# Supplementary material for: Gene expression in blood from an individual with β‐thalassemia: An RNA sequence analysis
Source: Mol Genet Genomic Med. 2019 May 27;7(7):e00740. doi: 10.1002/mgg3.740 (PMC6625137; doi:10.1002/mgg3.740)
Supplement: Supplementary file 1 [file MGG3-7-e00740-s001.txt]

Gene_ID	N_(FPKM)	M_(FPKM)	D_(FPKM)	N_vs._M_(log2(fold change))	N_vs._D_(log2(fold change))	M_vs._D_(log2(fold change))
A1BG	3.68708	2.0252	1.98178	-0.864413	-0.895678	-0.0312645
A1CF	0	0.0144318	0.00895057	inf	inf	-0.689196
A2LD1	1.05878	1.68212	1.16554	0.667882	0.138603	-0.529279
A2M	0.136869	0.199481	0.496737	0.543457	1.85968	1.31623
A2ML1	0.0100901	0.00780342	0.0115544	-0.37076	0.195504	0.566265
A4GALT	0.143313	0.0300486	0.870243	-2.25379	2.60225	4.85605
A4GNT	0	0	0	0	0	0
AAAS	12.7939	10.4802	11.1253	-0.287791	-0.201614	0.086177
AACS	3.76586	2.71173	2.85068	-0.473768	-0.401674	0.0720939
AADAC	0	0	0	0	0	0
AADACL2	0	0	0	0	0	0
AADACL3	0	0	0	0	0	0
AADACL4	0	0	0	0	0	0
AADAT	0	0.0190928	0.0257229	inf	inf	0.430023
AAGAB	7.60914	9.33819	13.1157	0.295409	0.785484	0.490075
AAK1	4.17524	8.00572	6.07316	0.939171	0.540586	-0.398585
AAMP	38.9774	27.4131	32.1632	-0.507772	-0.27723	0.230542
AANAT	0.231575	0.16665	0.337533	-0.474659	0.543546	1.01821
AARS	8.88674	9.94991	11.5514	0.163029	0.378341	0.215312
AARS2	3.09574	2.98567	3.62602	-0.0522279	0.228102	0.28033
AARSD1	4.90605	3.23591	4.65919	-0.600391	-0.074483	0.525908
AASDH	2.05013	2.874	2.5991	0.487343	0.342293	-0.14505
AASDHPPT	5.3497	9.65287	7.46924	0.851501	0.481504	-0.369997
AASS	0.522957	1.00146	0.570792	0.937336	0.126272	-0.811064
AATF	29.3957	21.4396	21.5903	-0.455325	-0.445221	0.0101045
AATK	26.4413	13.2951	3.38882	-0.991901	-2.96394	-1.97204
ABAT	2.79868	4.18326	3.85156	0.579882	0.460694	-0.119188
ABCA1	2.68656	3.05088	1.16785	0.183462	-1.20191	-1.38537
ABCA10	0.0802912	0.101797	0.0683835	0.342378	-0.231592	-0.57397
ABCA12	0.00499505	0	0	#NAME?	#NAME?	0
ABCA13	0.0353336	0.172264	0.263712	2.28551	2.89985	0.614344
ABCA2	23.264	18.2408	11.4203	-0.350931	-1.0265	-0.67557
ABCA3	1.47994	1.52549	1.34922	0.0437368	-0.133419	-0.177155
ABCA4	0	0	0.0183839	0	inf	inf
ABCA5	1.21423	2.72017	1.6053	1.16366	0.402805	-0.760854
ABCA6	0.0493517	0.0534051	0.035333	0.113877	-0.482081	-0.595958
ABCA7	46.8048	39.0706	23.92	-0.260573	-0.968435	-0.707863
ABCA8	0	0	0.037063	0	inf	inf
ABCA9	0.0250525	0.0231806	0.0155822	-0.112035	-0.685055	-0.573019
ABCB1	1.67411	3.63932	3.83948	1.12027	1.19751	0.0772437
ABCB10	3.7536	7.5263	12.5751	1.00366	1.74423	0.740562
ABCB11	0.019151	0.0239218	0	0.320902	#NAME?	#NAME?
ABCB4	0.346089	0.85515	1.06521	1.30503	1.62192	0.316888
ABCB5	0	0	0.277157	0	inf	inf
ABCB6	2.11679	1.51102	14.3561	-0.486355	2.76172	3.24807
ABCB7	4.76828	6.99582	8.40089	0.553024	0.817073	0.264048
ABCB8	5.09324	3.95312	4.38932	-0.365592	-0.214586	0.151006
ABCB9	0.742173	0.555304	0.895737	-0.418478	0.271319	0.689797
ABCC1	9.63038	11.9301	11.0866	0.308939	0.203159	-0.10578
ABCC10	5.5763	7.41514	5.76728	0.411167	0.048584	-0.362583
ABCC11	0.0141362	0	0	#NAME?	#NAME?	0
ABCC12	0	0	0	0	0	0
ABCC2	0.433036	0.681805	0.239076	0.654871	-0.857017	-1.51189
ABCC3	8.28278	6.60374	2.94545	-0.326832	-1.49163	-1.16479
ABCC4	0.87849	3.06414	9.18128	1.80238	3.3856	1.58321
ABCC5	10.4788	11.1876	13.2081	0.0944243	0.333948	0.239524
ABCC6	2.59533	2.34298	0.226072	-0.147575	-3.52106	-3.37349
ABCC8	0	0	0.016452	0	inf	inf
ABCC9	0	0.00844817	0	inf	0	#NAME?
ABCD1	11.7683	6.8394	7.31274	-0.782961	-0.68642	0.0965404
ABCD2	0.884188	3.70024	1.75069	2.06519	0.985496	-1.0797
ABCD3	3.48832	6.54336	4.29371	0.907499	0.299694	-0.607805
ABCD4	4.96016	5.75972	5.80162	0.21561	0.226067	0.0104572
ABCE1	3.60445	6.38731	5.43231	0.825428	0.591785	-0.233643
ABCF1	21.4349	15.9761	22.4413	-0.424042	0.0661957	0.490238
ABCF2	9.52634	11.0754	11.4375	0.217359	0.263781	0.0464222
ABCF3	16.0309	12.8173	14.7001	-0.322762	-0.125034	0.197728
ABCG1	8.9932	6.29587	5.36051	-0.514428	-0.746464	-0.232036
ABCG2	0.0428046	0.124746	2.75131	1.54316	6.00621	4.46305
ABCG4	0	0	0	0	0	0
ABCG5	0	0	0	0	0	0
ABCG8	0	0	0	0	0	0
ABHD1	0.109009	0	0.179728	#NAME?	0.721368	inf
ABHD10	3.86315	8.14397	5.52821	1.07596	0.517036	-0.55892
ABHD11	6.78003	2.81868	2.69718	-1.26627	-1.32984	-0.0635642
ABHD12	9.83082	8.97597	9.41797	-0.131245	-0.061896	0.0693489
ABHD12B	0.143359	0.529369	0	1.88464	#NAME?	#NAME?
ABHD13	3.67109	6.7827	3.99462	0.885653	0.12185	-0.763803
ABHD14A	7.94624	5.51242	7.23784	-0.527587	-0.134713	0.392874
ABHD14B	23.8603	21.7577	22.4242	-0.133092	-0.0895597	0.043532
ABHD15	8.93036	9.35878	9.47484	0.0676036	0.0853843	0.0177807
ABHD16A	30.2783	19.3291	19.2265	-0.647508	-0.655187	-0.00767916
ABHD16B	11.456	5.6185	6.89721	-1.02785	-0.732024	0.295828
ABHD2	28.5793	28.3702	9.86322	-0.0105925	-1.53484	-1.52425
ABHD3	24.2526	23.1447	10.3606	-0.0674594	-1.22703	-1.15957
ABHD4	11.4961	11.0084	18.4975	-0.0625421	0.686181	0.748723
ABHD5	11.5344	7.15732	6.11476	-0.688451	-0.915573	-0.227123
ABHD6	2.10661	2.94583	2.20084	0.483755	0.0631326	-0.420622
ABHD8	9.19911	4.20805	4.83421	-1.12834	-0.928215	0.200127
ABI1	18.2588	26.8546	19.1018	0.556573	0.0651167	-0.491457
ABI2	2.22852	4.36691	3.65087	0.970525	0.712154	-0.258371
ABI3	27.2055	21.4729	25.3974	-0.341387	-0.099222	0.242165
ABI3BP	0.0238411	0.0145279	0.0395149	-0.714628	0.728947	1.44357
ABL1	5.66998	6.41783	6.29671	0.178743	0.151255	-0.0274874
ABL2	1.40106	2.34611	1.68075	0.74375	0.262586	-0.481163
ABLIM1	12.9187	21.9069	26.3619	0.761923	1.02899	0.267071
ABLIM2	0.310768	0.263828	0.248209	-0.236242	-0.324281	-0.0880391
ABLIM3	4.7001	6.76281	4.12363	0.524933	-0.188774	-0.713707
ABO	0.0445843	3.11321	0.930705	6.12572	4.38372	-1.74201
ABP1	0.100581	0.0449874	0.0355089	-1.16076	-1.5021	-0.341339
ABR	27.8985	24.4287	15.2458	-0.19161	-0.871773	-0.680163
ABRA	0.0134863	0.0126861	0.0168645	-0.0882391	0.322494	0.410733
ABT1	13.9202	10.9163	12.1444	-0.350687	-0.196884	0.153803
ABTB1	372.653	122.192	207.44	-1.60869	-0.845137	0.76355
ABTB2	0.50048	0.417972	0.380572	-0.259905	-0.395141	-0.135236
ACAA1	61.1761	40.9303	28.0136	-0.579798	-1.12684	-0.547043
ACAA2	12.4647	12.7221	12.763	0.0294857	0.0341229	0.00463716
ACACA	0.700504	1.74418	1.30509	1.31608	0.897685	-0.418396
ACACB	1.02116	2.01562	1.1261	0.981014	0.141127	-0.839887
ACAD10	5.0174	5.21384	4.01734	0.0554065	-0.3207	-0.376106
ACAD11	3.21431	5.33399	2.84704	0.730708	-0.175047	-0.905755
ACAD8	7.75604	8.65564	7.82965	0.15832	0.0136266	-0.144693
ACAD9	6.74892	6.14065	6.02955	-0.136266	-0.162608	-0.0263428
ACADL	0	0	0.0193359	0	inf	inf
ACADM	5.28473	9.96135	6.89918	0.914511	0.384594	-0.529917
ACADS	10.5549	5.97479	7.10148	-0.820948	-0.571717	0.249231
ACADSB	1.56977	4.23369	2.83078	1.43136	0.850647	-0.580717
ACADVL	41.7395	27.242	19.6141	-0.615579	-1.08952	-0.473941
ACAN	0.0160236	0.010745	0.0505762	-0.576535	1.65826	2.23479
ACAP1	138.131	77.4057	79.6309	-0.835524	-0.794634	0.0408897
ACAP2	14.7927	25.7711	10.9437	0.800871	-0.434778	-1.23565
ACAP3	24.4507	14.6484	10.9162	-0.739133	-1.1634	-0.424269
ACAT1	4.20345	5.63715	5.22276	0.423394	0.313239	-0.110154
ACAT2	3.79643	4.46122	4.02898	0.232793	0.0857691	-0.147024
ACBD3	7.38826	10.8529	8.51093	0.554776	0.204082	-0.350694
ACBD4	9.78507	6.9069	6.65584	-0.502544	-0.555961	-0.0534174
ACBD5	4.22374	8.15919	5.6427	0.949906	0.417865	-0.532041
ACBD6	10.3093	9.57161	9.23911	-0.107111	-0.158119	-0.051008
ACBD7	0.011576	0.0340525	0.074142	1.55662	2.67915	1.12253
ACCN1	0	0	0	0	0	0
ACCN2	0.369615	0.252096	1.52882	-0.552054	2.04833	2.60038
ACCN3	1.99094	0.770215	0.759097	-1.37012	-1.39109	-0.0209759
ACCN4	0	0.0211235	0.820067	inf	inf	5.27882
ACCN5	0	0	0	0	0	0
ACCS	3.57918	3.75537	6.15909	0.0693266	0.783086	0.713759
ACCSL	0.0361814	0.0816768	0.0409265	1.17468	0.177786	-0.99689
ACD	11.2015	5.82161	7.32836	-0.944201	-0.612128	0.332073
ACE	0.92202	2.07866	0.750316	1.17278	-0.2973	-1.47008
ACE2	0.0228096	0	0	#NAME?	#NAME?	0
ACER1	0.447065	0.384317	0.192972	-0.218189	-1.2121	-0.993906
ACER2	0.217045	1.26188	0.870097	2.53951	2.00318	-0.536326
ACER3	2.58462	5.54308	2.36917	1.10074	-0.125568	-1.22631
ACHE	0.243998	0.15311	7.12256	-0.672302	4.86746	5.53976
ACIN1	70.9859	44.7299	52.5204	-0.666294	-0.434655	0.231639
ACLY	16.8085	22.7009	19.5409	0.433562	0.217307	-0.216256
ACMSD	0	0	0.0586089	0	inf	inf
ACN9	2.81661	3.25882	3.06339	0.210388	0.121171	-0.0892167
ACO1	1.92239	3.47209	1.97613	0.852902	0.0397735	-0.813128
ACO2	22.9932	23.0073	29.975	0.000880492	0.38255	0.381669
ACOT1	0.0623919	0.129515	0.131466	1.05369	1.07526	0.0215692
ACOT11	0.178162	0.213835	0.182147	0.263303	0.0319151	-0.231388
ACOT12	0.0259404	0	0.0301594	#NAME?	0.21741	inf
ACOT13	2.42305	3.24077	2.99155	0.419513	0.304074	-0.115439
ACOT2	2.6343	3.58369	3.68353	0.444024	0.483666	0.0396419
ACOT4	1.11325	0.684154	0.653008	-0.702379	-0.769601	-0.0672223
ACOT6	0	0	0	0	0	0
ACOT7	5.50134	3.81423	7.78097	-0.52839	0.500166	1.02856
ACOT8	13.2113	7.88469	8.59935	-0.744652	-0.619477	0.125174
ACOT9	15.1248	12.6611	8.24938	-0.256509	-0.874555	-0.618046
ACOX1	13.8738	9.01442	3.84263	-0.622054	-1.85219	-1.23014
ACOX2	0.061323	0.06413	0.0663446	0.0645723	0.113553	0.0489804
ACOX3	2.25198	2.66701	2.04874	0.244029	-0.136456	-0.380485
ACOXL	0.1723	0.0831219	0	-1.05162	#NAME?	#NAME?
ACP1	24.0095	30.5526	63.4651	0.347694	1.40236	1.05467
ACP2	6.46534	8.0987	7.85368	0.324963	0.280641	-0.0443224
ACP5	24.2142	21.8238	64.1399	-0.149951	1.40537	1.55532
ACP6	2.20894	1.99469	1.13541	-0.147189	-0.960143	-0.812954
ACPL2	1.87126	2.37093	3.18952	0.341441	0.769329	0.427887
ACPP	5.3485	7.9975	1.51016	0.580414	-1.82443	-2.40485
ACPT	0	0	0	0	0	0
ACR	0	0.0768906	0	inf	0	#NAME?
ACRBP	9.64614	6.32013	6.53312	-0.609998	-0.562179	0.0478184
ACRC	1.26431	1.31469	1.28386	0.0563697	0.0221422	-0.0342275
ACRV1	0	0	0	0	0	0
ACSBG1	0.628981	0.652624	0.528883	0.0532357	-0.250066	-0.303302
ACSBG2	0.0393957	0.0446435	0.0224191	0.180412	-0.813309	-0.993721
ACSF2	4.34879	3.56987	2.46634	-0.284744	-0.818244	-0.5335
ACSF3	7.62079	5.41395	6.63527	-0.493258	-0.199786	0.293472
ACSL1	130.287	110.362	15.3088	-0.23945	-3.08927	-2.84982
ACSL3	3.65878	5.81974	4.45131	0.669591	0.282867	-0.386724
ACSL4	11.0715	18.4073	6.86501	0.733425	-0.689521	-1.42295
ACSL5	10.0706	17.6165	12.5486	0.80678	0.317377	-0.489403
ACSL6	1.17133	3.59942	7.11653	1.61962	2.60303	0.983412
ACSM1	0.211549	0.23764	0.0671797	0.167786	-1.65489	-1.82268
ACSM2A	0	0	0	0	0	0
ACSM2B	0	0	0	0	0	0
ACSM3	0.599617	0.523301	6.49447	-0.196401	3.4371	3.6335
ACSM4	0	0	0	0	0	0
ACSM5	0.0294771	0	0.0634547	#NAME?	1.10613	inf
ACSS1	17.615	20.2473	22.5347	0.200928	0.355344	0.154415
ACSS2	11.281	7.24253	5.32889	-0.639335	-1.082	-0.44266
ACSS3	0	0.0265282	0.0179185	inf	inf	-0.566074
ACTA1	0.778131	0.436394	0.255749	-0.834383	-1.60529	-0.770903
ACTA2	3.03446	2.7333	1.45228	-0.150794	-1.06312	-0.912328
ACTB	4358.32	3015.22	2598.12	-0.531507	-0.746307	-0.2148
ACTBL2	0	0	0	0	0	0
ACTC1	0	0	0	0	0	0
ACTG1	959.216	759.863	702.869	-0.336117	-0.448601	-0.112484
ACTG2	0	0.0402854	0	inf	0	#NAME?
ACTL10	1.4147	1.76913	1.49981	0.322541	0.0842767	-0.238264
ACTL6A	6.64338	9.99808	9.88028	0.589733	0.572633	-0.0170992
ACTL6B	0	0	0.0546454	0	inf	inf
ACTL7A	0	0	0	0	0	0
ACTL7B	0	0	0	0	0	0
ACTL8	0	0	0	0	0	0
ACTL9	0	0.101174	0.0821226	inf	inf	-0.300982
ACTN1	107.25	70.6025	39.0733	-0.603189	-1.45672	-0.853534
ACTN2	0	0	0.0762088	0	inf	inf
ACTN3	0.02931	0.0365451	0.118962	0.318283	2.02104	1.70275
ACTN4	95.1164	64.2182	53.2202	-0.566711	-0.83772	-0.271009
ACTR10	10.4074	13.7209	12.4952	0.398758	0.263764	-0.134995
ACTR1A	37.7683	25.6384	34.2151	-0.55887	-0.142543	0.416326
ACTR1B	30.2704	25.6561	25.0288	-0.238605	-0.27432	-0.0357152
ACTR2	89.4836	162.811	78.5171	0.863507	-0.188616	-1.05212
ACTR3	92.317	119.448	78.1907	0.371715	-0.2396	-0.611315
ACTR3B	2.75182	2.67091	2.16591	-0.0430549	-0.345411	-0.302356
ACTR3C	0.245549	0.615644	0.23461	1.32609	-0.0657442	-1.39183
ACTR5	4.08843	4.10799	3.60551	0.00688677	-0.181344	-0.18823
ACTR6	5.98593	7.18805	6.83212	0.264025	0.19076	-0.0732659
ACTR8	2.62433	5.7516	3.69531	1.13201	0.493744	-0.638267
ACTRT1	0	0	0	0	0	0
ACTRT2	0	0	0	0	0	0
ACVR1	3.81656	7.04713	4.39724	0.884764	0.204326	-0.680438
ACVR1B	4.30207	5.92753	3.44159	0.462399	-0.321957	-0.784357
ACVR1C	0.118872	0.582233	0.215534	2.29218	0.8585	-1.43368
ACVR2A	1.15384	2.38561	0.9303	1.04792	-0.310672	-1.35859
ACVR2B	0.274563	1.39498	0.628407	2.34504	1.19456	-1.15048
ACVRL1	0.329307	0.154015	0.262018	-1.09636	-0.329767	0.766592
ACY1	3.03619	2.03306	2.16863	-0.578606	-0.48548	0.0931263
ACY3	0.218084	0.432593	0.302632	0.988123	0.472676	-0.515447
ACYP1	8.84997	8.49833	6.96428	-0.0584932	-0.3457	-0.287207
ACYP2	2.8361	3.09537	3.19505	0.126205	0.171929	0.0457235
ADA	11.8015	13.7241	18.3626	0.217736	0.637796	0.42006
ADAD1	0	0.0207919	0	inf	0	#NAME?
ADAD2	0.0494339	0	0.118261	#NAME?	1.2584	inf
ADAL	1.15741	1.21881	1.34337	0.074575	0.214958	0.140383
ADAM10	13.0488	31.334	15.5989	1.26381	0.257521	-1.00629
ADAM11	0.129629	0.123274	0.0393294	-0.0725194	-1.7207	-1.64818
ADAM12	0.14117	0.214309	0.280928	0.602259	0.992766	0.390508
ADAM15	24.2186	14.9288	11.4835	-0.698014	-1.07656	-0.378541
ADAM17	6.63723	9.55674	5.67378	0.525938	-0.226269	-0.752207
ADAM18	0	0	0	0	0	0
ADAM19	15.9466	18.9597	11.574	0.249685	-0.462361	-0.712047
ADAM2	0	0	0	0	0	0
ADAM20	0.0644458	0.0422885	0.0392134	-0.607821	-0.716741	-0.108921
ADAM21	0.0180086	0.0459491	0	1.35135	#NAME?	#NAME?
ADAM22	0.220769	0.884686	0.608456	2.00263	1.46262	-0.540013
ADAM23	0.0934419	0.365447	0.317045	1.96752	1.76255	-0.204973
ADAM28	2.93248	5.6637	3.9321	0.949622	0.423179	-0.526443
ADAM29	0	0	0	0	0	0
ADAM30	0	0.0129507	0	inf	0	#NAME?
ADAM32	0	0	0	0	0	0
ADAM33	0.0254214	0.0334987	0	0.398059	#NAME?	#NAME?
ADAM7	0	0	0	0	0	0
ADAM8	215.381	85.1828	49.1298	-1.33826	-2.13222	-0.793963
ADAM9	1.86964	4.5813	1.59409	1.293	-0.23003	-1.52303
ADAMDEC1	0.0333777	0.101569	0.160236	1.60551	2.26324	0.657734
ADAMTS1	0.163523	1.09988	0.722773	2.74979	2.14405	-0.605736
ADAMTS10	10.4192	4.43015	5.21234	-1.23381	-0.999239	0.234576
ADAMTS12	0	0	0	0	0	0
ADAMTS13	0.332846	0.306895	0.444289	-0.117106	0.416646	0.533752
ADAMTS14	0.156232	0.0201153	0.0327676	-2.95733	-2.25335	0.703979
ADAMTS15	0	0	0	0	0	0
ADAMTS16	0	0	0.0136419	0	inf	inf
ADAMTS17	0.222338	0.301835	0.300865	0.441009	0.436367	-0.00464244
ADAMTS18	0	0	0.00969604	0	inf	inf
ADAMTS19	0	0	0.0202241	0	inf	inf
ADAMTS2	0.113369	0.0349199	0.0239272	-1.69891	-2.2443	-0.545397
ADAMTS20	0	0	0	0	0	0
ADAMTS3	0.00675104	0.0123019	0	0.865704	#NAME?	#NAME?
ADAMTS4	0.124638	0.216084	0.235813	0.793851	0.919901	0.12605
ADAMTS5	0.142212	0.07692	0.0533246	-0.886609	-1.41517	-0.528558
ADAMTS6	0.204467	0.211076	0.341313	0.0458965	0.739227	0.693331
ADAMTS7	0	0	0.0555906	0	inf	inf
ADAMTS8	0.0236331	0.0472942	0.0740047	1.00086	1.64681	0.645952
ADAMTS9	0.00611969	0.00511262	0.15107	-0.259397	4.62561	4.88501
ADAMTSL1	0	0	0	0	0	0
ADAMTSL2	0.052452	0	0.0519174	#NAME?	-0.0147805	inf
ADAMTSL3	0	0	0.00722178	0	inf	inf
ADAMTSL4	15.7543	12.6198	4.33333	-0.320059	-1.8622	-1.54214
ADAMTSL5	0.968988	0.794351	0.36098	-0.286703	-1.42456	-1.13786
ADAP1	39.271	22.0064	17.2562	-0.835541	-1.18635	-0.350809
ADAP2	7.60206	6.44278	3.75271	-0.238707	-1.01846	-0.779752
ADAR	73.3098	87.098	74.2013	0.248635	0.0174391	-0.231196
ADARB1	4.45131	6.31966	6.15139	0.505617	0.466683	-0.0389339
ADARB2	0.363727	0	0.00807195	#NAME?	-5.49379	inf
ADAT1	4.43569	7.55777	5.15006	0.768802	0.215429	-0.553373
ADAT2	1.171	2.0556	1.61459	0.811815	0.463428	-0.348387
ADAT3	4.83534	3.34544	4.07342	-0.531419	-0.247375	0.284043
ADC	0.908342	0.639024	0.415353	-0.507366	-1.1289	-0.621532
ADCK1	3.52754	2.38089	2.1851	-0.567161	-0.690966	-0.123805
ADCK2	5.66582	5.72174	5.23015	0.0141704	-0.11543	-0.1296
ADCK3	27.7081	14.3967	15.4409	-0.944568	-0.843549	0.101019
ADCK4	15.9406	8.32054	6.91666	-0.937959	-1.20456	-0.266601
ADCK5	10.8224	5.43826	5.14319	-0.992799	-1.07328	-0.0804818
ADCY1	0	0.0188499	0.155932	inf	inf	3.04829
ADCY10	0.0174736	0.0222463	0.0208799	0.348392	0.25694	-0.091452
ADCY2	0	0	0.009083	0	inf	inf
ADCY3	2.66262	3.9548	3.1877	0.570758	0.259672	-0.311086
ADCY4	1.63283	1.67241	0.603181	0.0345512	-1.43672	-1.47127
ADCY5	0.183058	0.209657	0.101278	0.19573	-0.853978	-1.04971
ADCY6	0.133489	0.207229	0.372596	0.634509	1.48089	0.846385
ADCY7	33.6758	51.8939	36.096	0.623851	0.100128	-0.523723
ADCY8	0	0	0.0537279	0	inf	inf
ADCY9	1.30637	2.40419	1.75202	0.879988	0.423454	-0.456533
ADCYAP1	0.0132449	0	0	#NAME?	#NAME?	0
ADCYAP1R1	0.0194716	0	0.49502	#NAME?	4.66804	inf
ADD1	59.9169	58.4738	76.9998	-0.0351727	0	0
ADD2	1.15678	1.54618	2.82748	0.418594	1.2894	0.870808
ADD3	33.1965	61.5654	43.7568	0.89109	0.398477	-0.492613
ADGB	0.0142234	0.00617028	0	-1.20486	#NAME?	#NAME?
ADH1A	0	0	0	0	0	0
ADH1B	0	0	0	0	0	0
ADH1C	0	0	0	0	0	0
ADH4	0	0	0.0272636	0	inf	inf
ADH5	10.3519	15.458	12.5477	0.578454	0.277522	-0.300932
ADH6	0	0.0324151	0.137611	inf	inf	2.08585
ADH7	0	0	0	0	0	0
ADHFE1	3.88341	5.56252	2.36143	0.518413	-0.717664	-1.23608
ADI1	24.7945	22.0241	16.3934	-0.170935	-0.596901	-0.425966
ADIG	0	0.0892462	0	inf	0	#NAME?
ADIPOQ	0	0	0	0	0	0
ADIPOR1	256.913	269.456	1553.25	0.0687697	2.59594	2.52717
ADIPOR2	10.6628	15.3976	15.4372	0.530125	0.533828	0.00370226
ADK	6.51375	9.64865	5.46777	0.566838	-0.252536	-0.819374
ADM	43.8308	13.7099	4.08603	-1.67672	-3.42317	-1.74645
ADM2	0.286488	0.314232	0.395116	0.133356	0.463804	0.330448
ADNP	9.91275	17.2489	14.6242	0.79915	0.561003	-0.238147
ADNP2	2.74844	3.97957	5.33217	0.533997	0.956106	0.422109
ADO	3.0739	6.04856	5.15126	0.976524	0.744856	-0.231667
ADORA1	0.0695219	0.0463027	0.281236	-0.58637	2.01624	2.60261
ADORA2A	20.6668	12.7158	15.069	-0.700696	-0.455733	0.244963
ADORA2B	0.760184	1.02257	0.493567	0.427777	-0.623104	-1.05088
ADORA3	1.19467	0.662558	0.388566	-0.850488	-1.62038	-0.769887
ADPGK	28.4374	29.1313	21.8391	0.0347791	-0.380874	-0.415653
ADPRH	3.19054	4.36562	2.6115	0.452385	-0.28892	-0.741305
ADPRHL1	0.46131	0.285044	0.0908438	-0.69455	-2.34428	-1.64973
ADPRHL2	16.523	11.6689	11.4804	-0.501807	-0.525296	-0.0234887
ADRA1A	0	0	0	0	0	0
ADRA1B	0	0	0	0	0	0
ADRA1D	0	0	0.088792	0	inf	inf
ADRA2A	0.613129	0.470411	0.17499	-0.382269	-1.80892	-1.42665
ADRA2B	0.0267941	0.0184576	0	-0.537706	#NAME?	#NAME?
ADRA2C	0	0	0	0	0	0
ADRB1	0.0505958	0.105829	0.117365	1.06465	1.21392	0.149272
ADRB2	7.9703	10.9338	9.14666	0.456092	0.19861	-0.257481
ADRB3	0	0	0	0	0	0
ADRBK1	262.001	162.787	121.967	-0.686593	-1.10308	-0.416488
ADRBK2	3.44909	9.97988	4.06545	1.53281	0.237199	-1.29561
ADRM1	56.0582	29.144	49.8118	-0.943725	-0.170436	0.773289
ADSL	23.4912	19.5878	18.4252	-0.262165	-0.35044	-0.0882752
ADSS	12.026	23.1066	13.8711	0.94215	0.20593	-0.73622
ADSSL1	0.705864	0.269485	0.329666	-1.38918	-1.09839	0.290797
ADTRP	2.43457	2.43177	2.32514	-0.00166192	-0.0663503	-0.0646884
AEBP1	3.39683	2.17845	5.96413	-0.640884	0.812124	1.45301
AEBP2	2.52308	5.05387	4.07722	1.0022	0.6924	-0.309803
AEN	4.69037	5.98588	17.6306	0.351863	1.91031	1.55845
AES	308.789	217.091	283.141	-0.508323	-0.125101	0.383221
AFAP1	1.43976	2.18682	1.37468	0.60301	-0.0667352	-0.669745
AFAP1L1	0.0141956	0.0212903	0.122112	0.584755	3.10469	2.51993
AFAP1L2	0.790212	1.01013	1.13757	0.354228	0.525642	0.171414
AFF1	6.32766	13.996	11.7779	1.14527	0.896334	-0.248938
AFF2	0.0344935	0.178047	0.204373	2.36787	2.56681	0.198943
AFF3	1.04225	3.50304	3.0128	1.74891	1.5314	-0.217505
AFF4	3.63248	11.3746	6.54279	1.64679	0.848953	-0.797835
AFG3L2	7.66536	8.0626	9.1134	0.0728909	0.249635	0.176744
AFM	0	0	0	0	0	0
AFMID	2.34952	1.8644	1.71541	-0.333653	-0.453812	-0.120159
AFP	0	0	0	0	0	0
AFTPH	17.5426	20.0809	21.7376	0.194964	0.309331	0.114367
AGA	2.80793	4.24709	3.6649	0.596968	0.384264	-0.212704
AGAP1	0.580524	0.688115	0.52671	0.245294	-0.140347	-0.385641
AGAP11	0	0.0127084	0.0188027	inf	inf	0.565156
AGAP2	22.3269	14.7071	18.9069	-0.60227	-0.239871	0.362398
AGAP3	11.4789	9.08553	7.22913	-0.337347	-0.667095	-0.329748
AGAP4	1.12182	1.45404	2.09007	0.374219	0.897709	0.52349
AGAP5	1.33397	2.23188	2.14664	0.742539	0.68636	-0.0561785
AGAP6	6.64124	6.27072	6.7266	-0.0828207	0.0184246	0.101245
AGAP7	7.63776	2.40816	1.00872	-1.66522	-2.92063	-1.25541
AGAP8	0.583743	0.524542	0.680111	-0.154277	0.220436	0.374713
AGAP9	0	0	0	0	0	0
AGBL1	0	0	0	0	0	0
AGBL2	0.291152	0.437238	0.336879	0.586649	0.210459	-0.37619
AGBL3	0.0421045	0.0934937	0.0257063	1.1509	-0.711852	-1.86275
AGBL4	0.0168683	0.0414925	0.0397764	1.29853	1.2376	-0.060937
AGBL5	2.77308	3.59	6.02839	0.372492	1.12028	0.74779
AGER	30.4186	18.6231	11.2983	-0.707863	-1.42885	-0.720987
AGFG1	4.11834	7.73233	4.94468	0.908842	0.263814	-0.645028
AGFG2	4.9548	5.06398	4.79892	0.0314473	-0.0461152	-0.0775625
AGGF1	4.32417	7.23014	5.19845	0.741599	0.265657	-0.475942
AGK	4.87881	8.95394	8.38741	0.875994	0.781696	-0.0942977
AGL	1.46966	3.62471	2.31309	1.30238	0.654334	-0.648043
AGMAT	2.47555	2.1123	3.33147	-0.228938	0.428409	0.657347
AGMO	0	0	0.0816146	0	inf	inf
AGPAT1	46.3852	33.912	32.9564	-0.451867	-0.493105	-0.041238
AGPAT2	33.735	15.2092	15.1585	-1.1493	-1.15412	-0.00481497
AGPAT3	10.4054	13.8697	12.06	0.414609	0.212898	-0.201711
AGPAT4	1.31086	1.87322	2.65328	0.51501	1.01726	0.502254
AGPAT5	1.66662	4.08869	3.59179	1.29471	1.10778	-0.186935
AGPAT6	7.86165	8.8839	7.54653	0.176362	-0.0590187	-0.235381
AGPAT9	13.8026	11.2665	3.53578	-0.292894	-1.96484	-1.67195
AGPHD1	0.294891	0.267583	0.39506	-0.140197	0.421891	0.562089
AGPS	1.87296	5.39105	3.15548	1.52524	0.752537	-0.772706
AGR2	0	0.0904528	0	inf	0	#NAME?
AGR3	0	0	0	0	0	0
AGRN	2.08874	2.08431	2.72305	-0.00306819	0.38259	0.385658
AGRP	0.286062	0.189477	0.151394	-0.594303	-0.918019	-0.323716
AGT	0	0	0.77556	0	inf	inf
AGTPBP1	13.1843	18.794	13.5701	0.511449	0.041603	-0.469846
AGTR1	0	0	0	0	0	0
AGTR2	0	0	0	0	0	0
AGTRAP	129.461	54.133	40.6886	-1.25794	-1.66983	-0.411883
AGXT	0	0	0	0	0	0
AGXT2	0	0	0	0	0	0
AGXT2L1	0	0.0191436	0	inf	0	#NAME?
AGXT2L2	25.0236	19.5228	16.648	-0.358132	-0.587939	-0.229807
AHCTF1	6.31332	9.36077	4.13805	0.568228	-0.609449	-1.17768
AHCY	14.2269	11.0466	12.6952	-0.365019	-0.16434	0.200679
AHCYL1	12.3695	17.1928	11.5797	0.475016	-0.0951879	-0.570204
AHCYL2	2.31072	4.79385	3.07118	1.05284	0.410451	-0.642393
AHDC1	3.75409	3.63461	4.69675	-0.0466638	0.323198	0.369862
AHI1	0.79325	1.2174	1.0117	0.617951	0.350932	-0.26702
AHNAK	40.0244	131.709	48.3129	1.71841	0.271528	-1.44688
AHNAK2	0.0902757	0.127893	0.156926	0.502532	0.797675	0.295144
AHR	4.16777	11.2147	3.38268	1.42804	-0.301109	-1.72915
AHRR	0.0493215	0.186811	0.10766	1.92129	1.12619	-0.795096
AHSA1	34.1376	27.4857	48.93	-0.31268	0.519355	0.832034
AHSA2	20.8839	35.8654	16.9214	0.780199	-0.303544	-1.08374
AHSG	0	0	0	0	0	0
AHSP	67.875	48.8033	1590.51	-0.475903	4.55047	5.02637
AICDA	0.077924	0.0143326	0.0764145	-2.44277	-0.0282215	2.41455
AIDA	3.61268	8.09758	20.3831	1.16442	2.49623	1.33181
AIF1	596.471	261.248	141.245	-1.19103	-2.07826	-0.887222
AIF1L	0.018269	0.0136723	0.365681	-0.41814	4.32312	4.74126
AIFM1	9.50942	7.28798	8.69152	-0.383838	-0.129749	0.254089
AIFM2	1.81072	1.61048	3.00416	-0.169072	0.730397	0.89947
AIFM3	3.28828	2.04988	0.521915	-0.681792	-2.65545	-1.97365
AIG1	4.55631	3.93828	2.99133	-0.210299	-0.607081	-0.396782
AIM1	8.43948	17.7544	8.65417	1.07295	0.036242	-1.03671
AIM1L	0.176946	0.377291	0.166708	1.09237	-0.08598	-1.17835
AIM2	4.16947	8.56231	4.11632	1.03813	-0.0185108	-1.05665
AIMP1	6.06922	8.44602	7.24805	0.476762	0.256083	-0.220678
AIMP2	5.54937	5.89199	4.92835	0.0864301	-0.171221	-0.257651
AIP	73.0393	42.2023	53.0369	-0.791351	-0.461677	0.329674
AIPL1	0	0	0	0	0	0
AIRE	0.0489697	0.503139	0.253139	3.361	2.36997	-0.991026
AJAP1	0.157054	0.0286824	0.0444862	-2.45302	-1.81983	0.633192
AJUBA	0.227249	0.156781	0.302586	-0.535518	0.413073	0.948591
AK1	18.454	10.4785	17.3051	-0.816506	-0.0927392	0.723767
AK2	15.9234	22.1104	18.1938	0.47358	0.192297	-0.281282
AK3	4.13139	6.435	5.3522	0.639312	0.373505	-0.265807
AK4	0.0474363	0.138782	0.24766	1.54876	2.3843	0.83554
AK5	1.87291	1.32619	3.06087	-0.498002	0.708657	1.20666
AK7	0.0168615	0.0141293	0.410237	-0.255048	4.60465	4.8597
AK8	0.146121	0.196098	0.153108	0.424406	0.0673784	-0.357028
AKAP1	4.33295	4.9012	4.9523	0.177786	0.192748	0.014962
AKAP10	8.0302	11.2933	8.26139	0.491954	0.0409488	-0.451005
AKAP11	2.32636	9.61449	4.9812	2.04713	1.09842	-0.948716
AKAP12	0.237423	0.472057	0.518473	0.9915	1.12681	0.135309
AKAP13	34.3065	49.0275	36.5285	0.515109	0.0905384	-0.424571
AKAP14	0	0	0.0779648	0	inf	inf
AKAP17A	50.8746	39.5793	31.0378	-0.362198	-0.71292	-0.350722
AKAP2	2.4366	5.02142	8.06487	1.04322	1.72678	0.683556
AKAP3	0.156245	0.0530558	0.118705	-1.55823	-0.396429	1.1618
AKAP4	0	0	0	0	0	0
AKAP5	0.319263	0.839488	0.819662	1.39477	1.36028	-0.0344809
AKAP6	0.065462	0.154437	0.0716522	1.23829	0.130352	-1.10794
AKAP7	4.99998	4.2814	5.88963	-0.223842	0.236253	0.460095
AKAP8	10.1723	11.7359	10.3408	0.20628	0.0237049	-0.182576
AKAP8L	29.3105	18.4566	25.0808	-0.667281	-0.224836	0.442445
AKAP9	10.1616	12.0481	14.3595	0.245674	0.49888	0.253206
AKD1	1.05381	1.4408	1.05011	0.451249	-0.00507956	-0.456328
AKIP1	5.34811	3.1488	3.40898	-0.764228	-0.64969	0.114538
AKIRIN1	27.8713	33.0025	34.211	0.243796	0.295683	0.0518873
AKIRIN2	38.5823	33.0663	35.2748	-0.22258	-0.129303	0.0932772
AKNA	69.4599	63.9036	61.5787	-0.120284	-0.17375	-0.0534653
AKNAD1	0	0	0	0	0	0
AKR1A1	30.7675	23.3221	19.4267	-0.399713	-0.663368	-0.263655
AKR1B1	30.4441	20.9347	22.2605	-0.540269	-0.451678	0.088591
AKR1B10	0	0	0	0	0	0
AKR1B15	0	0	0	0	0	0
AKR1C1	0.471425	0.3001	1.06187	-0.651587	1.17151	1.8231
AKR1C2	0.0646467	0.392576	0	2.60232	#NAME?	#NAME?
AKR1C3	3.53981	3.32345	6.67294	-0.0909934	0.914649	1.00564
AKR1C4	0.0434593	0	0.0495427	#NAME?	0.189008	inf
AKR1D1	0	0	0	0	0	0
AKR1E2	0.460091	0.301587	0.447193	-0.609345	-0.0410219	0.568323
AKR7A2	7.22522	5.39452	6.33143	-0.421549	-0.190511	0.231038
AKR7A3	0.450549	0.389132	0.53907	-0.211422	0.258791	0.470213
AKT1	71.4853	50.0886	34.6037	-0.513163	-1.04672	-0.533555
AKT1S1	17.3634	9.07385	18.2585	-0.936265	0.0725153	1.00878
AKT2	29.0524	24.964	62.2304	-0.218809	1.09896	1.31777
AKT3	1.59397	4.91375	3.11427	1.6242	0.96627	-0.657933
AKTIP	8.87392	7.55056	5.99919	-0.232987	-0.564804	-0.331817
ALAD	10.4334	11.7554	26.3498	0.172112	1.33658	1.16447
ALAS1	13.5877	10.939	9.32262	-0.312825	-0.543493	-0.230668
ALAS2	188.699	209.637	3715.44	0.151811	4.29938	4.14757
ALB	0	0.0191061	0.0266821	inf	inf	0.481837
ALCAM	2.23585	4.2792	1.76388	0.936516	-0.342069	-1.27858
ALDH16A1	23.3569	13.1973	12.9591	-0.823607	-0.849888	-0.0262814
ALDH18A1	3.67804	6.51726	6.20709	0.825329	0.754982	-0.0703479
ALDH1A1	5.81651	6.16442	3.26001	0.083811	-0.835278	-0.919089
ALDH1A2	0.124991	0.0829864	0.018726	-0.590882	-2.73872	-2.14783
ALDH1A3	0	0.0244721	0.0503752	inf	inf	1.04158
ALDH1B1	1.28487	1.38268	1.30015	0.105847	0.0170595	-0.0887876
ALDH1L1	0	0	0.329777	0	inf	inf
ALDH1L2	0.0156644	0.0538146	0.0718404	1.78051	2.1973	0.416797
ALDH2	48.8309	27.9174	15.574	-0.806627	-1.64865	-0.842025
ALDH3A1	0.0528724	0.0325805	0	-0.698503	#NAME?	#NAME?
ALDH3A2	4.55589	6.4932	4.79056	0.511199	0.0724636	-0.438735
ALDH3B1	13.3563	15.0677	7.78504	0.173941	-0.778743	-0.952684
ALDH3B2	0	0.021637	0.0340179	inf	inf	0.652793
ALDH4A1	1.77752	1.07699	1.06853	-0.722865	-0.734237	-0.0113711
ALDH5A1	2.1422	4.42309	23.2897	1.04596	3.44253	2.39656
ALDH6A1	1.1339	1.62789	1.83509	0.521713	0.694561	0.172848
ALDH7A1	0.106306	0.10538	0.362253	-0.0126281	1.76877	1.7814
ALDH8A1	0.45102	0.140454	0.517696	-1.6831	0.198913	1.88201
ALDH9A1	19.5276	20.5506	17.3049	0.0736685	-0.174337	-0.248005
ALDOA	592.667	312.718	251.003	-0.922361	-1.23952	-0.317156
ALDOB	0.0195705	0.0514244	0.0709235	1.39378	1.85759	0.463809
ALDOC	10.1149	6.67677	8.31571	-0.599265	-0.282577	0.316688
ALG1	2.94555	2.94524	3.31146	-0.000152503	0.168932	0.169085
ALG10	0.399119	2.16435	1.08532	2.43905	1.44323	-0.99582
ALG10B	0.362772	1.83846	0.794462	2.34137	1.13091	-1.21045
ALG11	1.37049	3.45974	2.54299	1.33598	0.891838	-0.444137
ALG12	8.17024	8.05628	8.08706	-0.0202636	-0.0147632	0.00550038
ALG13	5.35004	9.1557	7.02372	0.77512	0.392685	-0.382435
ALG14	1.81684	1.07296	1.63902	-0.759834	-0.148595	0.611239
ALG1L	0.115665	0	0	#NAME?	#NAME?	0
ALG1L2	0.179556	0.0612469	0	-1.55173	#NAME?	#NAME?
ALG2	3.52444	6.26017	4.6151	0.828809	0.388968	-0.439841
ALG3	12.2515	8.6647	10.0878	-0.499733	-0.28034	0.219393
ALG5	6.92019	7.38303	6.65145	0.0934011	-0.0571432	-0.150544
ALG6	2.2248	4.3364	2.85143	0.962824	0.358011	-0.604812
ALG8	4.71688	6.21747	5.8669	0.398495	0.314764	-0.0837311
ALG9	0.848361	1.38628	1.15936	0.70847	0.450579	-0.257891
ALK	0	0.0079864	0	inf	0	#NAME?
ALKBH1	2.19423	2.68837	3.47087	0.29302	0.661586	0.368566
ALKBH2	7.04729	3.81493	5.26899	-0.885413	-0.419543	0.46587
ALKBH3	4.94864	5.27327	4.65403	0.0916646	-0.0885533	-0.180218
ALKBH4	5.24453	3.7595	3.31078	-0.480275	-0.663645	-0.183369
ALKBH5	33.194	30.8252	35.4603	-0.10681	0.0952827	0.202093
ALKBH6	12.6547	9.64602	11.1235	-0.391666	-0.186058	0.205608
ALKBH7	36.5346	16.6227	25.6622	-1.13611	-0.509618	0.626491
ALKBH8	1.22703	2.65442	2.19994	1.11323	0.842294	-0.270931
ALLC	0	0	0	0	0	0
ALMS1	0.490241	1.91125	1.35673	1.96295	1.46857	-0.494383
ALOX12	8.978	9.77134	6.35778	0.122163	-0.49787	-0.620033
ALOX12B	0	0.0441893	0.103353	inf	inf	1.22581
ALOX15	2.31078	2.21295	0.0895036	-0.0624093	-4.69029	-4.62788
ALOX15B	0.122528	0.276871	0.366922	1.1761	1.58236	0.406259
ALOX5	156.649	92.3627	28.8788	-0.762155	-2.43946	-1.6773
ALOX5AP	229.133	115.521	71.3503	-0.98803	-1.68319	-0.695164
ALOXE3	0.0235447	0.0160623	0.075582	-0.551729	1.68264	2.23437
ALPI	0	0	0	0	0	0
ALPK1	9.14184	8.02399	2.63234	-0.188164	-1.79614	-1.60797
ALPK2	0.0248548	0.072199	0.00715201	1.53845	-1.7971	-3.33556
ALPK3	0.0986737	0.138136	0.0675318	0.485356	-0.547098	-1.03245
ALPL	222.395	71.1909	6.69572	-1.64336	-5.05374	-3.41038
ALPP	0	0	0	0	0	0
ALPPL2	0	0	0	0	0	0
ALS2	1.68011	2.41714	3.36535	0.524745	1.0022	0.477456
ALS2CL	4.12807	2.50328	2.86847	-0.721647	-0.525185	0.196462
ALS2CR11	0.00492005	0.0586644	0.0501143	3.57574	3.34848	-0.227264
ALS2CR12	1.66439	0.861513	2.94387	-0.950045	0.822724	1.77277
ALS2CR8	0.807803	3.16358	1.80802	1.96948	1.16233	-0.807148
ALX1	0	0	0	0	0	0
ALX3	0.99023	0.872579	0.943971	-0.182478	-0.0690215	0.113457
ALX4	0	0.00971896	0.030545	inf	inf	1.65206
ALYREF	36.1301	27.4022	31.0903	-0.398906	-0.216738	0.182168
AMACR	1.81293	1.78621	1.24385	-0.0214276	-0.543508	-0.52208
AMBN	0	0.0226425	0	inf	0	#NAME?
AMBP	0	0	0	0	0	0
AMBRA1	4.8506	6.15434	7.55134	0.343442	0.638571	0.295129
AMD1	25.472	28.1247	20.0418	0.142927	-0.3459	-0.488827
AMDHD1	0.577806	0.504136	0.324535	-0.196774	-0.83221	-0.635437
AMDHD2	13.9802	9.71682	9.57561	-0.524834	-0.545953	-0.0211188
AMELX	0	0	0	0	0	0
AMELY	0	0	0	0	0	0
AMFR	16.0717	18.7459	44.4452	0.222057	1.46751	1.24545
AMH	0.545516	0.0463285	0.446715	-3.55765	-0.288268	3.26938
AMHR2	0.0540337	0	0.058047	#NAME?	0.103362	inf
AMICA1	315.474	137.049	56.7795	-1.20283	-2.47408	-1.27125
AMIGO1	2.2028	3.97667	2.75488	0.85222	0.322649	-0.529572
AMIGO2	2.79423	5.39965	3.44686	0.950416	0.302831	-0.647585
AMIGO3	2.90695	2.65035	2.40498	-0.133323	-0.273483	-0.14016
AMMECR1	1.79073	3.69597	2.75268	1.04541	0.620292	-0.425114
AMMECR1L	3.51724	5.71117	8.16192	0.69934	1.21446	0.515123
AMN	1.66915	0.855576	0.189507	-0.964148	-3.13879	-2.17464
AMN1	3.93711	4.53208	3.07556	0.203036	-0.356286	-0.559322
AMOT	0.429342	0.849717	0.557134	0.984853	0.375897	-0.608957
AMOTL1	0.11218	0.317513	0.284169	1.501	1.34094	-0.160063
AMOTL2	0	0	0.135697	0	inf	inf
AMPD1	0.0213144	0	0	#NAME?	#NAME?	0
AMPD2	106.242	39.8594	20.1099	-1.41436	-2.40138	-0.987014
AMPD3	8.52004	11.6247	9.72064	0.448262	0.190191	-0.258071
AMPH	0.475366	0.554369	0.538707	0.221808	0.180461	-0.0413475
AMT	7.64475	5.12509	4.73569	-0.57689	-0.690895	-0.114005
AMTN	0	0	0	0	0	0
AMY1A	0	0	0	0	0	0
AMY1B	0	0	0	0	0	0
AMY1C	0	0	0	0	0	0
AMY2A	0	0.151044	0	inf	0	#NAME?
AMY2B	7.64792	6.90306	2.07855	-0.14783	-1.87949	-1.73166
AMZ1	0	0.0846822	0.168062	inf	inf	0.988866
AMZ2	19.5048	18.5594	18.0391	-0.071681	-0.112705	-0.0410242
ANAPC1	1.19594	2.93865	2.41846	1.29701	1.01594	-0.281066
ANAPC10	1.86705	2.59129	2.10376	0.472913	0.172213	-0.3007
ANAPC11	29.9688	16.1509	18.1093	-0.891844	-0.726729	0.165115
ANAPC13	19.8889	18.2082	10.5922	-0.127371	-0.908963	-0.781592
ANAPC16	25.2543	22.4777	25.0449	-0.168033	-0.0120129	0.15602
ANAPC2	21.2038	14.5457	15.3031	-0.543733	-0.470497	0.0732361
ANAPC4	5.56123	8.82841	7.28498	0.666749	0.389522	-0.277228
ANAPC5	30.0283	33.1839	27.4163	0.14416	-0.131287	-0.275448
ANAPC7	10.2008	9.66295	9.12187	-0.0781428	-0.161277	-0.0831342
ANG	2.08898	1.25911	0.742286	-0.7304	-1.49275	-0.762354
ANGEL1	3.6982	5.39788	5.21581	0.545568	0.496065	-0.0495032
ANGEL2	3.89097	6.6759	4.63776	0.778831	0.253299	-0.525532
ANGPT1	0.645046	0.93083	0.14626	0.529116	-2.14086	-2.66998
ANGPT2	0.03698	0.074356	0.166059	1.0077	2.16688	1.15917
ANGPT4	0	0.0282796	0	inf	0	#NAME?
ANGPTL1	0.0250661	0.128532	0.04328	2.35831	0.787961	-1.57035
ANGPTL2	0.04976	0.0382014	0.28334	-0.381362	2.50947	2.89084
ANGPTL3	0	0.0279541	0.0179364	inf	inf	-0.64017
ANGPTL4	0.221026	0.0351425	0.277364	-2.65293	0.327563	2.98049
ANGPTL5	0	0	0	0	0	0
ANGPTL6	1.66531	0.693459	0.906699	-1.26391	-0.877092	0.386813
ANGPTL7	0	0.057724	0.057028	inf	inf	-0.0174991
ANK1	4.05039	11.1594	54.2048	1.46213	3.74229	2.28016
ANK2	0	0.0139426	0.0941548	inf	inf	2.75553
ANK3	0.446153	1.5108	1.34391	1.7597	1.59083	-0.168872
ANKAR	0.204664	0.546782	0.4303	1.41771	1.07209	-0.345622
ANKDD1A	1.04967	2.40991	0.957891	1.19904	-0.132003	-1.33104
ANKFN1	0	0	0.0453218	0	inf	inf
ANKFY1	8.20515	14.2066	8.98327	0.791956	0.13071	-0.661245
ANKH	4.79978	9.38649	20.2583	0.967617	2.07747	1.10985
ANKHD1	16.6741	22.38	15.4432	0.424598	-0.110642	-0.535241
ANKHD1-EIF4EBP3	4.27676	5.54179	2.4609	0.373835	-0.797334	-1.17117
ANKIB1	2.99978	7.14052	5.38343	1.25117	0.843669	-0.407503
ANKK1	0.63529	0.33376	0.497704	-0.928605	-0.352128	0.576477
ANKLE1	0.852274	1.65583	2.80258	0.958168	1.71737	0.759197
ANKLE2	11.294	13.8345	10.7494	0.292713	-0.0713003	-0.364013
ANKMY1	2.86944	5.81633	2.87791	1.01934	0.0042493	-1.01509
ANKMY2	3.20925	4.61196	3.63347	0.523142	0.17911	-0.344032
ANKRA2	4.44414	6.32475	5.42074	0.509104	0.286585	-0.222519
ANKRD1	0.0230052	0	0	#NAME?	#NAME?	0
ANKRD10	18.4335	21.3182	20.0956	0.209753	0.124551	-0.085202
ANKRD11	25.6329	17.7541	17.2246	-0.529847	-0.573527	-0.0436798
ANKRD12	22.0723	21.3402	16.7238	-0.0486665	-0.400332	-0.351666
ANKRD13A	28.8458	32.0151	19.3621	0.15039	-0.575126	-0.725516
ANKRD13B	0.557237	0.492676	0.288123	-0.177651	-0.951606	-0.773955
ANKRD13C	1.69655	3.64202	3.46832	1.10214	1.03164	-0.0705017
ANKRD13D	91.3471	41.6061	30.1921	-1.13456	-1.59719	-0.462625
ANKRD16	2.66268	1.42204	2.39316	-0.904916	-0.153964	0.750952
ANKRD17	4.6468	9.16795	6.92876	0.98036	0.576358	-0.404002
ANKRD18A	0.550461	0.575413	0.240453	0.0639585	-1.19488	-1.25884
ANKRD18B	0.00812227	0.0234187	0.0717016	1.52771	3.14205	1.61434
ANKRD2	0	0.0445079	0	inf	0	#NAME?
ANKRD20A1	0.0185037	0.0266853	0.0465614	0.528232	1.33132	0.80309
ANKRD20A2	0.0184855	0	0.0116232	#NAME?	-0.669384	inf
ANKRD20A3	3.54E-06	0	7.47E-06	#NAME?	1.07711	inf
ANKRD20A4	0	0.0619627	0.150307	inf	inf	1.27844
ANKRD22	0.609184	0.655673	0.567254	0.106097	-0.102883	-0.20898
ANKRD23	1.89613	2.44419	1.60282	0.366299	-0.242445	-0.608744
ANKRD24	0.570531	0.154028	0.191217	-1.88911	-1.57709	0.312019
ANKRD26	2.3094	1.86708	3.27678	-0.306733	0.504763	0.811496
ANKRD27	4.85103	7.2927	9.59339	0.588161	0.983749	0.395588
ANKRD28	2.62774	5.56094	3.8023	1.0815	0.533051	-0.548454
ANKRD29	0.0194497	0.0523057	0	1.42722	#NAME?	#NAME?
ANKRD30A	0	0	0	0	0	0
ANKRD30B	0	0.00621212	0	inf	0	#NAME?
ANKRD31	0.0107443	0.0395383	0.0400044	1.87968	1.89658	0.0169063
ANKRD32	3.03154	3.13241	4.87933	0.0472214	0.68663	0.639408
ANKRD33	0	0	0.417474	0	inf	inf
ANKRD33B	0.75898	2.19814	1.07377	1.53415	0.500556	-1.0336
ANKRD34A	0.45032	0.890345	0.341328	0.983415	-0.399792	-1.38321
ANKRD34B	0.428105	1.09511	0.0844668	1.35505	-2.34151	-3.69655
ANKRD34C	0	0	0	0	0	0
ANKRD35	0.0720213	0.153439	0.123963	1.09117	0.78341	-0.307758
ANKRD36	1.57574	1.8324	1.4984	0.217705	-0.0726035	-0.290309
ANKRD36B	1.18679	2.21125	0.762387	0.8978	-0.63847	-1.53627
ANKRD37	2.44282	1.49322	1.36011	-0.710123	-0.844818	-0.134696
ANKRD39	6.17154	4.89963	6.40705	-0.33296	0.0540293	0.386989
ANKRD40	4.6597	8.69573	7.80127	0.900071	0.743472	-0.156598
ANKRD42	0.469231	0.658673	0.686634	0.489266	0.549245	0.059979
ANKRD44	19.5591	41.3992	20.6068	1.08176	0.0752765	-1.00648
ANKRD45	0	0	0	0	0	0
ANKRD46	1.93909	3.68036	3.5821	0.924468	0.885428	-0.0390394
ANKRD49	9.52777	13.5053	10.5982	0.503317	0.153608	-0.349709
ANKRD5	0.657033	1.25673	1.07818	0.93564	0.714567	-0.221074
ANKRD50	0.646693	1.60163	0.481322	1.30838	-0.426079	-1.73446
ANKRD52	6.17983	9.20682	7.85154	0.575135	0.345407	-0.229728
ANKRD53	0.133897	0.170947	0.183091	0.352429	0.451436	0.0990077
ANKRD54	4.76299	3.89955	4.59865	-0.288559	-0.0506573	0.237902
ANKRD55	1.34443	1.38421	1.06826	0.0420642	-0.331731	-0.373795
ANKRD6	0.536135	0.91538	0.43048	0.771775	-0.31665	-1.08842
ANKRD63	0	0	0	0	0	0
ANKRD65	0.046348	0.122827	0	1.40605	#NAME?	#NAME?
ANKRD7	0.0312624	0	0	#NAME?	#NAME?	0
ANKRD9	14.4532	9.02294	165.347	-0.679725	3.51603	4.19576
ANKS1A	3.21267	4.164	3.29154	0.374197	0.0349883	-0.339209
ANKS1B	0.435875	0.100232	0.113097	-2.12057	-1.94636	0.174217
ANKS3	4.9572	2.81622	3.18068	-0.815767	-0.640191	0.175576
ANKS4B	0	0	0	0	0	0
ANKS6	1.3212	1.48376	1.14771	0.167409	-0.203083	-0.370492
ANKUB1	0.186275	0.0929309	0	-1.00321	#NAME?	#NAME?
ANKZF1	26.3689	21.9493	21.1815	-0.264664	-0.316036	-0.0513713
ANLN	0.0408397	0.161556	0.35752	1.98399	3.12998	1.14599
ANO1	0	0	0	0	0	0
ANO10	5.91663	4.30276	2.58299	-0.459513	-1.19573	-0.73622
ANO2	0.0157378	0.104229	0.0523771	2.72745	1.7347	-0.992745
ANO3	0	0	0	0	0	0
ANO4	0	0	0	0	0	0
ANO5	0.122394	0.372471	0.0397757	1.6056	-1.62157	-3.22717
ANO6	7.68483	20.0962	9.07863	1.38683	0.240461	-1.14637
ANO7	0.0227909	0.139043	0.0953554	2.60899	2.06485	-0.544141
ANO8	6.43912	5.03807	4.08738	-0.353991	-0.655686	-0.301695
ANO9	18.3714	14.5	8.80075	-0.341407	-1.06177	-0.720359
ANP32A	125.311	75.3295	53.6396	-0.734223	-1.22414	-0.489916
ANP32B	168.752	117.043	178.615	-0.527862	0.0819483	0.60981
ANP32C	0.258032	0.0647919	0.187962	-1.99366	-0.45711	1.53655
ANP32D	0	0.195628	0	inf	0	#NAME?
ANP32E	10.7806	21.1902	20.109	0.974952	0.8994	-0.0755517
ANPEP	131.146	35.0884	14.3077	-1.90211	-3.19631	-1.2942
ANTXR1	0.00730804	0	0.259035	#NAME?	5.14752	inf
ANTXR2	7.4389	16.0355	6.05479	1.10811	-0.297012	-1.40512
ANXA1	152.256	151.153	82.5983	-0.0104827	-0.882311	-0.871828
ANXA10	0	0	0	0	0	0
ANXA11	115.964	70.2558	56.9783	-0.722985	-1.02519	-0.302206
ANXA13	0	0	0	0	0	0
ANXA2	120.932	107.097	59.1953	-0.175288	-1.03065	-0.855358
ANXA3	23.544	16.1543	6.40471	-0.543443	-1.87815	-1.33471
ANXA4	8.06238	11.9295	7.90196	0.565261	-0.0289949	-0.594256
ANXA5	72.2366	80.7751	50.2586	0.161182	-0.523359	-0.684541
ANXA6	94.5175	76.5373	95.2481	-0.304419	0.0111094	0.315528
ANXA7	24.6797	29.3176	38.7332	0.248441	0.650246	0.401805
ANXA8	0.000197292	0	0	#NAME?	#NAME?	0
ANXA8L1	0.0319732	0	0	#NAME?	#NAME?	0
ANXA8L2	0	0	0.0344322	0	inf	inf
ANXA9	5.2682	2.22367	1.07818	-1.24437	-2.28871	-1.04435
AOAH	37.3803	48.4033	24.6115	0.372829	-0.602944	-0.975773
AOC2	8.43027	3.9704	0.905205	-1.08629	-3.21926	-2.13297
AOC3	3.84687	1.8598	0.326692	-1.04854	-3.55768	-2.50914
AOX1	0	0.00784755	0.0221234	inf	inf	1.49526
AP1AR	2.5233	6.49847	3.65756	1.36479	0.535567	-0.829218
AP1B1	23.8965	20.4109	25.5848	-0.227457	0.0984889	0.325946
AP1G1	7.37724	15.5062	8.67569	1.07169	0.233896	-0.837795
AP1G2	38.8765	27.4141	20.6651	-0.503981	-0.911703	-0.407722
AP1M1	45.2653	28.4756	27.056	-0.668679	-0.742455	-0.0737759
AP1M2	0.931006	0.821757	0.447078	-0.180078	-1.05826	-0.878185
AP1S1	9.28253	7.57599	9.75602	-0.293084	0.0717756	0.364859
AP1S2	36.2484	57.4991	27.1958	0.665624	-0.414533	-1.08016
AP1S3	0.614939	1.53756	0.691148	1.32213	0.168553	-1.15358
AP2A1	50.7563	33.901	38.3504	-0.582258	-0.404345	0.177912
AP2A2	14.9389	11.0301	10.8011	-0.437629	-0.467897	-0.0302682
AP2B1	19.6052	29.2379	41.4371	0.576603	1.07968	0.503082
AP2M1	121.929	92.9869	134.529	-0.390947	0.141871	0.532819
AP2S1	84.202	45.9713	67.7531	-0.873122	-0.313568	0.559554
AP3B1	6.85847	11.5789	7.64233	0.755544	0.156126	-0.599418
AP3B2	0.117795	0.0791265	0.10448	-0.574043	-0.17305	0.400993
AP3D1	27.9821	22.573	20.9353	-0.309907	-0.418568	-0.108661
AP3M1	6.79007	12.3106	7.77102	0.8584	0.194677	-0.663723
AP3M2	2.95449	6.23961	4.19586	1.07855	0.506058	-0.572489
AP3S1	20.5382	22.043	15.5844	0.102011	-0.39821	-0.500221
AP3S2	5.12947	6.51116	4.00331	0.344106	-0.357618	-0.701723
AP4B1	8.14904	9.98544	9.59468	0.293196	0.235603	-0.0575924
AP4E1	1.6001	3.67714	2.49353	1.20042	0.640029	-0.560393
AP4M1	3.91723	3.06313	2.82274	-0.354829	-0.472737	-0.117908
AP4S1	2.18739	2.75819	4.59229	0.334511	1.07	0.73549
AP5B1	35.9998	27.0327	11.136	-0.413282	-1.69276	-1.27948
APAF1	16.2252	19.9754	8.53903	0.299988	-0.926093	-1.22608
APBA1	0.122357	0.109064	0.0995663	-0.165919	-0.297366	-0.131447
APBA2	11.6007	10.133	12.7509	-0.195151	0.136393	0.331545
APBA3	17.6454	9.29197	12.9618	-0.925239	-0.445026	0.480213
APBB1	16.3425	10.8506	17.227	-0.590856	0.0760482	0.666904
APBB1IP	106.49	83.8602	52.0598	-0.344654	-1.03247	-0.687818
APBB2	0.146911	0.109192	0.301851	-0.42808	1.03889	1.46697
APBB3	17.1863	11.0625	6.34917	-0.635573	-1.43662	-0.801043
APC	2.166	4.61903	2.51262	1.09256	0.214161	-0.878397
APC2	0.581353	0.456157	1.14221	-0.349883	0.974345	1.32423
APCDD1	0.32142	0.373299	0.892942	0.215871	1.47411	1.25823
APCDD1L	0.0577153	0.0202623	0.124297	-1.51015	1.10677	2.61692
APCS	0	0	0	0	0	0
APEH	25.6938	20.6244	20.5206	-0.317072	-0.324351	-0.007279
APEX1	48.2287	42.901	47.171	-0.168879	-0.0319909	0.136888
APEX2	8.34888	7.09197	8.3584	-0.235395	0.00164436	0.23704
APH1A	78.6605	54.9778	49.7399	-0.51679	-0.661236	-0.144446
APH1B	3.92993	6.90309	3.17844	0.812738	-0.306186	-1.11892
API5	10.3235	20.6205	15.4123	0.998147	0.578155	-0.419992
APIP	8.74166	9.17608	6.00965	0.0699708	-0.540627	-0.610597
APITD1	0.843193	0.721619	0.997195	-0.224626	0.242012	0.466638
APITD1-CORT	0.755052	0.618808	0.816557	-0.287084	0.112977	0.400061
APLF	0.327136	0.556577	0.388814	0.766692	0.24919	-0.517502
APLN	0.0662727	0	0.532375	#NAME?	3.00596	inf
APLNR	0	0	0.0875255	0	inf	inf
APLP1	0.0787851	0.0245816	0.755617	-1.68034	3.26166	4.94201
APLP2	99.9772	99.0784	59.233	-0.0130279	-0.755197	-0.742169
APOA1	0.127921	0.0800174	0	-0.676871	#NAME?	#NAME?
APOA1BP	20.6012	12.1029	15.3183	-0.767378	-0.427472	0.339906
APOA2	0	0.163907	0	inf	0	#NAME?
APOA4	0	0	0	0	0	0
APOA5	0	0	0	0	0	0
APOB	0	0	0	0	0	0
APOBEC1	0	0	0	0	0	0
APOBEC2	0.623254	0.585019	1.35087	-0.0913365	1.11599	1.20733
APOBEC3A	122.041	62.8553	30.5663	-0.95726	-1.99735	-1.04009
APOBEC3B	0.154194	1.92922	1.27179	3.6452	3.04405	-0.601152
APOBEC3C	51.5703	51.1559	50.7229	-0.0116407	-0.0239041	-0.0122634
APOBEC3D	7.91816	9.1564	10.4277	0.209616	0.397189	0.187573
APOBEC3F	3.70563	4.22656	4.43704	0.189765	0.25988	0.070115
APOBEC3G	25.3486	28.0593	29.7255	0.146576	0.229796	0.0832197
APOBEC3H	2.1228	4.19829	1.82549	0.983832	-0.217688	-1.20152
APOBEC4	0	0.014006	0	inf	0	#NAME?
APOBR	221.585	70.8023	46.081	-1.64599	-2.26562	-0.619625
APOC1	0.268116	0	1.12948	#NAME?	2.07473	inf
APOC2	0	0	0	0	0	0
APOC3	0	0	0	0	0	0
APOC4	0	0	0	0	0	0
APOD	0	0	1.53838	0	inf	inf
APOE	0.479585	0.209968	4.07967	-1.19162	3.08859	4.28021
APOF	0	0.0787537	0.0750611	inf	inf	-0.0692827
APOH	0	0	0	0	0	0
APOL1	18.7054	16.282	13.6386	-0.200173	-0.455756	-0.255583
APOL2	40.2593	29.3919	23.0786	-0.453902	-0.802765	-0.348863
APOL3	30.6181	36.0216	40.5085	0.234475	0.403837	0.169362
APOL4	0.0317348	0.142112	0.535808	2.16289	4.07758	1.91469
APOL5	0	0	0	0	0	0
APOL6	9.48173	23.0583	16.6647	1.28207	0.813575	-0.468491
APOLD1	0.209265	0.509473	0.65	1.28368	1.63511	0.351435
APOM	1.1214	1.00847	0.811945	-0.153139	-0.465848	-0.312709
APOO	1.67287	1.50608	4.91822	-0.151528	1.55581	1.70734
APOOL	0.867995	2.25414	1.79842	1.37682	1.05097	-0.325846
APOPT1	7.91092	5.82267	7.9742	-0.442166	0.0114933	0.453659
APP	21.7321	38.0236	33.5263	0.807069	0.625467	-0.181602
APPBP2	3.21945	5.75269	4.15358	0.837424	0.367542	-0.469882
APPL1	3.93104	9.44406	6.07263	1.2645	0.627411	-0.637085
APPL2	6.99099	7.94445	11.797	0.18445	0.754852	0.570402
APRT	128.827	66.3076	86.6775	-0.958187	-0.571703	0.386484
APTX	4.23876	5.27585	5.34182	0.315762	0.33369	0.0179275
AQP1	0.845232	0.668026	8.38077	-0.339443	3.30966	3.64911
AQP10	3.09849	2.74885	3.36881	-0.172734	0.120676	0.293409
AQP11	0.489469	0.70053	0.487515	0.517232	-0.00576893	-0.523
AQP12A	0	0	0	0	0	0
AQP12B	0	0	0	0	0	0
AQP2	0	0	0	0	0	0
AQP3	25.7049	35.2528	32.2226	0.455695	0.32603	-0.129665
AQP4	0.00631758	0.00658183	0.803363	0.059116	6.99054	6.93142
AQP5	0	0	0.0685547	0	inf	inf
AQP6	0	0	0.032232	0	inf	inf
AQP7	0	0	0	0	0	0
AQP8	0	0	0.0866863	0	inf	inf
AQP9	182.492	97.8188	14.5839	-0.899651	-3.64539	-2.74574
AQPEP	0	0	0	0	0	0
AQR	3.35436	8.0245	4.93472	1.25837	0.55693	-0.701443
AR	0.163115	0.160196	0.120589	-0.0260438	-0.43579	-0.409746
ARAF	43.5937	30.957	38.1928	-0.493854	-0.190821	0.303033
ARAP1	135.05	77.3757	43.8551	-0.803545	-1.62268	-0.819137
ARAP2	3.17098	11.8714	6.76198	1.90449	1.09252	-0.811968
ARAP3	22.912	10.3628	2.66017	-1.14469	-3.10651	-1.96182
ARC	0.180502	0.172866	7.85915	-0.0623622	5.44428	5.50665
ARCN1	19.382	29.3136	21.3151	0.596854	0.137163	-0.459691
AREG	0	0	0.0439274	0	inf	inf
ARF1	220.368	163.098	197.851	-0.434177	-0.155501	0.278676
ARF3	60.6333	52.9624	36.1445	-0.195143	-0.746336	-0.551192
ARF4	28.6776	30.1719	61.0382	0.0732833	1.08979	1.01651
ARF5	176.511	78.2904	66.2237	-1.17285	-1.41434	-0.241488
ARF6	24.926	42.1428	31.1132	0.757638	0.319878	-0.437759
ARFGAP1	30.4759	18.4796	19.0754	-0.721737	-0.675955	0.0457828
ARFGAP2	34.3125	25.4267	26.8736	-0.432393	-0.352545	0.0798476
ARFGAP3	15.3504	14.1446	9.81039	-0.118028	-0.645897	-0.527869
ARFGEF1	5.06495	10.2834	6.00737	1.0217	0.246187	-0.775514
ARFGEF2	2.56171	7.41831	4.62202	1.53398	0.851414	-0.682568
ARFIP1	7.23891	10.4542	5.65287	0.530239	-0.356789	-0.887027
ARFIP2	4.9145	3.33448	3.84453	-0.559583	-0.354238	0.205344
ARFRP1	20.4844	12.1679	15.1521	-0.751444	-0.435007	0.316437
ARG1	2.32136	4.88847	85.5537	1.07441	5.20379	4.12938
ARG2	3.2133	4.933	7.96449	0.618408	1.30953	0.691117
ARGFX	0	0.0135888	0	inf	0	#NAME?
ARGLU1	70.5422	83.5707	50.1793	0.24451	-0.491395	-0.735905
ARHGAP1	32.9906	27.1882	22.3148	-0.279072	-0.56405	-0.284978
ARHGAP10	2.33396	1.77572	2.53256	-0.394378	0.117813	0.512191
ARHGAP11A	0.21517	1.36494	1.53667	2.66529	2.83626	0.170968
ARHGAP11B	0.686022	1.00749	0.263131	0.554436	-1.38247	-1.93691
ARHGAP12	2.57374	4.17786	3.27727	0.698897	0.34863	-0.350267
ARHGAP15	62.0291	43.7387	36.7987	-0.504036	-0.753292	-0.249257
ARHGAP17	12.7884	16.6733	14.9909	0.382703	0.229251	-0.153452
ARHGAP18	3.39476	7.30145	3.97442	1.10487	0.227437	-0.877438
ARHGAP19	4.89271	5.94934	3.69499	0.282098	-0.405061	-0.687158
ARHGAP20	0.0135546	0.0422709	0.0166527	1.64088	0.296973	-1.34391
ARHGAP21	2.41675	5.99135	3.31443	1.30981	0.455691	-0.854119
ARHGAP22	1.15188	0.784406	0.716926	-0.554322	-0.684098	-0.129776
ARHGAP23	0.139842	0.112295	0.579175	-0.316502	2.0502	2.3667
ARHGAP24	1.83643	2.7128	1.35375	0.562881	-0.439936	-1.00282
ARHGAP25	105.42	71.6315	45.5405	-0.557477	-1.21092	-0.653444
ARHGAP26	15.2012	16.2538	5.64812	0.0965944	-1.42834	-1.52493
ARHGAP27	93.1018	52.8099	37.1101	-0.818	-1.32699	-0.508995
ARHGAP28	0	0	0.00781285	0	inf	inf
ARHGAP29	0.0148776	0.0635832	0.0143769	2.0955	-0.0493924	-2.1449
ARHGAP30	197.527	130.682	115.638	-0.595992	-0.772431	-0.176439
ARHGAP31	1.27712	2.91891	1.7236	1.19254	0.432534	-0.760002
ARHGAP32	0.531892	1.15294	0.852747	1.11611	0.680985	-0.43513
ARHGAP33	3.59455	3.81255	3.46641	0.0849443	-0.0523685	-0.137313
ARHGAP35	3.25684	5.94119	4.28132	0.867279	0.394581	-0.472697
ARHGAP36	0	0	0	0	0	0
ARHGAP39	0.185092	0.0677675	0.191689	-1.44958	0.0505186	1.5001
ARHGAP4	189.799	100.149	79.7261	-0.92233	-1.25135	-0.329019
ARHGAP40	0	0	0	0	0	0
ARHGAP42	0.0341789	0.272027	0.889633	2.99257	4.70203	1.70946
ARHGAP44	0.137537	0.103996	0.103256	-0.403281	-0.413583	-0.0103018
ARHGAP5	1.17871	4.18386	1.80846	1.82762	0.617547	-1.21008
ARHGAP6	1.43158	2.6233	1.43632	0.873776	0.00476668	-0.869009
ARHGAP8	0.0496928	0.323311	0.20756	2.70181	2.06242	-0.639393
ARHGAP9	327.074	118.882	71.2167	-1.46009	-2.19933	-0.739239
ARHGDIA	157.004	106.559	103.988	-0.55915	-0.594387	-0.0352379
ARHGDIB	986.358	605.687	532.414	-0.70354	-0.889564	-0.186024
ARHGDIG	0	0	0	0	0	0
ARHGEF1	278.083	178.693	158.273	-0.638031	-0.813102	-0.175071
ARHGEF10	0.423106	0.269602	0.613609	-0.650186	0.536299	1.18649
ARHGEF10L	6.14034	3.83821	2.0154	-0.677886	-1.60725	-0.929365
ARHGEF11	9.99935	7.90218	4.1863	-0.339583	-1.25616	-0.916574
ARHGEF12	2.76818	9.09786	44.7714	1.71659	4.01557	2.29898
ARHGEF15	0	0	0	0	0	0
ARHGEF16	0.0328325	0.0198976	0.0654353	-0.722528	0.994946	1.71747
ARHGEF17	0.0769295	0.093241	0.114358	0.277428	0.571949	0.29452
ARHGEF18	37.0939	40.5001	43.2079	0.126743	0.220116	0.0933728
ARHGEF19	3.23691	0.98199	2.03373	-1.72084	-0.67049	1.05035
ARHGEF2	56.9258	44.4428	37.252	-0.357132	-0.611766	-0.254634
ARHGEF25	0.237192	0.265132	0.380174	0.160655	0.680605	0.519951
ARHGEF26	0.070422	0.0850179	0.222849	0.271741	1.66197	1.39023
ARHGEF3	18.376	34.8576	31.2515	0.923652	0.766106	-0.157546
ARHGEF33	0.0312863	0.0363687	0.0125309	0.217163	-1.32004	-1.5372
ARHGEF35	0.0412243	0.18888	0.220002	2.1959	2.41595	0.220047
ARHGEF37	0.152847	0.725442	2.17496	2.24677	3.83083	1.58406
ARHGEF38	0	0	0	0	0	0
ARHGEF4	0.554078	0.325199	0.238141	-0.768766	-1.21828	-0.449509
ARHGEF40	16.4808	7.81128	2.93927	-1.07715	-2.48725	-1.4101
ARHGEF5	0.153301	0.360821	0.572162	1.23492	1.90005	0.665138
ARHGEF6	13.0411	27.4556	17.1802	1.07403	0.397674	-0.676359
ARHGEF7	6.67493	8.92283	9.02209	0.418748	0.434708	0.0159605
ARHGEF9	1.89328	2.82142	2.87475	0.575538	0.602555	0.0270163
ARID1A	25.7158	29.5735	23.0815	0.201648	-0.155918	-0.357567
ARID1B	5.56189	9.77014	8.35811	0.812805	0.587602	-0.225203
ARID2	2.5818	6.03145	3.614	1.22413	0.485218	-0.738908
ARID3A	17.3943	13.2694	5.64918	-0.390506	-1.6225	-1.23199
ARID3B	10.5085	9.64167	8.1696	-0.1242	-0.363217	-0.239018
ARID3C	0.0845779	0	0	#NAME?	#NAME?	0
ARID4A	16.0431	13.7866	11.1597	-0.218686	-0.523651	-0.304964
ARID4B	23.5696	21.2414	20.1804	-0.150054	-0.223973	-0.0739194
ARID5A	41.6454	17.6156	24.6326	-1.2413	-0.757585	0.483716
ARID5B	2.69615	6.56991	6.61857	1.28497	1.29562	0.0106462
ARIH1	8.13978	14.9229	10.8921	0.874471	0.420227	-0.454244
ARIH2	14.8665	15.2272	19.6675	0.0345857	0.403753	0.369167
ARL1	2.95231	5.77212	4.65458	0.967256	0.656805	-0.31045
ARL10	0.534256	2.18317	1.55407	2.03082	1.54044	-0.490376
ARL11	6.84082	6.8406	2.70298	-4.58E-05	-1.33962	-1.33957
ARL13A	0.117374	0.0982679	0	-0.256315	#NAME?	#NAME?
ARL13B	1.13746	1.62779	1.23969	0.517102	0.12417	-0.392931
ARL14	0	0.0582912	0	inf	0	#NAME?
ARL15	2.20572	5.21179	2.92014	1.24053	0.40479	-0.835743
ARL16	12.387	7.45764	12.6361	-0.732041	0.0287136	0.760755
ARL17A	0.158074	1.34181	0.493826	3.08551	1.64341	-1.4421
ARL17B	0.26565	3.68E-08	1.10E-06	-22.783	-17.885	4.89799
ARL2	22.3046	13.0604	15.9594	-0.772145	-0.482933	0.289212
ARL2BP	17.2249	17.9313	16.8515	0.0579862	-0.0316167	-0.0896029
ARL3	3.23763	2.16949	1.31415	-0.577583	-1.30081	-0.723226
ARL4A	1.7343	3.37995	111.375	0.962645	6.00492	5.04228
ARL4C	58.0148	66.2795	74.0213	0.192143	0.35152	0.159377
ARL4D	0.781116	0.714401	1.26571	-0.128804	0.696335	0.825138
ARL5A	7.46636	13.7895	9.76905	0.885096	0.387813	-0.497282
ARL5B	0.561545	3.74543	1.80078	2.73766	1.68115	-1.05651
ARL5C	0	0.0621913	0.0998685	inf	inf	0.683317
ARL6	0.123159	0.77503	0.464645	2.65373	1.91561	-0.738123
ARL6IP1	29.4482	43.0449	68.2938	0.547662	1.21357	0.665912
ARL6IP4	114.89	58.6992	61.4796	-0.968835	-0.902068	0.0667674
ARL6IP5	62.5102	98.4215	60.5502	0.654882	-0.0459599	-0.700842
ARL6IP6	4.3747	7.3882	4.42498	0.756037	0.0164867	-0.739551
ARL8A	39.069	25.019	17.6417	-0.643001	-1.14704	-0.504035
ARL8B	12.6464	20.0451	13.8965	0.664515	0.135987	-0.528529
ARL9	0	0	0.187617	0	inf	inf
ARMC1	4.47271	6.73144	6.19279	0.589767	0.469441	-0.120326
ARMC10	4.3402	6.7213	5.58201	0.63098	0.363024	-0.267955
ARMC12	0.508966	0.451557	0.557359	-0.17266	0.131038	0.303698
ARMC2	0.585913	0.724257	0.506537	0.305815	-0.210018	-0.515833
ARMC3	0.253266	0.45381	0.0374327	0.841437	-2.75828	-3.59972
ARMC4	0	0.0101526	0	inf	0	#NAME?
ARMC5	6.03567	3.85799	4.46116	-0.645662	-0.436095	0.209567
ARMC6	10.3193	7.69835	9.93076	-0.42272	-0.0553645	0.367356
ARMC7	12.5458	7.92837	6.98176	-0.662109	-0.845543	-0.183434
ARMC8	5.31674	9.65811	9.75992	0.861197	0.876327	0.0151294
ARMC9	0.0544583	0.0604431	0.182907	0.150425	1.74789	1.59746
ARMCX1	0.6499	0.701335	0.625637	0.109885	-0.0548917	-0.164777
ARMCX2	1.11591	0.910845	1.9399	-0.292939	0.79777	1.09071
ARMCX3	5.71911	12.0652	8.97908	1.07699	0.650777	-0.426218
ARMCX4	0.427248	0.456305	0.59199	0.0949275	0.4705	0.375572
ARMCX5	2.17359	3.05766	2.30748	0.492349	0.0862402	-0.406109
ARMCX5-GPRASP2	0.136863	0.342703	0.20799	1.32422	0.603777	-0.720443
ARMCX6	2.56139	2.93682	3.38418	0.197328	0.401882	0.204553
ARMS2	0	0	0	0	0	0
ARNT	7.03143	12.1013	8.6328	0.783273	0.296011	-0.487263
ARNT2	0	0.00684025	0.464716	inf	inf	6.08616
ARNTL	9.82556	10.9777	5.57481	0.159958	-0.817617	-0.977575
ARNTL2	0.068779	0.229512	0.108557	1.73853	0.658412	-1.08012
ARPC1A	25.1183	20.854	17.6905	-0.268415	-0.505765	-0.237349
ARPC1B	584.493	322.626	263.793	-0.857321	-1.14778	-0.290457
ARPC2	414.96	288.731	212.03	-0.523248	-0.968703	-0.445455
ARPC3	510.86	348.181	218.972	-0.553091	-1.22218	-0.669089
ARPC4	196.906	116.618	104.498	-0.755714	-0.914031	-0.158317
ARPC4-TTLL3	10.6112	6.49394	4.17949	-0.708422	-1.34419	-0.635767
ARPC5	196.526	169.34	89.6085	-0.214795	-1.13301	-0.918214
ARPC5L	26.2165	24.0598	29.8358	-0.123849	0.186571	0.31042
ARPM1	0.0311214	0.100525	0.393228	1.69158	3.65939	1.96781
ARPP19	10.708	22.9841	12.824	1.10194	0.260155	-0.841787
ARPP21	0	0.0116634	0.0674022	inf	inf	2.53081
ARR3	0.0453174	0.0343279	0	-0.400684	#NAME?	#NAME?
ARRB1	16.0635	16.0879	10.48	0.00219337	-0.616151	-0.618344
ARRB2	399.776	169.161	89.6385	-1.24079	-2.157	-0.916207
ARRDC1	54.7493	36.1787	29.7162	-0.597698	-0.881588	-0.28389
ARRDC2	48.1602	35.3024	99.1009	-0.448076	1.04106	1.48913
ARRDC3	31.6614	44.7244	31.1427	0.498339	-0.0238272	-0.522166
ARRDC4	4.22478	4.02968	2.80409	-0.0682091	-0.591343	-0.523133
ARRDC5	6.41362	4.48595	5.89388	-0.515725	-0.12192	0.393805
ARSA	29.9853	17.1662	8.40079	-0.80469	-1.83566	-1.03097
ARSB	2.87637	3.38356	1.82032	0.234289	-0.660059	-0.894348
ARSD	3.28119	5.52303	2.61399	0.751243	-0.327962	-1.0792
ARSE	0	0	0	0	0	0
ARSF	0	0	0	0	0	0
ARSG	5.69359	5.86264	2.87573	0.0422125	-0.985408	-1.02762
ARSH	0	0	0	0	0	0
ARSI	0	0	0	0	0	0
ARSJ	0.0509896	0.0238814	0.126702	-1.09431	1.31317	2.40748
ARSK	0.71112	1.11253	0.933483	0.645684	0.39253	-0.253154
ART1	0	0	0	0	0	0
ART3	0	0.0280162	0	inf	0	#NAME?
ART4	0	0.061901	16.7704	inf	inf	8.08174
ART5	0	0	0	0	0	0
ARTN	0	0	0	0	0	0
ARV1	3.47903	4.32158	2.85074	0.312874	-0.287346	-0.60022
ARVCF	1.583	1.12892	2.34615	-0.487724	0.567629	1.05535
ARX	0	0	0.0688134	0	inf	inf
AS3MT	0.803722	0.984809	0.457795	0.293147	-0.811994	-1.10514
ASAH1	70.3518	66.9304	34.2687	-0.0719248	-1.0377	-0.965771
ASAH2	0	0	0	0	0	0
ASAH2B	0.124332	0	0.136233	#NAME?	0.131885	inf
ASAP1	13.4626	15.8946	10.7494	0.239575	-0.3247	-0.564275
ASAP2	0.862191	1.92858	0.825638	1.16146	-0.0624979	-1.22396
ASAP3	0.185133	0.281596	0.52925	0.605066	1.51539	0.910321
ASB1	4.16963	5.79202	5.51791	0.474148	0.404202	-0.0699467
ASB10	0	0	0	0	0	0
ASB11	0	0.0144379	0	inf	0	#NAME?
ASB12	0	0.0861619	0.124365	inf	inf	0.529455
ASB13	4.49377	3.26383	4.98178	-0.461359	0.148734	0.610093
ASB14	0.69611	1.29309	0.578874	0.893433	-0.266067	-1.1595
ASB15	0	0	0	0	0	0
ASB16	2.50556	2.42514	2.66281	-0.0470621	0.0878172	0.134879
ASB17	0	0	0	0	0	0
ASB18	0	0	0	0	0	0
ASB2	0.759816	0.731623	1.00864	-0.0545507	0.408682	0.463233
ASB3	5.43373	5.76303	5.4814	0.0848847	0.0126011	-0.0722835
ASB4	0	0	0	0	0	0
ASB5	0	0	0.0139254	0	inf	inf
ASB6	8.8549	7.8773	9.10503	-0.168776	0.0401875	0.208964
ASB7	2.89175	4.78415	6.77922	0.72632	1.22917	0.502855
ASB8	20.1285	17.1816	20.6232	-0.228368	0.0350317	0.2634
ASB9	0.134686	0.110884	0.155817	-0.280544	0.210253	0.490797
ASCC1	2.87536	3.02816	3.60973	0.074701	0.328149	0.253448
ASCC2	77.9715	71.6542	99.5809	-0.121896	0.352923	0.474819
ASCC3	1.90293	5.78689	3.80547	1.60456	0.999849	-0.604715
ASCL1	0	0	0.49627	0	inf	inf
ASCL2	22.2719	7.07628	11.6416	-1.65416	-0.93593	0.718228
ASCL3	0	0	0	0	0	0
ASCL4	0	0	0	0	0	0
ASF1A	4.97257	8.71773	9.22642	0.809962	0.891781	0.0818188
ASF1B	14.1891	5.79437	3.60076	-1.29205	-1.9784	-0.686351
ASGR1	9.64007	4.70812	3.50034	-1.03389	-1.46155	-0.427656
ASGR2	17.7736	6.52045	5.01555	-1.44669	-1.82525	-0.378564
ASH1L	3.74645	9.56681	6.60053	1.35251	0.817058	-0.535456
ASH2L	11.4263	13.5498	13.494	0.245912	0.239957	-0.005955
ASIP	0.429177	0	0	#NAME?	#NAME?	0
ASL	9.93887	6.13187	5.23658	-0.696755	-0.924457	-0.227702
ASMT	0.497635	0.123966	0.097431	-2.00514	-2.35264	-0.347496
ASMTL	15.8875	11.2737	12.8866	-0.494931	-0.302019	0.192912
ASNA1	37.1937	21.2843	48.1137	-0.80527	0.371389	1.17666
ASNS	11.0448	8.30248	8.07207	-0.411759	-0.452364	-0.0406043
ASNSD1	8.22945	11.8852	19.1754	0.530301	1.22039	0.690086
ASPA	0	0	0.0432942	0	inf	inf
ASPDH	0.106937	0.0866718	0	-0.303127	#NAME?	#NAME?
ASPG	0	0.0716951	0	inf	0	#NAME?
ASPH	3.07939	5.10166	1.79463	0.728322	-0.778957	-1.50728
ASPHD1	0.0753733	0	0	#NAME?	#NAME?	0
ASPHD2	1.81198	2.71113	2.23189	0.581323	0.300693	-0.28063
ASPM	0.0155954	0.244072	0.456483	3.96811	4.87137	0.903256
ASPN	0	0.0466338	0.0194287	inf	inf	-1.26319
ASPRV1	9.70929	1.84763	1.5959	-2.39369	-2.60499	-0.211302
ASPSCR1	11.8974	7.29376	8.99429	-0.705916	-0.40357	0.302346
ASRGL1	3.63783	4.5425	2.06645	0.320408	-0.815923	-1.13633
ASS1	0	0	0.0466012	0	inf	inf
ASTE1	2.54054	4.33725	3.56236	0.771648	0.4877	-0.283948
ASTL	0.310271	0.25091	0.242378	-0.306356	-0.356266	-0.0499108
ASTN1	0.0182219	0	0.510425	#NAME?	4.80795	inf
ASTN2	0.629082	0.884706	0.870008	0.491949	0.46778	-0.0241688
ASUN	3.22751	4.93192	5.27459	0.61173	0.70864	0.0969106
ASXL1	11.3907	13.133	14.9933	0.205334	0.396463	0.191129
ASXL2	1.91894	9.64829	3.9385	2.32996	1.03734	-1.29263
ASXL3	0.0109517	0	0.0194999	#NAME?	0.832309	inf
ASZ1	0	0	0	0	0	0
ATAD1	5.15515	10.8045	7.21751	1.06754	0.485486	-0.582057
ATAD2	0.963671	3.41864	2.66155	1.82681	1.46566	-0.361156
ATAD2B	2.02469	5.40714	3.48181	1.41716	0.782134	-0.635029
ATAD3A	6.59197	2.80436	4.0071	-1.23304	-0.718152	0.514889
ATAD3B	9.33642	5.18502	6.38388	-0.848521	-0.548435	0.300086
ATAD3C	0.228302	0.0826397	0.145668	-1.46603	-0.648253	0.817782
ATAD5	0.357769	1.03674	0.812593	1.53496	1.1835	-0.351452
ATAT1	1.96501	2.81855	2.34882	0.52042	0.257398	-0.263021
ATCAY	0.0373826	0.0175912	0.773215	-1.08751	4.37043	5.45794
ATE1	1.6441	5.73929	3.83256	1.80357	1.22101	-0.582566
ATF1	4.77687	10.6623	6.50424	1.15837	0.445316	-0.713059
ATF2	5.34139	11.0081	8.27289	1.04327	0.631176	-0.412097
ATF3	1.1253	1.42866	4.02493	0.34435	1.83865	1.4943
ATF4	126.846	101.945	363.625	-0.315277	1.51938	1.83465
ATF5	9.55132	8.32927	11.3306	-0.197509	0.246454	0.443963
ATF6	7.15812	8.61112	4.74356	0.266621	-0.593609	-0.86023
ATF6B	49.2954	38.4998	34.4057	-0.356603	-0.518807	-0.162204
ATF7	7.29725	10.1146	7.14716	0.471019	-0.0299829	-0.501002
ATF7IP	4.8683	17.1824	11.5756	1.81944	1.2496	-0.569836
ATF7IP2	2.02898	3.36475	5.28558	0.729746	1.38131	0.651562
ATG10	1.19333	1.19873	1.04573	0.00651291	-0.190482	-0.196995
ATG12	6.31822	10.0903	7.46333	0.675378	0.240302	-0.435076
ATG13	13.0534	12.2006	16.0588	-0.0974761	0.298938	0.396414
ATG14	4.03688	7.32594	38.3008	0.859772	3.24606	2.38629
ATG16L1	9.34885	9.97141	10.4266	0.0930098	0.157402	0.0643926
ATG16L2	290.231	104.598	38.6871	-1.47234	-2.90728	-1.43494
ATG2A	19.5264	9.73096	11.2294	-1.00477	-0.798145	0.206625
ATG2B	2.10765	5.43392	4.96101	1.36636	1.235	-0.131358
ATG3	56.5148	44.1537	30.6066	-0.356096	-0.884787	-0.528691
ATG4A	2.82651	3.2358	14.6694	0.195103	2.37571	2.18061
ATG4B	25.1427	17.4774	15.2708	-0.524647	-0.719365	-0.194718
ATG4C	2.47759	3.87344	2.98346	0.644681	0.26805	-0.376631
ATG4D	17.2737	10.6032	40.5439	-0.704075	1.23091	1.93498
ATG5	4.7422	6.88399	4.8825	0.537688	0.0420611	-0.495627
ATG7	7.74005	7.27961	4.95465	-0.0884826	-0.643561	-0.555078
ATG9A	17.3043	14.4103	57.4999	-0.264027	1.73243	1.99646
ATG9B	1.0904	0.668656	0.899432	-0.705523	-0.277774	0.427749
ATHL1	185.395	104.305	44.8928	-0.829796	-2.04605	-1.21625
ATIC	11.3867	13.5884	14.1203	0.255025	0.310422	0.0553969
ATL1	0.437802	0.699646	0.463748	0.676345	0.0830616	-0.593284
ATL2	3.76674	6.68009	5.20382	0.826552	0.466256	-0.360296
ATL3	1.76682	7.27808	2.7553	2.0424	0.641054	-1.40135
ATM	11.5173	34.921	23.2674	1.6003	1.01451	-0.585784
ATMIN	4.47742	7.7387	7.9501	0.789424	0.828306	0.0388814
ATN1	9.56719	9.23132	8.51256	-0.0515585	-0.168501	-0.116943
ATOH1	0	0	0	0	0	0
ATOH7	0	0	0	0	0	0
ATOH8	0.0586355	0.156958	0.0654181	1.42053	0.157917	-1.26261
ATOX1	26.4103	15.4619	17.9046	-0.772387	-0.560774	0.211614
ATP10A	3.5394	4.41301	5.76542	0.318261	0.703921	0.38566
ATP10B	0	0.00512614	0.0225569	inf	inf	2.13762
ATP10D	1.70296	3.98059	2.33251	1.22494	0.453841	-0.7711
ATP11A	5.89058	13.2996	4.45968	1.1749	-0.401468	-1.57637
ATP11B	7.17964	17.9771	10.139	1.32418	0.497935	-0.826245
ATP11C	1.96686	4.3653	2.7701	1.15018	0.49404	-0.656144
ATP12A	0	0	0.0183657	0	inf	inf
ATP13A1	22.0153	20.0905	19.2847	-0.131993	-0.191049	-0.0590557
ATP13A2	13.2829	10.3514	10.8828	-0.359749	-0.287529	0.0722191
ATP13A3	2.56002	9.27723	4.52326	1.85754	0.821208	-1.03633
ATP13A4	0.0655235	0.226661	0.309744	1.79045	2.24099	0.450541
ATP13A5	0.0133746	0.0221298	0	0.726498	#NAME?	#NAME?
ATP1A1	51.3594	60.2373	47.3545	0.230029	-0.117124	-0.347153
ATP1A2	0.0460969	0.0579207	2.61802	0.329409	5.82766	5.49825
ATP1A3	1.6523	1.78688	3.78775	0.112973	1.19687	1.0839
ATP1A4	0	0	0	0	0	0
ATP1B1	1.19326	1.91946	0.889852	0.685797	-0.423271	-1.10907
ATP1B2	0.204665	0.142347	2.9567	-0.523854	3.85265	4.3765
ATP1B3	15.574	19.2498	15.4048	0.305703	-0.0157597	-0.321462
ATP1B4	0	0.0077952	0	inf	0	#NAME?
ATP2A1	0.490775	0.237817	0.143111	-1.04521	-1.77792	-0.732719
ATP2A2	6.54639	15.7012	11.2172	1.2621	0.776943	-0.485158
ATP2A3	125.317	89.3208	102.462	-0.488509	-0.290486	0.198023
ATP2B1	13.8469	19.7428	10.0868	0.511764	-0.457091	-0.968855
ATP2B2	0.0192707	0.0153647	0.0745376	-0.326793	1.95156	2.27835
ATP2B3	0	0	0.0111424	0	inf	inf
ATP2B4	12.1654	25.6533	15.0958	1.07637	0.311364	-0.765003
ATP2C1	5.49016	10.336	10.6662	0.912758	0.958129	0.0453707
ATP2C2	0.614759	0.182563	0.187425	-1.75163	-1.71371	0.0379203
ATP4A	0	0	0	0	0	0
ATP4B	0	0	0	0	0	0
ATP5A1	111.129	99.0557	89.6754	-0.165921	-0.309448	-0.143527
ATP5B	137.957	126.794	139.624	-0.121735	0.0173213	0.139056
ATP5C1	42.1063	39.9255	36.9161	-0.076723	-0.189786	-0.113063
ATP5D	116.525	53.0105	73.0799	-1.13629	-0.673098	0.463195
ATP5E	1079.21	613.493	1005.85	-0.814857	-0.101567	0.71329
ATP5F1	35.6076	35.2355	33.6856	-0.0151518	-0.0800516	-0.0648998
ATP5G1	27.0356	19.4936	25.8554	-0.471858	-0.0643943	0.407463
ATP5G2	180.544	120.918	129.243	-0.578317	-0.482261	0.0960556
ATP5G3	9.97025	11.1857	9.52263	0.165955	-0.0662685	-0.232224
ATP5H	73.1286	49.6757	47.1477	-0.557896	-0.633249	-0.0753535
ATP5I	238.022	132.467	133.209	-0.845462	-0.837407	0.00805495
ATP5J	40.6646	30.843	35.0651	-0.398828	-0.213739	0.185089
ATP5J2	158.95	94.8542	161.184	-0.744786	0.0201364	0.764922
ATP5J2-PTCD1	1.30632	0.00163387	0.00381616	-9.643	-8.41917	1.22383
ATP5L	53.0673	45.6775	81.6398	-0.216339	0.621449	0.837788
ATP5L2	1.47174	1.62409	2.08857	0.142109	0.504993	0.362884
ATP5O	108.99	76.8008	75.3517	-0.505	-0.53248	-0.0274805
ATP5S	3.54393	5.22761	4.5043	0.560803	0.345953	-0.21485
ATP5SL	11.9781	9.05391	9.39908	-0.403785	-0.349807	0.0539779
ATP6AP1	60.3135	40.6572	36.6451	-0.568969	-0.718858	-0.149888
ATP6AP1L	0.920969	0.440189	1.02408	-1.06503	0.153099	1.21813
ATP6AP2	48.7618	55.1449	34.6446	0.177474	-0.493124	-0.670598
ATP6V0A1	10.8565	9.04347	11.1503	-0.263612	0.0385279	0.30214
ATP6V0A2	2.51145	5.22717	4.08883	1.05751	0.703169	-0.354341
ATP6V0A4	0	0	0	0	0	0
ATP6V0B	264.384	108.807	97.547	-1.28086	-1.43847	-0.157607
ATP6V0C	404.718	276.349	955.331	-0.550425	1.23908	1.78951
ATP6V0D1	146.626	71.0828	48.6228	-1.04456	-1.59243	-0.547867
ATP6V0D2	0	0	0	0	0	0
ATP6V0E1	234.609	158.713	180.125	-0.563837	-0.381259	0.182577
ATP6V0E2	14.8734	8.77005	10.5578	-0.762076	-0.494422	0.267654
ATP6V1A	20.2568	22.9282	12.6373	0.178716	-0.680724	-0.85944
ATP6V1B1	0	0	0	0	0	0
ATP6V1B2	131.53	94.128	44.2365	-0.482702	-1.57209	-1.08939
ATP6V1C1	5.41339	8.38846	18.7417	0.631872	1.79165	1.15978
ATP6V1C2	0.660872	0.655604	0.567524	-0.0115457	-0.21969	-0.208145
ATP6V1D	12.4994	12.3054	26.1264	-0.0225694	1.06364	1.08621
ATP6V1E1	56.8636	40.9568	38.5706	-0.473403	-0.560002	-0.0865996
ATP6V1E2	1.14102	1.06275	0.784943	-0.102528	-0.539667	-0.43714
ATP6V1F	104.652	56.14	61.2061	-0.898505	-0.773859	0.124646
ATP6V1G1	47.3809	45.8254	45.2601	-0.0481582	-0.0660655	-0.0179072
ATP6V1G2	0.99904	1.12167	1.30059	0.167028	0.380549	0.213521
ATP6V1G3	0	0	0	0	0	0
ATP6V1H	10.3059	8.70469	7.40855	-0.243609	-0.476209	-0.2326
ATP7A	1.47259	4.14735	3.17019	1.49384	1.10622	-0.387621
ATP7B	0.215057	0.326063	0.229014	0.600431	0.0907176	-0.509713
ATP8A1	3.43266	10.5488	6.77179	1.61969	0.98021	-0.639475
ATP8A2	0.0513821	0.140909	0.129875	1.45542	1.33778	-0.117642
ATP8B1	0.207867	0.567219	0.315624	1.44824	0.602544	-0.845698
ATP8B2	20.2945	37.262	31.5568	0.876615	0.636861	-0.239754
ATP8B3	0.427573	0.3898	0.255286	-0.133437	-0.744054	-0.610617
ATP8B4	0.724163	2.04698	1.59793	1.49911	1.14182	-0.357294
ATP9A	0.815119	1.38149	2.20229	0.76114	1.43392	0.672779
ATP9B	3.09754	4.02778	3.32898	0.378863	0.103959	-0.274904
ATPAF1	8.17093	9.52838	7.74717	0.221731	-0.0768308	-0.298562
ATPAF1-AS1	0	0.138057	0	inf	0	#NAME?
ATPAF2	6.51196	5.67742	3.48094	-0.197856	-0.903614	-0.705759
ATPBD4	0.988028	2.3461	1.19148	1.24764	0.270135	-0.977504
ATPIF1	104.804	58.7928	66.9704	-0.833976	-0.646091	0.187885
ATR	1.46566	4.9354	3.05026	1.75161	1.05738	-0.694234
ATRIP	2.51054	2.31554	2.19558	-0.11665	-0.193398	-0.0767477
ATRN	2.5082	5.46958	2.95846	1.12478	0.238191	-0.886585
ATRNL1	0	0	0.031058	0	inf	inf
ATRX	15.8895	15.9611	15.2485	0.00648799	-0.0594057	-0.0658937
ATXN1	3.93031	7.65696	3.78778	0.962128	-0.0532922	-1.01542
ATXN10	9.61263	11.8958	12.4316	0.307449	0.371009	0.0635602
ATXN1L	4.92604	8.71381	7.52537	0.822877	0.611334	-0.211542
ATXN2	3.55026	5.4659	3.81731	0.622534	0.10463	-0.517904
ATXN2L	33.844	40.4111	35.3733	0.255854	0.0637632	-0.192091
ATXN3	2.53267	5.46748	4.45247	1.11022	0.81395	-0.29627
ATXN3L	0	0	0	0	0	0
ATXN7	7.76714	18.0732	11.084	1.2184	0.513017	-0.705383
ATXN7L1	2.21447	4.78669	3.79039	1.11206	0.775381	-0.336684
ATXN7L2	2.91284	1.78521	2.65476	-0.706336	-0.133843	0.572493
ATXN7L3	33.6378	25.4378	22.4668	-0.403109	-0.582292	-0.179183
ATXN7L3B	18.5522	29.3886	24.998	0.66367	0.430227	-0.233443
AUH	3.79827	4.23399	4.52584	0.156673	0.252843	0.0961696
AUP1	64.9824	44.6833	41.4462	-0.540314	-0.648808	-0.108495
AURKA	0.595368	0.614335	2.50642	0.0452424	2.07377	2.02853
AURKAIP1	92.015	38.3164	47.0006	-1.26391	-0.96919	0.294719
AURKB	0.91644	0.620048	1.45106	-0.563661	0.662993	1.22665
AURKC	0.305146	0.0894951	0.331698	-1.76962	0.120371	1.88999
AUTS2	1.92242	4.05518	4.61455	1.07685	1.26327	0.186424
AVEN	3.02924	2.57102	2.75231	-0.236615	-0.138314	0.0983014
AVIL	2.83904	1.71362	0.616958	-0.72835	-2.20216	-1.47381
AVL9	3.58375	7.91564	4.30325	1.14324	0.263957	-0.879279
AVP	0.282386	0	0.278069	#NAME?	-0.0222272	inf
AVPI1	1.41695	0.7283	1.15982	-0.960185	-0.288885	0.671301
AVPR1A	0.0659088	0.186443	0.168652	1.50019	1.35551	-0.144683
AVPR1B	0	0	0	0	0	0
AVPR2	1.13429	1.07109	0.210697	-0.0827117	-2.42855	-2.34583
AWAT1	0	0	0	0	0	0
AWAT2	0	0	0	0	0	0
AXDND1	0	0.00839408	0	inf	0	#NAME?
AXIN1	25.8528	18.0967	20.5288	-0.514593	-0.332674	0.18192
AXIN2	2.82228	3.39066	2.69239	0.264708	-0.0679738	-0.332682
AXL	0.141469	0.264004	0.370736	0.900071	1.3899	0.489834
AZGP1	0	0	0	0	0	0
AZI1	5.1282	2.96446	2.85244	-0.79068	-0.846258	-0.0555775
AZI2	7.5963	10.6802	9.97597	0.49157	0.39316	-0.0984091
AZIN1	12.9351	22.8946	15.7385	0.823713	0.283	-0.540713
AZU1	5.97647	3.64935	26.5038	-0.711656	2.14883	2.86049
B2M	7741.38	6810.54	4666.65	-0.184821	-0.730203	-0.545382
B3GALNT1	0.0981041	0.304022	0.333168	1.63179	1.76386	0.132077
B3GALNT2	1.37841	2.62923	2.33946	0.931634	0.76317	-0.168465
B3GALT1	0	0	0	0	0	0
B3GALT2	0.496755	0.7697	0.522666	0.631762	0.0733538	-0.558408
B3GALT4	18.1014	9.64285	10.1593	-0.908571	-0.833306	0.0752646
B3GALT5	0	0	0	0	0	0
B3GALT6	9.64845	5.94003	6.06646	-0.699827	-0.669442	0.0303847
B3GALTL	1.03244	1.40917	1.45229	0.448797	0.492272	0.0434758
B3GAT1	4.7891	4.03789	3.65981	-0.246152	-0.387985	-0.141833
B3GAT2	4.86E-38	1.05E-71	0.224368	-111.839	121.796	233.634
B3GAT3	29.6219	14.9355	17.046	-0.987923	-0.797231	0.190692
B3GNT1	2.41221	1.97862	2.39861	-0.285864	-0.00815644	0.277707
B3GNT2	8.00607	10.994	10.2433	0.457553	0.355508	-0.102044
B3GNT3	0	0.136495	0.238395	inf	inf	0.804508
B3GNT4	0.199764	0.135975	0.0704055	-0.554958	-1.50454	-0.949581
B3GNT5	3.5325	2.48955	1.09731	-0.504807	-1.68672	-1.18192
B3GNT6	0	0	0	0	0	0
B3GNT7	1.57896	1.16638	4.06468	-0.436941	1.36417	1.80111
B3GNT8	31.3579	9.55564	4.83464	-1.7144	-2.69735	-0.982945
B3GNT9	1.85914	2.32468	0.943566	0.322393	-0.978443	-1.30084
B3GNTL1	3.85214	3.11882	1.1347	-0.304659	-1.76335	-1.45869
B4GALNT1	0	0.0196565	0.123161	inf	inf	2.64746
B4GALNT2	0	0	0	0	0	0
B4GALNT3	0.663637	0.347825	0.71431	-0.932034	0.106156	1.03819
B4GALNT4	0.576839	0.0960398	0.555305	-2.58647	-0.054889	2.53158
B4GALT1	25.2466	31.8891	26.5741	0.336976	0.0739335	-0.263042
B4GALT2	0.747308	0.680285	1.75079	-0.135564	1.22823	1.36379
B4GALT3	18.4476	16.8982	64.2695	-0.126558	1.8007	1.92726
B4GALT4	4.01312	4.81223	6.6995	0.261984	0.73933	0.477346
B4GALT5	26.6516	21.9609	15.3031	-0.279283	-0.8004	-0.521117
B4GALT6	0.231102	1.11668	0.458877	2.27261	0.989576	-1.28303
B4GALT7	8.7005	5.60449	7.19785	-0.634514	-0.273532	0.360982
B7H6	0.125456	0.738687	0.403456	2.55778	1.68523	-0.87255
B9D1	1.96E-92	0.192778	0.386489	302.274	303.278	1.00349
B9D2	16.3369	7.90476	4.9784	-1.04734	-1.71438	-0.667041
BAALC	0.0973532	0.118816	0.63991	0.287431	2.71657	2.42914
BAAT	0	0	0.0283122	0	inf	inf
BABAM1	49.239	31.4342	64.4651	-0.647469	0.388716	1.03619
BACE1	1.09297	2.90633	1.43475	1.41094	0.392541	-1.0184
BACE2	1.84702	1.3414	2.436	-0.461461	0.399319	0.86078
BACH1	22.3844	28.0792	13.6591	0.327011	-0.712628	-1.03964
BACH2	3.51375	6.39274	7.61133	0.863422	1.11514	0.251715
BAD	25.23	11.8638	15.7694	-1.08858	-0.678008	0.410568
BAG1	63.0002	50.0002	73.5946	-0.333422	0.224242	0.557664
BAG2	1.35616	2.09626	2.35365	0.628288	0.795368	0.16708
BAG3	3.57515	3.70042	8.01373	0.049684	1.16447	1.11479
BAG4	2.96604	4.95235	3.41784	0.739573	0.204548	-0.535025
BAG5	5.2496	8.69891	6.55238	0.728626	0.31981	-0.408816
BAG6	70.5937	62.3762	315.632	-0.178543	2.16063	2.33917
BAGE	0	0	0	0	0	0
BAGE3	0	0	0	0	0	0
BAGE4	0	0	0	0	0	0
BAGE5	0	0	0	0	0	0
BAHCC1	0.601801	0.987999	0.726197	0.715223	0.271075	-0.444149
BAHD1	10.4877	9.42484	10.9857	-0.154153	0.0669318	0.221085
BAI1	0.299767	0.325753	0.569485	0.119937	0.925818	0.805881
BAI2	0.273265	0.475116	0.618739	0.79798	1.17903	0.38105
BAI3	0.0302872	0.00662717	0.127552	-2.19224	2.07431	4.26655
BAIAP2	5.46559	3.29744	1.8073	-0.729032	-1.59654	-0.867508
BAIAP2L1	0.27694	0.38411	0.148464	0.471947	-0.899458	-1.3714
BAIAP2L2	1.10907	0.556182	0.250235	-0.995717	-2.14799	-1.15227
BAIAP3	7.17813	3.30602	1.33622	-1.11851	-2.42545	-1.30693
BAK1	15.4514	14.4736	15.3288	-0.0943217	-0.0114995	0.0828222
BAMBI	0.555461	0.256341	1.2305	-1.11562	1.14749	2.26311
BANF1	49.876	29.1412	43.1978	-0.775286	-0.207386	0.567901
BANF2	0	0	0	0	0	0
BANK1	6.974	18.4309	16.0104	1.40207	1.19895	-0.203116
BANP	17.3716	10.434	8.37731	-0.735435	-1.05217	-0.316739
BAP1	21.3132	17.5513	18.2531	-0.280165	-0.223605	0.0565598
BARD1	0.349944	1.06871	0.768593	1.61067	1.13509	-0.475573
BARHL1	0	0	0	0	0	0
BARHL2	0	0	0	0	0	0
BARX1	0	0	0	0	0	0
BARX2	0	0	0	0	0	0
BASP1	390.292	149.278	32.7635	-1.38655	-3.5744	-2.18784
BATF	21.2357	12.6798	13.8625	-0.743965	-0.615305	0.12866
BATF2	1.87478	1.86625	2.72975	-0.00657582	0.54205	0.548626
BATF3	3.98581	3.03832	1.03521	-0.391601	-1.94495	-1.55335
BAX	98.661	56.4289	58.397	-0.806045	-0.756586	0.0494585
BAZ1A	36.779	25.2516	17.3128	-0.542509	-1.08705	-0.544538
BAZ1B	11.3503	15.1848	14.7539	0.419898	0.378369	-0.0415289
BAZ2A	21.0827	30.6186	20.8753	0.53835	-0.0142617	-0.552611
BAZ2B	9.63643	9.33386	3.58093	-0.0460247	-1.42816	-1.38214
BBC3	32.1643	10.6037	23.1177	-1.60089	-0.476461	1.12443
BBIP1	5.71948	5.42977	4.69647	-0.0749922	-0.284306	-0.209314
BBOX1	0	0	0.0568432	0	inf	inf
BBS1	2.8961	3.58428	2.91969	0.307572	0.0117038	-0.295868
BBS10	1.51738	3.73326	2.17237	1.29885	0.517684	-0.781165
BBS12	0.452836	0.755908	9.14501	0.739223	4.33593	3.5967
BBS2	6.82476	10.4606	6.94638	0.616116	0.0254826	-0.590633
BBS4	2.28074	2.47453	2.80744	0.117653	0.299758	0.182105
BBS5	0.560229	0.639403	0.333833	0.190709	-0.746889	-0.937598
BBS7	0.784154	1.50947	1.5894	0.944835	1.01927	0.074438
BBS9	1.5728	2.17959	1.82876	0.470724	0.217528	-0.253196
BBX	5.43159	9.96965	6.85917	0.876169	0.33666	-0.539509
BCAM	0.722571	1.49065	16.4419	1.04473	4.50809	3.46336
BCAN	0.155029	0.0649671	10.3493	-1.25476	6.06085	7.31561
BCAP29	1.91888	3.3065	2.25857	0.785043	0.235144	-0.549898
BCAP31	100.544	61.5856	61.2834	-0.707166	-0.714261	-0.0070951
BCAR1	0.0377909	0.0621784	0.53122	0.718376	3.8132	3.09482
BCAR3	0.243699	0.389351	0.641803	0.675967	1.39703	0.721062
BCAS1	0.189277	0.0831138	0.124152	-1.18734	-0.608386	0.578953
BCAS2	9.93342	10.0558	11.7401	0.0176706	0.241082	0.223412
BCAS3	4.80814	4.8271	4.21372	0.00567967	-0.190385	-0.196064
BCAS4	9.20344	7.25196	11.8571	-0.343802	0.365511	0.709312
BCAT1	1.00032	0.780842	0.623395	-0.357363	-0.682248	-0.324885
BCAT2	9.93961	4.35324	6.83824	-1.1911	-0.539564	0.651537
BCCIP	13.78	15.6813	17.7255	0.186472	0.363248	0.176777
BCDIN3D	1.40504	1.8131	2.18698	0.367843	0.638325	0.270481
BCHE	0	0	0.409676	0	inf	inf
BCKDHA	24.5363	16.8077	16.9853	-0.545791	-0.530629	0.0151625
BCKDHB	2.97764	3.38953	3.46011	0.186914	0.216649	0.029735
BCKDK	31.2313	13.1454	10.5621	-1.24844	-1.5641	-0.315659
BCL10	5.8239	6.84986	4.85901	0.234088	-0.261324	-0.495412
BCL11A	3.32895	4.97722	5.47601	0.58027	0.718056	0.137786
BCL11B	21.1169	25.8965	26.3394	0.294363	0.318825	0.0244622
BCL2	7.14778	17.5639	9.07876	1.29704	0.345001	-0.952044
BCL2A1	123.997	51.0783	30.0535	-1.27952	-2.0447	-0.765176
BCL2L1	158.26	166.469	1111.26	0.0729561	2.81182	2.73887
BCL2L10	0	0	0	0	0	0
BCL2L11	10.3534	11.3695	12.2535	0.135065	0.243085	0.10802
BCL2L12	20.7569	13.0994	14.264	-0.664092	-0.541212	0.12288
BCL2L13	9.39599	11.1631	30.0191	0.248618	1.67576	1.42714
BCL2L14	0.0845125	0.132617	0.25656	0.650028	1.60206	0.952034
BCL2L15	0.200888	0.490367	0.266598	1.28747	0.408272	-0.879199
BCL2L2	3.59959	4.73128	3.54225	0.3944	-0.0231652	-0.417565
BCL2L2-PABPN1	29.8543	20.4648	19.4648	-0.544792	-0.617066	-0.0722736
BCL3	90.131	31.8061	17.7017	-1.50272	-2.34814	-0.845419
BCL6	107.589	75.0211	12.0005	-0.520167	-3.16436	-2.6442
BCL6B	0.0539146	0	0.061405	#NAME?	0.187681	inf
BCL7A	1.85165	2.95063	5.52211	0.672214	1.57641	0.904196
BCL7B	22.6389	15.2977	18.66	-0.565493	-0.278852	0.286641
BCL7C	39.0833	21.1228	26.157	-0.887746	-0.579351	0.308395
BCL9	1.35282	1.95068	1.76695	0.528001	0.385291	-0.14271
BCL9L	23.4023	27.4043	31.9622	0.227756	0.449721	0.221965
BCLAF1	15.4212	25.508	16.3166	0.726032	0.0814277	-0.644604
BCMO1	0	0	0	0	0	0
BCO2	0.211547	0.476369	0.192997	1.1711	-0.132403	-1.3035
BCOR	4.27246	7.56919	5.87801	0.825072	0.460262	-0.36481
BCORL1	2.91261	3.17438	1.78892	0.124162	-0.703223	-0.827385
BCR	8.59851	9.50195	8.76664	0.144137	0.0279373	-0.1162
BCS1L	7.79212	4.1957	4.89503	-0.893105	-0.6707	0.222406
BDH1	2.82885	2.53963	2.76254	-0.155596	-0.0342187	0.121377
BDH2	1.34338	1.95881	1.4325	0.54411	0.0926696	-0.451441
BDKRB1	0	0	0	0	0	0
BDKRB2	0	0	0	0	0	0
BDNF	0	0.0869255	0.0254039	inf	inf	-1.77473
BDP1	2.78741	7.05168	4.55878	1.33904	0.709724	-0.629319
BEAN1	0.412155	0.151632	0.0260102	-1.44261	-3.98604	-2.54343
BECN1	23.8263	26.3468	42.6191	0.145078	0.838947	0.693869
BEGAIN	0.0744747	0.572338	0.523507	2.94204	2.81339	-0.128658
BEND2	1.43295	4.12063	0.764033	1.52387	-0.907284	-2.43116
BEND3	0.132379	0.200048	0.201	0.595676	0.602526	0.00684999
BEND4	0.126769	0.567485	0.527015	2.16238	2.05564	-0.106738
BEND5	1.87545	1.17783	3.00636	-0.671112	0.68078	1.35189
BEND6	0.054582	0.0130136	0.0858835	-2.06841	0.653956	2.72237
BEND7	0.662703	0.40921	0.812007	-0.695521	0.293129	0.988649
BEST1	11.1985	5.37021	1.57642	-1.06025	-2.82858	-1.76833
BEST2	0.217681	0.145894	0.111916	-0.577295	-0.959799	-0.382504
BEST3	0.013662	0.115657	0.294785	3.08162	4.43143	1.34981
BEST4	0.300841	0.403013	0.0875067	0.421825	-1.78154	-2.20336
BET1	2.13056	3.59667	2.88982	0.755428	0.439745	-0.315683
BET1L	21.5235	18.2491	23.6598	-0.23809	0.13652	0.37461
BET3L	1.02333	2.06628	0.786789	1.01376	-0.379226	-1.39299
BEX1	0.837074	0.779149	4.03313	-0.103455	2.26847	2.37193
BEX2	7.56747	5.64294	7.70449	-0.423364	0.0258894	0.449253
BEX4	10.5792	13.1544	18.4578	0.314311	0.802999	0.488689
BEX5	1.73371	1.51166	1.06558	-0.197729	-0.702226	-0.504497
BFAR	8.62127	9.28575	9.13068	0.107119	0.0828222	-0.0242968
BFSP1	0.50921	0.539691	0.383607	0.0838721	-0.408632	-0.492504
BFSP2	0.0962721	0.0326708	0.101931	-1.55911	0.0824041	1.64152
BGLAP	5.56E-13	6.55E-07	1.21E-24	20.1671	-38.7433	-58.9104
BGN	0	0	0.601998	0	inf	inf
BHLHA15	0.185798	0.34457	1.12065	0.891064	2.59254	1.70147
BHLHA9	0	0	0	0	0	0
BHLHB9	0.210389	0.479926	0.686344	1.18975	1.70587	0.516118
BHLHE22	0	0	0	0	0	0
BHLHE23	0	0	0	0	0	0
BHLHE40	24.3617	21.8483	16.5768	-0.157093	-0.555445	-0.398351
BHLHE41	0.408007	1.0131	0.784049	1.3121	0.94235	-0.369754
BHMT	0.0188913	0	0	#NAME?	#NAME?	0
BHMT2	0	0	0	0	0	0
BICC1	0	0.0240469	0.017071	inf	inf	-0.494304
BICD1	0.587749	1.1838	0.725382	1.01016	0.30354	-0.706617
BICD2	19.2776	26.9747	15.7293	0.484681	-0.293469	-0.77815
BID	36.3391	27.8677	10.5522	-0.382928	-1.78397	-1.40104
BIK	1.68073	1.6716	0.918172	-0.0078584	-0.872248	-0.86439
BIN1	48.1002	31.8403	46.6659	-0.59519	-0.0436761	0.551514
BIN2	171.271	137.891	108.969	-0.312755	-0.652366	-0.33961
BIN3	21.295	13.4631	11.4034	-0.661506	-0.901048	-0.239543
BIRC2	11.7652	19.5193	121.307	0.730371	3.36606	2.63569
BIRC3	11.414	29.9761	20.2515	1.39301	0.827223	-0.565786
BIRC5	0.139863	0.458913	1.38659	1.7142	3.30946	1.59525
BIRC6	3.58068	12.4517	6.69351	1.79804	0.90253	-0.895508
BIRC7	0.274295	0.449276	0.184873	0.711875	-0.569194	-1.28107
BIRC8	0	0	0	0	0	0
BIVM	1.36606	2.11487	1.70842	0.630545	0.322641	-0.307904
BIVM-ERCC5	1.45E-05	3.78E-05	5.08E-05	1.38017	1.80542	0.425252
BLCAP	28.5512	28.776	38.9505	0.0113144	0.44809	0.436775
BLID	0	0	0	0	0	0
BLK	13.8029	8.82609	14.6783	-0.645127	0.088715	0.733842
BLM	0.675557	1.66723	1.49249	1.3033	1.14357	-0.159733
BLMH	6.67215	6.6881	6.59682	0.00344483	-0.0163812	-0.019826
BLNK	3.9855	5.46106	6.71184	0.454419	0.751948	0.297528
BLOC1S1	132.221	65.1857	95.4027	-1.02032	-0.470847	0.549474
BLOC1S2	14.8484	12.822	13.7544	-0.211684	-0.110419	0.101265
BLOC1S3	8.55469	7.71807	6.36402	-0.148477	-0.426778	-0.278302
BLVRA	33.0289	26.3275	17.9157	-0.32716	-0.882505	-0.555345
BLVRB	370.273	142.043	563.829	-1.38226	0.606668	1.98893
BLZF1	1.76487	3.46779	4.03582	0.97445	1.1933	0.218848
BMF	8.0933	10.0013	5.15925	0.305381	-0.649566	-0.954948
BMI1	6.20484	14.2356	9.07355	1.19804	0.548273	-0.649766
BMP1	1.39259	1.24411	1.56644	-0.162649	0.169721	0.33237
BMP10	0	0.027191	0	inf	0	#NAME?
BMP15	0	0	0	0	0	0
BMP2	0.0525833	0.112385	0.145187	1.09577	1.46523	0.369462
BMP2K	5.25401	12.1987	35.7091	1.21524	2.7648	1.54956
BMP3	0.00620029	0.08711	0.114311	3.81243	4.20449	0.392061
BMP4	0.0390643	0.0274816	0.0844858	-0.507385	1.11286	1.62024
BMP5	0	0	0	0	0	0
BMP6	3.99361	7.35954	6.63332	0.881921	0.732036	-0.149885
BMP7	0	0	0.300944	0	inf	inf
BMP8A	1.53459	1.90015	1.1436	0.308259	-0.42427	-0.732528
BMP8B	0.573985	1.3881	0.803612	1.27403	0.485488	-0.788544
BMPER	0.00919562	0.0167395	0.0113036	0.864239	0.297759	-0.56648
BMPR1A	0.364387	1.12774	0.474011	1.62989	0.379447	-1.25045
BMPR1B	0	0.00652523	0.0334311	inf	inf	2.35709
BMPR2	1.14531	3.25651	1.9189	1.50758	0.744539	-0.763046
BMS1	2.65344	3.95731	3.72632	0.576658	0.48989	-0.0867684
BMX	1.1508	1.30682	0.398515	0.183425	-1.52993	-1.71335
BNC1	0	0	0	0	0	0
BNC2	0.131186	0.328166	0.150953	1.32281	0.202489	-1.12032
BNIP1	3.09526	3.18928	4.44215	0.0431696	0.521197	0.478027
BNIP2	20.5708	28.2122	17.3826	0.455718	-0.242958	-0.698676
BNIP3	4.07515	4.55538	5.43167	0.160717	0.414543	0.253825
BNIP3L	77.0351	87.9606	730.454	0.191342	3.24521	3.05386
BNIPL	0.804291	0.367324	0.369768	-1.13066	-1.1211	0.00956564
BOC	0.021081	0.0119927	0.0874785	-0.813786	2.05299	2.86677
BOD1	6.06056	5.86474	6.89471	-0.0473836	0.186038	0.233422
BOD1L	27.3383	23.7167	12.2406	-0.205022	-1.15925	-0.954232
BOK	2.53637	1.90879	1.7834	-0.410105	-0.508138	-0.0980326
BOLA1	8.64215	4.02589	5.53622	-1.10208	-0.642488	0.459592
BOLA2	0	0	0	0	0	0
BOLA3	7.07414	5.24303	5.95907	-0.432154	-0.247468	0.184686
BOLL	0.0519036	0.06961	0.0511963	0.423459	-0.0197949	-0.443254
BOP1	1.37875	1.04983	1.51546	-0.393208	0.136397	0.529605
BORA	1.43229	2.27224	2.07338	0.665792	0.533661	-0.132131
BPGM	13.5803	25.1243	595.259	0.887569	5.45393	4.56636
BPHL	1.69658	1.56598	1.58656	-0.115561	-0.0967242	0.0188366
BPI	3.10297	6.36533	17.5398	1.03659	2.49891	1.46232
BPIFA1	0	0	0	0	0	0
BPIFA2	0	0	0	0	0	0
BPIFA3	0	0	0	0	0	0
BPIFB1	0	0	0	0	0	0
BPIFB2	0	0	0.0515978	0	inf	inf
BPIFB3	0	0	0	0	0	0
BPIFB4	0	0.0246761	0	inf	0	#NAME?
BPIFB6	0	0	0	0	0	0
BPIFC	0.025593	0	0	#NAME?	#NAME?	0
BPNT1	4.85283	4.25693	4.19132	-0.18901	-0.211419	-0.0224086
BPTF	7.73438	11.8422	10.3879	0.614582	0.42554	-0.189042
BPY2	0	0	0	0	0	0
BPY2B	0	0	0	0	0	0
BRAF	1.09932	4.12865	4.38026	1.90906	1.9944	0.0853457
BRAP	5.1134	6.88525	6.80011	0.429224	0.411274	-0.0179503
BRAT1	26.6611	14.1111	13.8003	-0.917905	-0.950043	-0.0321377
BRCA1	0.999377	0.9558	0.749003	-0.0643203	-0.416059	-0.351738
BRCA2	0.0773031	0.420136	0.223413	2.44226	1.53111	-0.911145
BRCC3	3.22864	5.24094	3.93293	0.698899	0.284677	-0.414222
BRD1	12.1814	14.3305	11.908	0.234405	-0.0327517	-0.267157
BRD2	55.7558	53.482	60.4667	-0.0600703	0.117019	0.177089
BRD3	10.547	10.5859	7.77445	0.00530439	-0.440021	-0.445326
BRD4	35.2603	27.9446	34.858	-0.335475	-0.0165531	0.318922
BRD7	20.0768	15.4693	19.099	-0.376123	-0.0720298	0.304093
BRD8	10.3448	10.7715	11.1912	0.0583061	0.113453	0.0551469
BRD9	14.1981	10.6496	10.6879	-0.414893	-0.409712	0.00518068
BRDT	0	0.0104323	0	inf	0	#NAME?
BRE	12.1113	10.8748	9.04283	-0.155359	-0.421504	-0.266145
BRF1	10.4005	7.41569	8.35135	-0.487997	-0.316569	0.171429
BRF2	4.42098	3.01824	4.32906	-0.550661	-0.0303134	0.520347
BRI3	351.161	166.947	94.3035	-1.07274	-1.89675	-0.824006
BRI3BP	4.65402	5.41678	3.50705	0.218956	-0.408219	-0.627175
BRIP1	0.0751469	0.300582	0.1961	1.99997	1.3838	-0.616168
BRIX1	5.4292	5.09496	5.7336	-0.0916691	0.0787004	0.170369
BRK1	106.123	80.6028	96.0111	-0.396832	-0.14446	0.252371
BRMS1	38.4445	19.7533	21.1867	-0.960685	-0.859618	0.101067
BRMS1L	0.716057	1.27114	0.93957	0.827973	0.391925	-0.436048
BROX	4.31389	12.3579	12.5015	1.51837	1.53504	0.0166692
BRP44	5.11123	5.31992	11.9795	0.0577347	1.22883	1.17109
BRP44L	17.4253	15.5341	12.4905	-0.165743	-0.480347	-0.314604
BRPF1	8.3809	7.34478	7.32788	-0.190385	-0.193709	-0.0033246
BRPF3	5.44511	7.63038	7.59062	0.486793	0.479255	-0.00753757
BRS3	0	0	0.0433449	0	inf	inf
BRSK1	0.932194	0.494091	0.723973	-0.915854	-0.364694	0.55116
BRSK2	0.323736	0.191031	0.442561	-0.761008	0.451059	1.21207
BRWD1	4.54423	10.6586	6.58706	1.22991	0.535596	-0.694311
BRWD3	2.47752	6.4241	2.79105	1.3746	0.171913	-1.20269
BSCL2	13.8553	9.10517	12.9343	-0.605679	-0.0992342	0.506445
BSDC1	21.1551	21.5983	70.5991	0.0299067	1.73864	1.70873
BSG	280.374	190.694	808.881	-0.556089	1.52858	2.08466
BSN	0.0909224	0.124234	0.182985	0.450352	1.00901	0.558662
BSND	0	0	0	0	0	0
BSPH1	0	0	0	0	0	0
BSPRY	0.295897	0.35676	1.18912	0.269855	2.00673	1.73687
BST1	35.656	35.0461	11.2088	-0.0248906	-1.66952	-1.64463
BST2	114.881	71.7776	95.6738	-0.678533	-0.263944	0.414589
BSX	0	0	0	0	0	0
BTAF1	5.53893	17.2142	6.68426	1.63592	0.271162	-1.36476
BTBD1	7.98552	16.976	14.308	1.08804	0.841363	-0.246676
BTBD10	8.90531	8.98188	5.58474	0.0123529	-0.673175	-0.685528
BTBD11	2.61484	2.57539	2.42448	-0.0219306	-0.109047	-0.0871163
BTBD16	0.0346708	0	0	#NAME?	#NAME?	0
BTBD17	0.271161	0.0547621	0.422234	-2.3079	0.638892	2.94679
BTBD18	0.387633	0.162647	0.206907	-1.25295	-0.905711	0.347238
BTBD19	1.05785	0.695583	0.614698	-0.604838	-0.783181	-0.178343
BTBD2	35.2959	27.8741	27.5321	-0.340575	-0.358388	-0.0178131
BTBD3	0.507689	1.20783	0.782777	1.25041	0.624657	-0.625749
BTBD6	20.9017	12.8866	13.5708	-0.697754	-0.623112	0.0746414
BTBD7	3.0735	5.39261	5.7771	0.811102	0.910464	0.0993617
BTBD8	0.0637228	0.576241	0.0764618	3.17679	0.262929	-2.91386
BTBD9	2.24592	3.33376	2.36316	0.56984	0.0734065	-0.496434
BTC	0	0	0	0	0	0
BTD	3.43134	4.99162	3.07442	0.540734	-0.15846	-0.699194
BTF3	328.76	300.093	724.733	-0.131629	1.14041	1.27204
BTF3L4	5.06463	6.53088	4.58016	0.36682	-0.145058	-0.511878
BTG1	83.4555	86.1649	76.4281	0.046094	-0.126904	-0.172998
BTG2	187.425	88.9439	143.074	-1.07534	-0.389548	0.685796
BTG3	2.19002	3.3735	4.43155	0.623305	1.01687	0.393565
BTG4	0	0	0	0	0	0
BTK	21.134	27.3375	19.8104	0.371316	-0.093306	-0.464622
BTLA	1.90935	5.55733	5.23558	1.54131	1.45527	-0.0860422
BTN1A1	0.101183	0.0939923	0.0696988	-0.106359	-0.537766	-0.431408
BTN2A1	33.7009	27.0381	18.9565	-0.31779	-0.830093	-0.512302
BTN2A2	6.02513	6.2759	5.51453	0.0588298	-0.127753	-0.186583
BTN3A1	47.8732	55.0506	51.012	0.20154	0.0916186	-0.109921
BTN3A2	57.1919	54.2543	56.511	-0.0760718	-0.017278	0.0587938
BTN3A3	21.3712	28.742	25.2004	0.427494	0.23778	-0.189715
BTNL2	0	0.074268	0	inf	0	#NAME?
BTNL3	0	0	0	0	0	0
BTNL8	16.0306	5.29569	1.04741	-1.59793	-3.93593	-2.33799
BTNL9	0.72216	0.781419	0.441083	0.113777	-0.71127	-0.825047
BTRC	1.58027	2.72977	4.9108	0.788603	1.63578	0.847181
BUB1	0.0963756	0.375712	1.08211	1.96289	3.48904	1.52615
BUB1B	0.0997652	0.260223	0.510277	1.38314	2.35467	0.971532
BUB3	26.9218	29.3586	27.3669	0.125012	0.0236612	-0.101351
BUD13	7.39387	7.03718	6.24133	-0.0713327	-0.244476	-0.173144
BUD31	32.2285	16.8145	24.0851	-0.93863	-0.420196	0.518434
BVES	0.00726607	0.00693269	0.0273374	-0.0677602	1.91163	1.97939
BYSL	2.62515	2.44222	3.24102	-0.104205	0.30405	0.408255
BZRAP1	7.05389	5.89162	6.88876	-0.259754	-0.0341736	0.225581
BZW1	10.0293	13.8512	11.3852	0.465786	0.182931	-0.282855
BZW2	9.72957	8.47107	10.8352	-0.199832	0.155273	0.355105
C10orf10	0.232874	0.723286	24.4083	1.63502	6.71168	5.07666
C10orf105	5.30845	5.44799	0.991175	0.0374349	-2.42108	-2.45851
C10orf107	0	0	0	0	0	0
C10orf11	2.20282	2.89751	0.899911	0.395462	-1.2915	-1.68696
C10orf111	0.0611495	0.0266837	0.108554	-1.19638	0.827996	2.02438
C10orf113	0	0	0	0	0	0
C10orf114	0	0.0328764	0	inf	0	#NAME?
C10orf116	0.153221	0.201291	0.809558	0.393668	2.40152	2.00785
C10orf118	3.38966	6.94439	5.8206	1.03471	0.780028	-0.254678
C10orf12	0.74445	2.58972	1.08853	1.79855	0.548129	-1.25042
C10orf120	0	0	0	0	0	0
C10orf122	0	0	0	0	0	0
C10orf125	6.46523	7.17349	8.53657	0.149975	0.400956	0.250981
C10orf128	7.28069	5.0251	2.56544	-0.534924	-1.50487	-0.969945
C10orf129	0	0	0	0	0	0
C10orf131	0.101268	0.200951	0.0851305	0.988666	-0.25043	-1.2391
C10orf137	2.81581	5.47919	3.72181	0.960412	0.402452	-0.55796
C10orf140	0.014736	0.0193881	0.0176856	0.395827	0.263235	-0.132592
C10orf2	2.44815	2.21848	2.71262	-0.142119	0.147994	0.290113
C10orf25	0.277285	0.313073	0.515398	0.175127	0.894315	0.719188
C10orf26	20.2903	18.0299	16.8423	-0.1704	-0.268698	-0.0982981
C10orf27	0	0	0	0	0	0
C10orf28	7.15977	6.0933	6.05465	-0.232689	-0.24187	-0.0091809
C10orf32	5.93479	6.75757	5.97738	0.187307	0.0103144	-0.176992
C10orf35	1.12939	1.44354	1.38437	0.354074	0.293688	-0.0603858
C10orf46	7.52013	11.1044	6.08322	0.562301	-0.305923	-0.868223
C10orf47	1.3007	1.54289	0.609708	0.246347	-1.0931	-1.33944
C10orf53	0	0	0	0	0	0
C10orf54	234.295	110.739	56.6437	-1.08116	-2.04834	-0.967178
C10orf55	9.57E-23	0.0212402	2.73E-63	67.5887	-134.685	-202.274
C10orf58	1.49184	1.16804	1.9686	-0.35301	0.400072	0.753081
C10orf62	0	0	0	0	0	0
C10orf67	0	0	0.0219071	0	inf	inf
C10orf68	0.268271	0.296024	0.189856	0.142024	-0.498784	-0.640808
C10orf71	0	0	0	0	0	0
C10orf76	5.83931	7.18669	6.63926	0.299529	0.185225	-0.114304
C10orf81	0	0.0124387	0	inf	0	#NAME?
C10orf82	0	0.053417	0.0804688	inf	inf	0.591131
C10orf88	1.44324	3.20084	2.84687	1.14914	0.980066	-0.169077
C10orf90	0	0	0	0	0	0
C10orf91	0.450365	0.197576	0.778245	-1.18869	0.789129	1.97782
C10orf95	1.24635	3.32335	2.55366	1.41493	1.03486	-0.380071
C10orf96	0	0	0	0	0	0
C10orf99	0	0	0.112889	0	inf	inf
C11orf1	4.09982	2.874	3.89273	-0.512503	-0.0747807	0.437723
C11orf10	137.791	79.6284	89.9153	-0.791127	-0.615844	0.175283
C11orf16	0	0	0	0	0	0
C11orf2	77.9705	47.8174	75.6145	-0.705391	-0.0442652	0.661126
C11orf20	0	0	0.135627	0	inf	inf
C11orf21	32.6394	35.242	24.0386	0.110681	-0.441257	-0.551938
C11orf24	4.52604	5.27901	6.07054	0.22202	0.423577	0.201557
C11orf30	2.01717	4.37796	2.90567	1.11793	0.526539	-0.591388
C11orf31	37.0705	28.1089	27.031	-0.399243	-0.455657	-0.0564136
C11orf34	0.162599	0.191619	0.228864	0.236926	0.493173	0.256246
C11orf35	3.31971	1.87433	1.26484	-0.824687	-1.39211	-0.567419
C11orf40	0	0	0	0	0	0
C11orf41	0	0.00993852	0.014031	inf	inf	0.49752
C11orf42	0.0781843	0.214894	0.167856	1.45868	1.10227	-0.356406
C11orf45	0.123287	0.267325	0.036031	1.11658	-1.77471	-2.89129
C11orf46	5.4744	12.3661	8.54243	1.17561	0.641945	-0.533669
C11orf48	13.9532	8.5923	11.2432	-0.699483	-0.311552	0.387932
C11orf49	5.3671	4.42737	4.18676	-0.277693	-0.358307	-0.0806141
C11orf51	16.9079	8.18708	8.71292	-1.04627	-0.956464	0.0898078
C11orf52	0.0532688	0	0	#NAME?	#NAME?	0
C11orf53	0	0	0	0	0	0
C11orf54	4.69796	7.31427	4.82534	0.63868	0.0385985	-0.600082
C11orf57	4.42431	6.46388	7.56113	0.546948	0.773148	0.226201
C11orf58	12.4942	16.6349	15.9517	0.412957	0.35245	-0.0605064
C11orf61	3.06442	4.34423	3.80975	0.503489	0.314085	-0.189404
C11orf63	0.628314	0.760281	0.289526	0.275048	-1.11779	-1.39284
C11orf65	0	0	0.0572117	0	inf	inf
C11orf67	4.61118	2.78545	4.08943	-0.727226	-0.173239	0.553988
C11orf68	32.3696	20.6793	23.2984	-0.646451	-0.474405	0.172046
C11orf70	0	0	0.0231132	0	inf	inf
C11orf71	3.04579	2.9187	7.58914	-0.0614917	1.31712	1.37861
C11orf73	7.16274	9.89557	11.1804	0.466272	0.642393	0.176121
C11orf74	1.59959	0.43038	1.20515	-1.89402	-0.40849	1.48553
C11orf75	15.2684	12.8245	9.10632	-0.251649	-0.745611	-0.493963
C11orf80	1.7333	2.34824	2.0196	0.438061	0.22055	-0.217511
C11orf82	0.591375	0.838872	0.464781	0.504378	-0.347523	-0.851901
C11orf83	2.49364	2.02896	2.01723	-0.297514	-0.305876	-0.00836224
C11orf84	4.88421	3.54229	4.64247	-0.463444	-0.0732314	0.390212
C11orf85	0	0.0527186	0	inf	0	#NAME?
C11orf86	0	0	0	0	0	0
C11orf87	0	0	0	0	0	0
C11orf88	0	0	0	0	0	0
C11orf9	0.285985	0.511805	0.25133	0.839657	-0.186352	-1.02601
C11orf91	0	0	0.133068	0	inf	inf
C11orf93	0	0.116305	0	inf	0	#NAME?
C11orf94	0	0	0	0	0	0
C11orf95	0.997661	1.92328	1.98062	0.946944	0.989334	0.0423898
C11orf96	0.4297	0.136429	2.47707	-1.65518	2.52723	4.18242
C12orf10	21.4065	13.6593	17.2845	-0.64817	-0.30857	0.339599
C12orf12	0	0	0	0	0	0
C12orf23	3.0779	5.95231	6.1937	0.951504	1.00886	0.0573525
C12orf26	2.44007	2.15223	1.33604	-0.181088	-0.868954	-0.687865
C12orf29	1.38892	3.85353	3.41162	1.47221	1.29649	-0.175723
C12orf32	5.03548	5.78064	8.23575	0.1991	0.709772	0.510672
C12orf34	0.122265	0.140711	0.256992	0.202723	1.07171	0.868989
C12orf35	35.7226	61.6043	28.9048	0.786195	-0.30553	-1.09172
C12orf39	0.148959	1.50129	1.14151	3.33322	2.93796	-0.395258
C12orf4	1.53855	2.91241	2.47231	0.920643	0.684288	-0.236355
C12orf40	0	0	0	0	0	0
C12orf42	0.279522	0.401487	0.883498	0.522392	1.66027	1.13787
C12orf43	3.93633	3.92826	4.33962	-0.00295992	0.140719	0.143679
C12orf44	17.3945	12.3816	15.5234	-0.490428	-0.164184	0.326244
C12orf45	8.64046	5.03299	5.93219	-0.779692	-0.542543	0.237149
C12orf49	3.63176	8.15685	5.69867	1.16734	0.649956	-0.517387
C12orf5	1.18338	2.00984	2.20348	0.76417	0.896873	0.132703
C12orf50	0	0	0	0	0	0
C12orf51	2.59364	7.30486	14.1562	1.49388	2.44839	0.954507
C12orf52	4.41884	4.34939	5.42743	-0.0228519	0.296603	0.319455
C12orf53	0.491809	0.320361	0.587714	-0.618402	0.257015	0.875417
C12orf54	0	0	0	0	0	0
C12orf56	0	0	0	0	0	0
C12orf57	137.645	83.5468	107.069	-0.7203	-0.362414	0.357886
C12orf59	0.050437	0.0572706	0.0199442	0.183312	-1.33852	-1.52183
C12orf60	0.332497	0.252281	0.845465	-0.39831	1.34641	1.74472
C12orf61	0.209655	0.132206	0.282873	-0.66523	0.432138	1.09737
C12orf65	8.34205	7.06641	9.99973	-0.239425	0.261488	0.500913
C12orf66	0.547241	1.74431	1.0887	1.67241	0.99236	-0.680049
C12orf68	0.206216	0.0250187	0.0373215	-3.04307	-2.46607	0.576999
C12orf69	0	0.0677134	0.196428	inf	inf	1.53649
C12orf70	0	0.0307342	0	inf	0	#NAME?
C12orf71	0.397002	0.304712	0.148656	-0.3817	-1.41717	-1.03547
C12orf73	1.71827	1.67636	2.34831	-0.0356204	0.45067	0.486291
C12orf74	0	0.100431	0	inf	0	#NAME?
C12orf75	14.3929	21.0533	34.7888	0.548688	1.27326	0.724573
C12orf76	5.13193	4.58686	11.9999	-0.161995	1.22545	1.38745
C12orf77	0	0	0	0	0	0
C13orf15	26.0588	23.9263	51.4128	-0.123177	0.980356	1.10353
C13orf33	0	0.0399813	0	inf	0	#NAME?
C13orf35	0	0	0	0	0	0
C14orf1	8.35322	8.52297	8.87878	0.0290241	0.0880301	0.059006
C14orf101	3.57315	5.39209	4.20751	0.59365	0.235772	-0.357878
C14orf102	5.41919	4.55286	4.00702	-0.251306	-0.435549	-0.184243
C14orf105	0	0.0274872	0	inf	0	#NAME?
C14orf109	7.71196	8.69817	6.49567	0.173613	-0.24762	-0.421233
C14orf118	1.53948	6.59258	3.25299	2.0984	1.07932	-1.01908
C14orf119	6.81356	6.95155	16.3876	0.028926	1.26613	1.2372
C14orf126	1.53979	3.51141	2.38691	1.18932	0.632413	-0.556903
C14orf129	4.42919	6.24706	5.88209	0.496133	0.409286	-0.0868479
C14orf132	0.29881	0.740732	0.201776	1.30972	-0.566473	-1.8762
C14orf133	4.62043	5.45195	4.74333	0.238746	0.0378745	-0.200872
C14orf135	3.50637	8.34401	4.90757	1.25076	0.485032	-0.76573
C14orf142	3.67325	4.95451	4.101	0.431687	0.158919	-0.272768
C14orf149	2.60734	3.00817	2.21167	0.206308	-0.237442	-0.44375
C14orf159	28.9743	23.7984	13.0089	-0.283909	-1.15527	-0.871364
C14orf166	38.143	37.6809	37.7433	-0.0175855	-0.0152005	0.00238508
C14orf166B	0	0	0	0	0	0
C14orf169	4.911	5.1782	4.94883	0.0764361	0.0110725	-0.0653635
C14orf176	0.101312	0.260485	0.111474	1.3624	0.13791	-1.22449
C14orf177	0	0	0.046639	0	inf	inf
C14orf178	0.304743	0	0.1577	#NAME?	-0.95041	inf
C14orf180	0	0	0	0	0	0
C14orf182	0.649275	1.33984	0.987655	1.04516	0.605178	-0.439982
C14orf183	0.146914	0.105325	0.0802357	-0.48012	-0.87265	-0.39253
C14orf2	93.6747	66.9559	57.4879	-0.484449	-0.704402	-0.219953
C14orf21	4.14892	10.7137	7.09655	1.36865	0.774381	-0.594265
C14orf28	0.984468	1.60521	1.16106	0.705342	0.238023	-0.467319
C14orf37	0.0305325	0.0120245	0.123328	-1.34437	2.01409	3.35846
C14orf38	0.596624	0.553486	0.358249	-0.108275	-0.735859	-0.627584
C14orf39	0	0	0	0	0	0
C14orf43	7.64429	14.0585	8.99683	0.878989	0.235034	-0.643955
C14orf45	1.9317	2.94713	15.3446	0.609436	2.98979	2.38035
C14orf49	2.03619	7.574	3.09452	1.89518	0.60384	-1.29134
C14orf79	0.488032	0.226005	0.22972	-1.11062	-1.0871	0.0235219
C14orf80	9.58202	5.68376	4.74943	-0.753483	-1.01258	-0.259093
C14orf93	6.05418	3.34505	3.25468	-0.855902	-0.895414	-0.0395113
C15orf17	12.5579	15.4977	11.332	0.303454	-0.148192	-0.451646
C15orf2	0	0	0	0	0	0
C15orf23	2.15996	2.06147	2.10394	-0.0673323	-0.0379096	0.0294226
C15orf24	24.2589	19.4991	18.4969	-0.315106	-0.391226	-0.0761192
C15orf26	0.736501	1.57352	6.28134	1.09524	3.09231	1.99707
C15orf27	0.195509	0.112413	0.034654	-0.798424	-2.49614	-1.69772
C15orf29	10.0117	8.76533	3.08033	-0.191802	-1.70053	-1.50872
C15orf32	0	0	0	0	0	0
C15orf33	0.371261	0.217709	0.269044	-0.770034	-0.46459	0.305444
C15orf38	1.35927	0.250063	0.564279	-2.44247	-1.26835	1.17412
C15orf38-AP3S2	0.610317	2.85E-05	0.275427	-14.3844	-1.14789	13.2365
C15orf39	74.214	31.6524	17.3328	-1.22938	-2.09819	-0.868809
C15orf40	4.53351	5.91465	4.16485	0.383665	-0.122362	-0.506027
C15orf41	0.553512	1.04315	0.738763	0.914259	0.416498	-0.49776
C15orf42	0.0318019	0.036371	0.20711	0.193679	2.70322	2.50954
C15orf43	0.0325755	0.170172	0.0421369	2.38513	0.371294	-2.01384
C15orf44	6.02272	6.51159	7.06926	0.112595	0.231145	0.11855
C15orf48	0.5739	0.141613	0	-2.01885	#NAME?	#NAME?
C15orf52	1.25224	1.32268	1.221	0.0789566	-0.0364366	-0.115393
C15orf53	0	0.0479148	0.0342271	inf	inf	-0.485332
C15orf54	0.358225	0.907837	0.130893	1.34157	-1.45248	-2.79405
C15orf55	0	0.0242977	0.0569748	inf	inf	1.2295
C15orf56	0.0371475	0.0545839	0	0.555213	#NAME?	#NAME?
C15orf57	5.65895	5.52265	7.85188	-0.0351738	0.472505	0.507678
C15orf58	1.18065	1.582	1.39419	0.422168	0.239841	-0.182327
C15orf59	0	0	0.226446	0	inf	inf
C15orf60	0	0	0.0802016	0	inf	inf
C15orf61	1.36223	1.35392	1.76762	-0.0088295	0.375839	0.384668
C15orf62	1.90662	2.58659	2.03631	0.440029	0.0949363	-0.345092
C15orf63	5.6121	5.20435	7.33974	-0.108823	0.387188	0.496011
C16orf11	0	0	0	0	0	0
C16orf13	32.2368	19.0078	30.541	-0.762116	-0.0779627	0.684153
C16orf3	0.0684122	0.1551	0.0750244	1.18087	0.133108	-1.04776
C16orf42	31.6351	14.4058	19.8208	-1.13487	-0.674509	0.46036
C16orf45	1.54074	0.862258	1.60638	-0.837431	0.0601893	0.89762
C16orf46	0.260278	0.300569	0.489905	0.207645	0.912451	0.704806
C16orf48	7.93894	3.07151	2.04071	-1.37	-1.95987	-0.589877
C16orf5	15.021	10.8609	14.6025	-0.46784	-0.0407668	0.427074
C16orf52	1.92163	3.44226	2.37446	0.841026	0.30527	-0.535757
C16orf53	8.99779	7.55387	7.31303	-0.252355	-0.2991	-0.0467453
C16orf54	61.6831	45.2979	43.5478	-0.44543	-0.502273	-0.0568434
C16orf55	0.883313	0.730056	0.534217	-0.274918	-0.725498	-0.45058
C16orf57	49.9876	26.441	18.4907	-0.918795	-1.43477	-0.515977
C16orf58	17.9946	13.2159	15.9988	-0.445288	-0.1696	0.275689
C16orf59	0.198852	0.208268	0.472999	0.0667532	1.25014	1.18339
C16orf62	5.58762	7.26292	5.79717	0.378317	0.053115	-0.325202
C16orf7	20.0712	9.88187	7.96411	-1.02227	-1.33354	-0.311271
C16orf70	6.81245	7.43378	4.75258	0.125923	-0.519461	-0.645384
C16orf71	0.127156	0.0201535	0.0664409	-2.6575	-0.93646	1.72104
C16orf72	21.7597	23.5546	14.6361	0.11435	-0.572125	-0.686475
C16orf73	0	0	0	0	0	0
C16orf74	10.3728	3.90006	4.9668	-1.41123	-1.06241	0.34882
C16orf78	0	0	0	0	0	0
C16orf79	13.9849	3.75967	2.6915	-1.89519	-2.37739	-0.482196
C16orf80	8.39382	6.87488	8.9282	-0.287992	0.0890429	0.377035
C16orf82	0	0	0	0	0	0
C16orf86	4.03134	1.93369	1.40104	-1.0599	-1.52476	-0.464855
C16orf87	2.14	3.67737	2.90308	0.781063	0.439973	-0.341091
C16orf88	6.20079	3.97282	3.73379	-0.642288	-0.731811	-0.0895231
C16orf89	0	0	0.0558673	0	inf	inf
C16orf90	0.130583	0	0	#NAME?	#NAME?	0
C16orf91	1.10782	0.64222	1.45552	-0.786579	0.393816	1.1804
C16orf92	0	0	0	0	0	0
C16orf93	0.806925	0.415158	0.133886	-0.958775	-2.59143	-1.63266
C16orf95	0.897694	0.413227	0.310559	-1.11929	-1.53136	-0.412066
C16orf96	0.0857567	0.0996812	0.136939	0.217072	0.675216	0.458144
C17orf100	2.30718	2.2465	1.57813	-0.0384492	-0.547909	-0.50946
C17orf101	3.92429	3.33523	3.71285	-0.234645	-0.0799044	0.15474
C17orf102	0	0	0.0149746	0	inf	inf
C17orf103	17.0214	27.4311	270.592	0.688467	3.9907	3.30224
C17orf104	0.0335721	0.0689212	0.0519287	1.03768	0.629269	-0.408416
C17orf105	0	0.0537559	0.0763987	inf	inf	0.507124
C17orf107	0.436708	0.399423	0.208886	-0.128752	-1.06395	-0.935202
C17orf108	4.66492	3.71096	4.30984	-0.33006	-0.11422	0.215841
C17orf109	13.7295	10.0716	45.5998	-0.446988	1.73175	2.17874
C17orf110	0.105332	0.390092	1.29217	1.88887	3.61678	1.72791
C17orf28	1.14817	0.627738	0.845421	-0.871098	-0.441591	0.429507
C17orf39	3.60829	4.42886	20.3643	0.295619	2.49666	2.20104
C17orf47	0.0521863	0.01925	0.0293418	-1.43881	-0.830715	0.608099
C17orf48	4.66238	6.80491	7.00675	0.545509	0.587679	0.0421707
C17orf49	47.6797	29.0134	31.2521	-0.716656	-0.609425	0.107231
C17orf50	0	0.0777231	0.119935	inf	inf	0.625838
C17orf51	0.635201	0.751316	0.542037	0.242207	-0.228821	-0.471028
C17orf53	0.239282	0.222485	0.259055	-0.105004	0.114547	0.219551
C17orf56	36.5689	18.3407	15.2838	-0.995564	-1.25861	-0.263049
C17orf57	0.770111	1.43618	0.845667	0.899104	0.135023	-0.76408
C17orf58	0.856037	1.27246	0.601127	0.571871	-0.510003	-1.08187
C17orf59	19.374	12.2164	14.1023	-0.665297	-0.458191	0.207106
C17orf61	43.9061	24.166	28.125	-0.861445	-0.64257	0.218875
C17orf62	126.288	58.4099	51.4051	-1.11243	-1.29673	-0.184301
C17orf63	3.45042	3.89732	8.80994	0.175711	1.35236	1.17665
C17orf64	0.0833932	0.0575769	0	-0.534439	#NAME?	#NAME?
C17orf65	7.66727	7.66663	6.74394	-0.000119623	-0.185121	-0.185001
C17orf66	0.329153	0.504177	0.331802	0.615172	0.0115639	-0.603608
C17orf67	1.24988	1.00983	1.44179	-0.307668	0.206081	0.513748
C17orf70	13.8009	8.99101	10.1747	-0.618207	-0.439776	0.17843
C17orf72	2.9987	2.4167	2.95212	-0.3113	-0.0225855	0.288715
C17orf74	0	0	0	0	0	0
C17orf75	1.17529	1.6799	1.40223	0.515362	0.254702	-0.26066
C17orf77	0.019165	0	0	#NAME?	#NAME?	0
C17orf78	0	0.100737	0	inf	0	#NAME?
C17orf79	7.55932	3.81255	4.51489	-0.9875	-0.743566	0.243934
C17orf80	2.27138	3.6812	3.84572	0.696607	0.759684	0.0630769
C17orf81	9.27334	6.95122	9.38316	-0.415821	0.0169854	0.432807
C17orf82	0	0	0	0	0	0
C17orf85	4.80345	8.25267	5.07467	0.780791	0.0792432	-0.701548
C17orf89	33.502	14.2922	23.469	-1.22902	-0.513489	0.715533
C17orf90	23.5015	14.6027	18.3341	-0.686524	-0.358225	0.328299
C17orf96	0.497361	0.111406	0.67028	-2.15846	0.430471	2.58893
C17orf97	1.99672	1.80896	0.358209	-0.142477	-2.47876	-2.33628
C17orf98	0	0	0	0	0	0
C17orf99	0.163094	0.318526	0.50821	0.965706	1.63972	0.674014
C18orf1	1.30216	2.88922	2.22041	1.14977	0.769912	-0.379859
C18orf21	11.3108	8.53755	7.79283	-0.405809	-0.537483	-0.131675
C18orf25	5.90621	10.8094	6.81318	0.871984	0.206095	-0.665889
C18orf26	0	0	0	0	0	0
C18orf32	20.9821	20.9492	11.8133	-0.00226517	-0.828744	-0.826479
C18orf34	0	0	0	0	0	0
C18orf42	0	0	0	0	0	0
C18orf54	0.249594	0.524102	0.506685	1.07026	1.0215	-0.0487572
C18orf56	0	0	0.118145	0	inf	inf
C18orf62	0	0	0	0	0	0
C18orf63	0	0	0	0	0	0
C18orf8	11.6586	13.9535	16.5411	0.259241	0.504666	0.245425
C19orf10	25.9759	21.2875	24.7875	-0.287166	-0.0675586	0.219608
C19orf12	4.23953	6.4436	6.53942	0.603961	0.625257	0.0212963
C19orf18	0.252526	0.205845	0.214683	-0.294876	-0.234223	0.0606529
C19orf21	0	0	0.0322092	0	inf	inf
C19orf24	34.0168	18.7855	27.5501	-0.856628	-0.304189	0.552439
C19orf25	15.898	9.22465	11.6254	-0.785276	-0.451558	0.333719
C19orf26	0	0	0.172844	0	inf	inf
C19orf29	11.336	7.94506	8.72245	-0.51278	-0.378106	0.134674
C19orf33	8.84995	9.75577	9.05423	0.140586	0.0329237	-0.107663
C19orf35	16.7877	7.52272	3.12197	-1.15808	-2.42687	-1.2688
C19orf38	66.4885	40.456	17.8679	-0.716751	-1.89573	-1.17898
C19orf40	2.66498	1.07786	0.787387	-1.30595	-1.75898	-0.453029
C19orf42	11.724	16.1315	10.0126	0.460421	-0.22764	-0.688061
C19orf43	255.449	147.019	150.563	-0.797036	-0.762672	0.0343639
C19orf44	1.29791	1.08085	1.05703	-0.26403	-0.296173	-0.0321429
C19orf45	0.0570289	0	0	#NAME?	#NAME?	0
C19orf46	0.568687	0.525504	0.59785	-0.113932	0.0721497	0.186082
C19orf47	5.34297	3.32942	4.63042	-0.68237	-0.2065	0.47587
C19orf48	10.4977	3.87526	9.60601	-1.4377	-0.128059	1.30964
C19orf51	0.195666	0.105862	0	-0.886199	#NAME?	#NAME?
C19orf52	13.5321	10.7745	13.5689	-0.328755	0.0039273	0.332683
C19orf53	47.8466	31.6332	45.1039	-0.596976	-0.0851657	0.51181
C19orf54	2.59983	2.33888	2.09572	-0.152595	-0.31097	-0.158374
C19orf55	3.45623	3.33858	2.53669	-0.0499644	-0.44625	-0.396286
C19orf57	0.321878	0.144503	0.0339887	-1.15542	-3.24339	-2.08797
C19orf59	25.1333	11.4467	5.92602	-1.13467	-2.08446	-0.949796
C19orf6	145.97	90.8059	75.0616	-0.684816	-0.959526	-0.27471
C19orf60	74.3845	33.7129	34.7584	-1.1417	-1.09764	0.04406
C19orf63	45.9429	32.2335	35.1448	-0.511282	-0.386531	0.124752
C19orf66	33.0173	27.0322	25.8932	-0.288545	-0.350647	-0.0621019
C19orf69	0	0.054002	0	inf	0	#NAME?
C19orf70	20.3648	11.9563	15.4557	-0.768304	-0.397938	0.370366
C19orf71	5.37004	4.16905	3.6844	-0.365216	-0.543502	-0.178286
C19orf73	0.668568	0.772718	1.16808	0.208868	0.805	0.596131
C19orf75	0	0	0	0	0	0
C19orf76	1.0931	0.576808	0.654313	-0.922265	-0.740376	0.181889
C19orf77	6.34586	3.35599	34.8454	-0.919078	2.45708	3.37616
C19orf79	201.491	124.338	183.387	-0.696446	-0.135825	0.560621
C19orf80	0	0	0	0	0	0
C19orf81	0.183258	0	0	#NAME?	#NAME?	0
C1D	10.5821	9.98194	17.3719	-0.0842363	0.715124	0.799361
C1GALT1	3.7639	9.53644	11.093	1.34122	1.55934	0.218124
C1GALT1C1	6.98489	7.50536	6.17092	0.103683	-0.178753	-0.282436
C1QA	7.03324	4.03282	7.88214	0	0	0
C1QB	3.4758	2.43463	4.59619	1.55922	1.69496	0.135737
C1QBP	35.7517	30.4949	36.2384	-0.40063	2.20221	2.60284
C1QC	0.341769	0.821591	1.94178	inf	inf	2.20308
C1QL1	0	0.0525412	0.999485	0.825871	1.61041	0.784537
C1QL2	0	0	0.248664	0	0	0
C1QL3	0.715092	0.810501	0.666896	inf	0	#NAME?
C1QL4	0	0	0	0.806245	0.226188	-0.580058
C1QTNF1	0.0644426	0	0.425891	#NAME?	-1.3364	inf
C1QTNF2	0	0	0	-0.117118	-1.32759	-1.21047
C1QTNF3	0.663088	0.871183	0.910465	1.25252	2.65963	1.40711
C1QTNF4	0.224786	0.13396	1.23333	-1.10083	-0.656608	0.444227
C1QTNF5	0	0	0.0750977	-0.446834	-0.149358	0.297477
C1QTNF6	4.41112	1.95459	3.3994	1.16525	0.323604	-0.841648
C1QTNF7	0.0424551	0.0564411	0.0107825	-0.76815	#NAME?	#NAME?
C1QTNF8	0	0	0	0	0	0
C1QTNF9	0.0760421	0	0	inf	inf	2.4955
C1QTNF9B	0.289771	0	0.0783376	0.0816696	-0.0947278	-0.176397
C1QTNF9B-AS1	3.72E-07	0	0.148571	0.0625911	0.248381	0.18579
C1R	1.05519	0.547005	0.589262	0	0	0
C1RL	18.8511	15.1293	7.52475	-0.0710481	0.0188601	0.0899082
C1S	0.176306	0.0608418	0.179431	0	0	0
C1orf100	0	0	0	1.93973	1.18677	-0.752958
C1orf101	0.0372048	0.109641	0.120457	-1.51955	-1.73749	-0.217934
C1orf105	0.474459	0.359416	2.18338	0	0	0
C1orf106	0	0.0272648	0.125544	-0.731516	-1.07005	-0.338535
C1orf109	1.80003	3.19074	5.49618	-0.589374	-1.03361	-0.444232
C1orf110	0	0	0	0	0	0
C1orf111	0	0.0489597	0	0.0563096	0.26541	0.2091
C1orf112	0.474094	0.829027	0.554567	0.516864	0.615621	0.0987571
C1orf114	0.0587948	0	0.0232831	-0.0720161	-0.299105	-0.227089
C1orf115	0.889427	0.820076	0.354377	1.49124	1.59657	0.10533
C1orf116	0.218526	0.520655	1.38081	0.634456	#NAME?	#NAME?
C1orf122	17.1116	7.97825	10.8551	0	0	0
C1orf123	18.2668	13.4015	16.4703	0.611831	-0.148309	-0.760141
C1orf124	1.6142	3.62022	2.0201	-0.58444	-0.961365	-0.376924
C1orf127	0.25843	0.151742	0	0	0	0
C1orf129	0	0	0	2.58072	2.18081	-0.399913
C1orf130	0	0.0105148	0.0592955	-1.45768	#NAME?	#NAME?
C1orf131	5.76481	6.10057	5.39845	0.929549	1.68832	0.758768
C1orf135	0.176039	0.183845	0.209112	-0.64944	-0.231699	0.417741
C1orf141	0	0	0	-0.0597139	-0.227533	-0.167819
C1orf144	34.3561	32.7051	34.8082	0.717304	0.946704	0.2294
C1orf146	0	0	0	inf	0	#NAME?
C1orf150	0.167266	0.641689	0.380769	0.263284	-0.0652442	-0.328528
C1orf151-NBL1	1.11001	0.387164	0.332882	0.25626	-0.117648	-0.373909
C1orf158	0	0	0	-0.231807	-1.19396	-0.962149
C1orf159	6.41229	3.86194	3.05419	#NAME?	-0.85105	inf
C1orf162	77.494	51.5049	37.8548	-0.885002	-0.943407	-0.0584044
C1orf168	0	0	0	0	0	0
C1orf172	0.697064	0.724808	0.837855	-1.30635	-1.5565	-0.25015
C1orf173	0.0403229	0.0576957	0.0617835	0.478638	0.0215042	-0.457134
C1orf174	9.99195	9.50542	8.12102	-0.124829	0.0549552	0.179784
C1orf177	0.220796	0.620724	0.667738	-0.681242	-0.57252	0.108722
C1orf182	0.08042	0.12484	0	-1.23557	-2.2787	-1.04313
C1orf185	0	0	0	-0.0958326	0.233709	0.329542
C1orf186	0.468046	0.715266	0.422321	0	0	0
C1orf187	0.90772	0.605366	0.466179	-0.385801	0.488125	0.873926
C1orf189	0	0	0	-0.0116825	0.904345	0.916028
C1orf192	0.0923713	0.552601	0.418818	0.43203	0.512799	0.0807689
C1orf194	0.175546	0.0639124	0	-1.52101	-0.961215	0.559793
C1orf198	2.28788	4.35768	7.37339	-0.394867	-1.43462	-1.03976
C1orf201	0.981637	0.625821	0.835993	0.644619	1.56444	0.919821
C1orf204	0.728123	0.6986	0.621885	-0.331049	-0.507928	-0.176879
C1orf21	1.14937	1.88969	2.21538	inf	inf	4.46464
C1orf210	0	0.0427755	0	0.322844	-0.123198	-0.446041
C1orf212	3.83969	4.60842	3.66991	0	0	0
C1orf216	3.56957	4.26342	3.29003	0	0	0
C1orf226	0.0831615	0.0708176	0.0363501	0	0	0
C1orf227	0.360325	0	0.199758	0.311872	-0.145846	-0.457718
C1orf228	6.57458	3.56005	3.41881	-1.503	-1.32197	0.181025
C1orf229	0	0	0	-1.11904	-0.911316	0.207727
C1orf233	3.81435	1.5423	1.29678	1.62996	0.17489	-1.45507
C1orf27	2.65411	3.69832	2.69397	-1.13833	0.879209	2.01754
C1orf31	13.8528	12.7046	14.3906	0.994195	1.16658	0.172389
C1orf35	17.4535	10.8845	11.7364	0	0	0
C1orf38	196.688	83.5285	40.5342	inf	inf	-0.014794
C1orf43	44.7826	41.9045	52.6578	1.02679	-0.0726604	-1.09945
C1orf49	0	0	0	-0.802401	0.164397	0.966798
C1orf50	6.10086	4.66932	8.5572	-0.513641	0.403096	0.916737
C1orf51	0.115294	0.114364	0.215795	-0.229445	0.0195056	0.248951
C1orf52	3.26348	4.40286	4.65638	1.2654	2.50628	1.24088
C1orf53	0.678625	0.236462	0.348558	inf	inf	4.24966
C1orf54	0.46405	0.352937	0.171672	0	inf	inf
C1orf55	5.11066	7.98962	15.1154	0.180685	-0.100667	-0.281352
C1orf56	2.76181	2.19552	1.94219	0	0	0
C1orf61	0	0.13938	3.07743	#NAME?	2.7244	inf
C1orf63	86.7385	108.492	79.639	0	0	0
C1orf64	0	0	0	0.393775	0.457403	0.0636276
C1orf65	0	0	0	-0.746755	2.45593	3.20269
C1orf68	0	0	0	0	inf	inf
C1orf74	0.360558	0.447566	0.32589	-1.17428	-0.375862	0.798414
C1orf85	19.9865	7.05162	7.99435	0.410808	-1.97725	-2.38806
C1orf86	26.2567	12.0886	13.9607	0	0	0
C1orf87	0.0242637	0.0750973	0.0273907	#NAME?	#NAME?	0
C1orf88	0.0386634	0.0175642	0.0711161	#NAME?	-1.88713	inf
C1orf9	3.36424	6.70145	7.55202	#NAME?	18.6093	inf
C1orf94	0	0	0	-0.947872	-0.840517	0.107355
C1orf95	0	0.0186993	0.0185086	-0.317302	-1.32493	-1.00763
C1orf96	3.49646	7.12399	3.32472	-1.53494	0.0253503	1.56029
C2	0.923434	1.42926	1.69836	0.630187	0.879065	0.248879
C20orf11	13.6102	13.2082	21.0672	-0.0432488	0.630315	0.673564
C20orf111	29.5897	19.6943	46.3973	-0.587316	0.648946	1.23626
C20orf112	9.30972	12.0843	9.67626	0.376326	0.0557127	-0.320613
C20orf118	7.16504	10.0194	7.03212	0.483753	-0.0270148	-0.510768
C20orf123	0	0	0	0	0	0
C20orf132	0.158074	0.279754	0.303366	0.823556	0.940455	0.116899
C20orf141	0	0	0	0	0	0
C20orf144	0	0	0.245158	0	inf	inf
C20orf151	0	0	0	0	0	0
C20orf152	0	0.0271124	0	inf	0	#NAME?
C20orf160	0.12261	0.0527326	0	-1.21731	#NAME?	#NAME?
C20orf166	0	0.0652791	0	inf	0	#NAME?
C20orf173	0	0	0	0	0	0
C20orf194	1.06041	2.09925	1.19236	0.985259	0.169205	-0.816054
C20orf195	0.315186	0.261042	0.210566	-0.271923	-0.58193	-0.310007
C20orf196	3.24848	4.32312	15.6953	0.412308	2.2725	1.86019
C20orf197	0.649119	0.912924	0.393663	0.492012	-0.72152	-1.21353
C20orf20	8.66608	5.4353	7.36818	-0.673021	-0.234071	0.43895
C20orf201	0.854954	1.01211	0.197705	0.24344	-2.1125	-2.35594
C20orf202	0.0357872	0.0286608	0.0824993	-0.320365	1.20494	1.52531
C20orf203	0.0273761	0.0308171	0.0309493	0.170817	0.176989	0.00617226
C20orf24	128.07	73.4579	52.2206	-0.801946	-1.29424	-0.492298
C20orf26	0	0	0	0	0	0
C20orf27	26.7798	16.0911	15.5494	-0.73488	-0.784282	-0.0494017
C20orf29	5.96485	4.53048	4.44671	-0.396823	-0.423748	-0.0269249
C20orf3	89.209	59.8632	46.9632	-0.57552	-0.925658	-0.350138
C20orf30	37.2239	41.6532	39.8356	0.162198	0.0978295	-0.0643681
C20orf4	7.45142	7.16943	7.72882	-0.0556574	0.0527311	0.108388
C20orf43	78.1188	49.2948	46.2469	-0.664233	-0.756313	-0.0920801
C20orf54	0	0	0	0	0	0
C20orf7	0.961416	1.37598	1.0809	0.517223	0.169001	-0.348222
C20orf72	5.4984	7.39293	9.80727	0.427136	0.834842	0.407705
C20orf79	0	0	0	0	0	0
C20orf85	0	0	0	0	0	0
C20orf94	0.6761	1.7207	1.02902	1.34769	0.605959	-0.741729
C20orf96	1.58735	0.957448	1.29597	-0.729356	-0.29259	0.436766
C21orf2	12.6458	8.14917	7.21007	-0.63393	-0.810569	-0.17664
C21orf33	30.9597	26.3009	30.0182	-0.23528	-0.0445538	0.190726
C21orf56	5.18616	5.03688	4.5753	-0.0421386	-0.180801	-0.138662
C21orf58	1.83931	1.41768	2.09006	-0.375629	0.184385	0.560014
C21orf59	14.0252	11.478	12.7105	-0.289145	-0.142006	0.147139
C21orf62	0.0782863	0.147592	0.13542	0.914785	0.790606	-0.124179
C21orf63	3.21389	2.29629	1.40886	-0.485018	-1.18979	-0.704769
C21orf7	87.4286	179.957	43.2378	1.04147	-1.01581	-2.05729
C21orf91	2.97593	8.52357	5.34867	1.51812	0.84584	-0.672279
C22orf13	28.212	25.6829	56.5789	-0.135501	1.00395	1.13945
C22orf15	0.454694	0.149939	0.120742	-1.60052	-1.91297	-0.312448
C22orf23	2.5137	1.89494	2.28225	-0.40766	-0.139353	0.268307
C22orf24	0	0	0.0595604	0	inf	inf
C22orf25	31.1385	24.2762	47.3285	-0.359155	0.604013	0.963168
C22orf26	0.170281	0.350927	0.231582	1.04325	0.443602	-0.599652
C22orf28	16.5813	17.6671	17.9095	0.0915082	0.111166	0.0196579
C22orf29	2.12091	2.60564	3.05433	0.296955	0.526171	0.229216
C22orf31	0	0	0	0	0	0
C22orf32	8.87719	11.8646	18.1347	0.418491	1.03058	0.612087
C22orf39	13.5928	15.5227	14.0216	0.191534	0.0448033	-0.14673
C22orf40	4.02161	2.93328	3.05463	-0.455257	-0.396775	0.0584826
C22orf42	0	0	0	0	0	0
C22orf43	0.262322	0.227051	0.407853	-0.208322	0.636712	0.845034
C22orf46	3.2064	2.99172	4.1289	-0.0999755	0.364805	0.46478
C2CD2	1.0216	1.47233	1.19246	0.527273	0.223108	-0.304165
C2CD2L	13.2853	11.5192	9.19314	-0.205789	-0.531196	-0.325407
C2CD3	1.20959	3.31627	2.97639	1.45504	1.29904	-0.155998
C2CD4A	0	0.0145841	0.0191953	inf	inf	0.396353
C2CD4B	0	0.0638633	0	inf	0	#NAME?
C2CD4C	0.036639	0.022715	0.0367238	-0.689736	0.00333459	0.693071
C2CD4D	0.606361	1.10115	0.606837	0.860769	0.00113341	-0.859635
C2orf15	0.50057	0.985532	0.547715	0.97733	0.129853	-0.847477
C2orf16	0.0133765	0.0643124	0.0393507	2.26539	1.55668	-0.708707
C2orf18	6.01335	7.24454	6.22709	0.268726	0.0503913	-0.218334
C2orf27A	0	0.0939077	0.0685185	inf	inf	-0.45475
C2orf27B	0	0	0	0	0	0
C2orf28	23.7015	17.3907	17.1432	-0.446667	-0.467342	-0.020675
C2orf29	15.6378	18.0149	14.6422	0.204151	-0.094909	-0.29906
C2orf40	0.841481	0.601069	0.63607	-0.4854	-0.403745	0.0816548
C2orf42	3.70424	4.5066	4.26902	0.282861	0.204725	-0.0781358
C2orf43	1.49497	2.38934	2.48929	0.676498	0.735618	0.0591202
C2orf44	1.39397	2.7513	2.8513	0.980917	1.03243	0.0515084
C2orf47	3.03178	3.69511	3.6916	0.285453	0.284079	-0.00137393
C2orf48	0	0.0832279	0.53502	inf	inf	2.68445
C2orf49	4.74624	7.64874	7.34904	0.688436	0.63077	-0.057666
C2orf50	0	0.0522867	0	inf	0	#NAME?
C2orf51	0	0	0	0	0	0
C2orf53	0	0	0	0	0	0
C2orf54	0	0	0	0	0	0
C2orf55	1.04308	0.443685	0.166618	-1.23324	-2.64623	-1.41299
C2orf56	3.95834	5.61471	3.77844	0.504317	-0.0671058	-0.571423
C2orf57	0	0	0.0602559	0	inf	inf
C2orf61	0.150594	0.0383677	0.0289473	-1.9727	-2.37916	-0.40646
C2orf62	0.696272	0.183144	0.147682	-1.92667	-2.23715	-0.31048
C2orf63	0.177907	0.654192	0.239461	1.87859	0.428664	-1.44993
C2orf65	0.308333	0.215009	0.188541	-0.520092	-0.709612	-0.189521
C2orf66	0.0526899	0.0536712	0.0459591	0.026623	-0.197174	-0.223797
C2orf68	11.89	13.13	9.31468	0.14311	-0.352173	-0.495284
C2orf69	1.93498	3.98778	4.19572	1.04326	1.1166	0.0733332
C2orf70	0	0	0	0	0	0
C2orf71	0	0	0.00936347	0	inf	inf
C2orf72	0	0	0.200448	0	inf	inf
C2orf73	0	0	0	0	0	0
C2orf74	7.73312	5.17474	7.77036	-0.579565	0.00693073	0.586495
C2orf76	1.5821	1.10459	0.796671	-0.518335	-0.989786	-0.471451
C2orf77	0.103092	0.0928211	0.12594	-0.151413	0.288801	0.440214
C2orf78	0	0	0.0183097	0	inf	inf
C2orf80	0.0435095	0	0.256269	#NAME?	2.55826	inf
C2orf81	1.87458	0.59078	1.04465	-1.66587	-0.843547	0.822327
C2orf82	0.341094	0.433493	0.328816	0.345839	-0.0528915	-0.39873
C2orf83	0	0	0	0	0	0
C2orf84	0.0331026	0.18167	0.076416	2.4563	1.20693	-1.24937
C2orf88	8.19504	21.7503	11.617	1.40821	0.503411	-0.904803
C2orf89	24.1106	11.9492	14.8149	-1.01275	-0.702615	0.31014
C2orf91	0.0138714	0	0	#NAME?	#NAME?	0
C3	0.275468	0.976027	0.84626	1.82504	1.61922	-0.20582
C3AR1	18.4147	8.70405	4.73432	-1.0811	-1.95963	-0.878529
C3orf14	0.749594	0.245254	0.405609	-1.61183	-0.886022	0.725812
C3orf15	0	0	0.0102782	0	inf	inf
C3orf17	5.31241	8.80813	8.29546	0.729468	0.642955	-0.0865134
C3orf18	3.009	2.74727	3.17075	-0.131284	0.0755421	0.206826
C3orf19	9.2615	8.34017	8.29929	-0.15117	-0.158259	-0.00708908
C3orf20	0.0216606	0	0	#NAME?	#NAME?	0
C3orf22	0	0	0	0	0	0
C3orf23	3.22222	4.61661	2.74804	0.51878	-0.229649	-0.748429
C3orf24	1.21E-23	6.47E-65	0	-137.099	#NAME?	#NAME?
C3orf25	0.587023	0.488779	0.139966	-0.264235	-2.06834	-1.8041
C3orf26	5.10857	3.62625	3.78952	-0.494442	-0.430904	0.0635379
C3orf27	0	0	0.0287242	0	inf	inf
C3orf30	0	0	0	0	0	0
C3orf32	0	0.0306056	0	inf	0	#NAME?
C3orf33	0.68093	0.733099	0.637841	0.106502	-0.0943088	-0.200811
C3orf35	0.360077	0.171895	0.117287	-1.06678	-1.61826	-0.551485
C3orf36	0	0	0	0	0	0
C3orf37	18.4319	13.1395	21.5033	-0.488292	0.222354	0.710645
C3orf38	3.86321	6.8595	5.10783	0.828302	0.40291	-0.425392
C3orf39	2.74496	2.17974	4.26979	-0.332631	0.637379	0.97001
C3orf43	0	0	0.0282867	0	inf	inf
C3orf45	0.109934	1.22E-05	0.0860929	-13.1339	-0.352673	12.7812
C3orf52	0.221548	0.335171	0.0868865	0.597276	-1.35042	-1.94769
C3orf55	0	0.0508457	0	inf	0	#NAME?
C3orf58	3.49572	7.15262	18.1633	1.03288	2.37736	1.34448
C3orf62	9.98792	6.79881	3.41599	-0.554901	-1.54788	-0.992977
C3orf64	0.740395	1.73712	1.33922	1.23033	0.855029	-0.375306
C3orf67	0	0.0402889	0	inf	0	#NAME?
C3orf70	0.022578	0.00694063	0.343459	-1.70178	3.92715	5.62893
C3orf71	1.98533	1.9223	2.04686	-0.0465485	0.044033	0.0905816
C3orf72	0	0	0	0	0	0
C3orf75	9.08462	7.54709	8.16036	-0.267506	-0.154793	0.112714
C3orf77	0	0	0	0	0	0
C3orf78	10.6584	7.00788	6.21071	-0.604946	-0.779165	-0.174219
C3orf79	0	0	0	0	0	0
C3orf80	0.0409593	0.0992529	0.100989	1.27692	1.30194	0.0250211
C4A	0.0430779	0.0575867	0.0456537	0.418785	0.0837827	-0.335002
C4B	0.000266664	0.000166802	0.000241627	-0.676882	-0.142244	0.534639
C4BPA	0.170667	4.99895	0.0752531	4.87237	-1.18136	-6.05373
C4BPB	0.232164	0.0560956	0.262064	-2.04918	0.174777	2.22396
C4orf17	0	0	0	0	0	0
C4orf19	0.211864	0.140011	0.109473	-0.597592	-0.95256	-0.354968
C4orf21	0.338841	1.11777	0.514834	1.72194	0.603498	-1.11845
C4orf22	0	0	0	0	0	0
C4orf26	0	0	0.0508705	0	inf	inf
C4orf27	5.69287	5.43718	5.72738	-0.066298	0.00871847	0.0750164
C4orf29	1.80012	3.70696	2.74828	1.04215	0.610436	-0.431709
C4orf3	32.784	39.4601	24.3711	0.2674	-0.427821	-0.695221
C4orf32	2.38042	4.47834	2.38992	0.911749	0.00574657	-0.906003
C4orf33	3.25049	3.85617	3.06332	0.246512	-0.0855591	-0.332071
C4orf34	6.63674	13.6229	7.18888	1.03749	0.115291	-0.922194
C4orf36	0.0767273	0.0596521	0	-0.363168	#NAME?	#NAME?
C4orf37	0.0262243	0	0.0324767	#NAME?	0.308502	inf
C4orf39	0.0492056	0.420959	0.0619654	3.09679	0.332641	-2.76414
C4orf40	0	0	0	0	0	0
C4orf43	2.90326	5.82307	3.39341	1.0041	0.22506	-0.779044
C4orf44	0.346789	0.388872	0.52824	0.165236	0.607134	0.441898
C4orf45	0	0.112008	0.157794	inf	inf	0.494444
C4orf46	0.736112	1.66908	1.14811	1.18105	0.641267	-0.539786
C4orf47	0	0.0432188	0	inf	0	#NAME?
C4orf48	44.2145	16.0926	18.1256	-1.45812	-1.28649	0.171632
C4orf49	0.0838591	0.132241	0.236748	0.657125	1.49731	0.840186
C4orf51	0	0	0	0	0	0
C4orf52	10.7389	8.30443	9.14477	-0.370888	-0.231823	0.139065
C4orf6	0	0	0	0	0	0
C5	0.298607	0.612145	5.79242	1.03562	4.27785	3.24222
C5AR1	228.264	102.553	30.8276	-1.15433	-2.88841	-1.73407
C5orf15	10.0219	15.5719	9.96867	0.635788	-0.00768724	-0.643475
C5orf20	0.468662	0.7585	0.717758	0.6946	0.614949	-0.079651
C5orf22	2.55398	4.30564	3.78392	0.753481	0.567137	-0.186345
C5orf24	2.36244	7.67486	4.01621	1.69986	0.765553	-0.934306
C5orf25	2.31024	3.04721	2.95115	0.399448	0.353235	-0.0462132
C5orf28	1.73619	3.2943	2.64446	0.924046	0.607043	-0.317003
C5orf30	1.07045	1.97385	2.71855	0.882794	1.34462	0.461827
C5orf34	0.186405	0.285798	0.36239	0.616556	0.959101	0.342545
C5orf38	0	0	0	0	0	0
C5orf39	23.5694	17.4325	16.3659	-0.435136	-0.526223	-0.0910871
C5orf4	11.4916	28.1344	103.21	1.29176	3.16693	1.87518
C5orf41	8.9822	14.6102	12.6504	0.701837	0.494047	-0.207789
C5orf42	0.302369	1.04573	0.592816	1.79012	0.971273	-0.818851
C5orf43	2.9504	7.44314	4.87025	1.335	0.723084	-0.611916
C5orf44	2.15955	3.48219	3.08622	0.689265	0.515111	-0.174154
C5orf45	2.04534	1.77578	2.23857	-0.203889	0.130237	0.334126
C5orf46	0	0	0	0	0	0
C5orf47	0.0269529	0.0151793	0.0181273	-0.828338	-0.57228	0.256058
C5orf48	0	0	0	0	0	0
C5orf49	0	0	0	0	0	0
C5orf51	2.52206	6.7656	4.5584	1.42362	0.853926	-0.56969
C5orf52	0	0	0	0	0	0
C5orf54	0.177359	0.392207	0.201641	1.14494	0.185113	-0.959828
C5orf55	0.789004	0.623054	0.79725	-0.340674	0.015001	0.355675
C5orf58	0.162273	0.541022	0.183808	1.73726	0.179771	-1.55749
C5orf60	0	0	0	0	0	0
C5orf62	12.1274	9.23102	8.7365	-0.393703	-0.473138	-0.0794356
C5orf63	1.05396	2.44396	1.74685	1.21341	0.72894	-0.484469
C5orf64	0	0	0.0167626	0	inf	inf
C5orf65	0.757867	0.96689	0.51774	0.351407	-0.549717	-0.901124
C6	0	0	0	0	0	0
C6orf1	32.28	15.0329	14.7265	-1.10252	-1.13223	-0.0297075
C6orf10	0	0.044645	0	inf	0	#NAME?
C6orf106	22.215	25.985	45.7293	0.226144	1.04158	0.815438
C6orf108	19.4363	12.5761	16.3232	-0.62807	-0.251828	0.376242
C6orf115	50.421	44.2541	43.4037	-0.188215	-0.216206	-0.0279908
C6orf118	0.0290454	0	0.0330441	#NAME?	0.186085	inf
C6orf120	4.42118	10.1432	6.47919	1.19801	0.551382	-0.646626
C6orf130	9.77935	9.45726	11.2671	-0.0483156	0.204307	0.252623
C6orf132	0	0.0281658	0.022	inf	inf	-0.356442
C6orf136	9.30624	6.9536	6.14216	-0.420438	-0.599453	-0.179014
C6orf141	0.0477086	0	0.101622	#NAME?	1.09089	inf
C6orf15	0	0	0.341768	0	inf	inf
C6orf162	1.2763	2.36081	1.65825	0.887309	0.377685	-0.509624
C6orf163	0.562294	0.272444	0.155603	-1.04537	-1.85346	-0.80809
C6orf165	0	0.0600645	0	inf	0	#NAME?
C6orf170	0.371289	0.626194	0.666241	0.754066	0.843499	0.0894334
C6orf174	0.100541	0.493729	0.1666	2.29593	0.728599	-1.56733
C6orf192	5.32787	6.27965	8.1591	0.237125	0.614851	0.377726
C6orf195	0	0	0	0	0	0
C6orf201	0.030359	0	0	#NAME?	#NAME?	0
C6orf203	5.57576	5.89656	6.00603	0.0807049	0.107244	0.0265393
C6orf211	5.55727	9.01426	6.08056	0.697832	0.129826	-0.568007
C6orf221	0	0	0	0	0	0
C6orf222	0	0.0114568	0	inf	0	#NAME?
C6orf223	0	0	0	0	0	0
C6orf225	0.254919	0.129359	0.327171	-0.978662	0.360005	1.33867
C6orf226	13.7361	8.39767	6.85763	-0.70991	-1.00219	-0.292279
C6orf228	0.813291	1.85481	1.37643	1.18943	0.759088	-0.430338
C6orf25	28.0961	38.3806	33.4945	0.450007	0.253551	-0.196456
C6orf47	17.2024	13.2791	11.8334	-0.373452	-0.539745	-0.166293
C6orf48	117.369	83.8276	109.07	-0.485556	-0.105802	0.379755
C6orf52	0.13448	0	0.145669	#NAME?	0.11531	inf
C6orf57	6.61665	6.3169	5.15319	-0.066883	-0.360634	-0.293751
C6orf58	0.0453578	0	0	#NAME?	#NAME?	0
C6orf62	54.6399	82.2228	113.142	0.589583	1.0501	0.46052
C6orf7	0	0	0	0	0	0
C6orf70	5.15868	5.57505	4.69882	0.11198	-0.134704	-0.246684
C6orf72	10.5846	10.3963	7.13992	-0.0258963	-0.567987	-0.542091
C6orf89	10.3859	13.6139	11.8263	0.39045	0.187369	-0.203081
C6orf97	0.45823	0.802372	0.154968	0.808198	-1.5641	-2.3723
C6orf99	0	0	0	0	0	0
C7	0	0	0	0	0	0
C7orf10	0.135218	0.155776	0	0.204184	#NAME?	#NAME?
C7orf11	19.3244	15.259	18.4419	-0.340761	-0.0674357	0.273325
C7orf23	20.3398	22.8753	23.4475	0.169484	0.20513	0.0356457
C7orf25	4.42226	4.58463	3.40155	0.0520241	-0.378588	-0.430612
C7orf26	21.5701	15.8689	15.7356	-0.442828	-0.454996	-0.0121683
C7orf29	4.52833	4.54114	5.46036	0.0040745	0.270017	0.265942
C7orf31	1.13097	2.01958	1.32361	0.836502	0.226921	-0.609582
C7orf33	0	0	0	0	0	0
C7orf34	0.379515	1.04145	0.138074	1.45636	-1.45872	-2.91508
C7orf41	12.4679	24.5611	41.245	0.978161	1.726	0.747841
C7orf42	17.1078	22.3376	19.9319	0.384825	0.22043	-0.164395
C7orf43	54.421	28.0735	20.9923	-0.954953	-1.3743	-0.419348
C7orf44	13.7065	9.70494	8.58521	-0.498069	-0.674935	-0.176866
C7orf45	0	0	0	0	0	0
C7orf46	1.12528	1.50139	1.45248	0.416025	0.368241	-0.0477836
C7orf49	13.0058	16.859	14.4068	0.374359	0.147587	-0.226772
C7orf50	18.1566	13.6364	15.0014	-0.413036	-0.2754	0.137636
C7orf53	4.47968	2.63391	3.38331	-0.766187	-0.404959	0.361228
C7orf55	10.6568	8.40869	11.2353	-0.341821	0.0762623	0.418083
C7orf57	0.0545497	0.207645	0	1.92848	#NAME?	#NAME?
C7orf58	0.460261	1.40615	3.38052	1.61122	2.87672	1.2655
C7orf59	294.115	90.5275	78.8715	-1.69995	-1.8988	-0.198852
C7orf60	3.49531	4.79539	3.88183	0.456227	0.151317	-0.304911
C7orf61	2.09119	0.938811	0.883991	-1.15542	-1.24222	-0.0868037
C7orf62	0	0	0	0	0	0
C7orf63	0.0183749	0.0180812	0	-0.0232459	#NAME?	#NAME?
C7orf65	0	0	0	0	0	0
C7orf66	0	0	0	0	0	0
C7orf69	0	0	0	0	0	0
C7orf70	4.57586	4.17919	3.97488	-0.130822	-0.203133	-0.0723108
C7orf71	0	0.0225926	0.0987414	inf	inf	2.12781
C7orf72	0	0	0	0	0	0
C7orf73	18.5811	28.5299	92.5287	0.618639	2.31607	1.69743
C8A	0	0	0	0	0	0
C8B	0	0.0203079	0	inf	0	#NAME?
C8G	0.430438	0.186395	0.146067	-1.20744	-1.55917	-0.351727
C8ORFK29	0.389752	0.288588	0.150953	0	0	0
C8orf22	0	0	0	2.65837	#NAME?	#NAME?
C8orf31	0.135854	0.857668	0	0.0408299	0.330698	0.289868
C8orf33	5.4298	5.58566	6.82863	0	inf	inf
C8orf34	0	0	0.021639	1.85247	1.41401	-0.438462
C8orf37	0.16448	0.593966	0.4383	1.21429	0.633218	-0.581069
C8orf38	0.57123	1.3254	0.885989	-0.00117432	4.83737	4.83855
C8orf4	0.020339	0.0203225	0.581467	-0.00497242	0.00149519	0.0064676
C8orf40	8.10566	8.07777	8.11406	0.527328	0.20297	-0.324357
C8orf42	1.09629	1.58004	1.2619	1.02535	1.2145	0.18915
C8orf44	1.47055	2.99325	3.41258	0.0707956	0.837973	0.767177
C8orf44-SGK3	1.04915	1.10192	1.8754	-0.535222	0.0631386	0.598361
C8orf45	0.109784	0.0757569	0.114696	-0.297228	2.44422	2.74145
C8orf46	0.13851	0.112721	0.753813	-3.48827	#NAME?	#NAME?
C8orf47	0.28153	0.0250871	0	0	0	0
C8orf48	0	0	0	-0.68972	-0.0909509	0.598769
C8orf55	7.22676	4.4804	6.78523	-1.13688	-0.911037	0.225841
C8orf58	4.8928	2.22496	2.602	-0.0878937	0.16045	0.248344
C8orf59	10.7338	10.0994	11.9965	-1.59429	-2.97321	-1.37892
C8orf73	14.3279	4.74518	1.82455	0	inf	inf
C8orf74	0	0	0.188593	-0.0148519	-0.156845	-0.141993
C8orf76	5.80313	5.7437	5.20532	0.997802	0.862022	-0.135781
C8orf80	0.837738	1.67293	1.52266	-0.656111	-0.0612603	0.594851
C8orf82	10.9567	6.95297	10.5012	0.860717	-0.999113	-1.85983
C8orf83	2.57424	4.67466	1.28791	1.54823	0.93161	-0.616619
C8orf84	0.207305	0.606281	0.395415	#NAME?	#NAME?	0
C8orf85	0.0622213	0	0	inf	inf	0.524435
C8orf86	0	0.0180314	0.0259358	0	0	0
C8orf87	0	0	0	-0.433545	-1.36846	-0.934914
C9	0	0	0	0	0	0
C9orf100	0.86258	1.09727	0.98733	0.347188	0.194875	-0.152313
C9orf102	0.327465	1.34448	0.641071	2.03763	0.969144	-1.06849
C9orf103	4.4319	3.64671	4.20981	-0.281329	-0.0741713	0.207158
C9orf106	0.718132	0.741811	0.128629	0.0468041	-2.48103	-2.52784
C9orf11	0	0	0	0	0	0
C9orf114	8.99435	6.46245	6.58143	-0.476939	-0.450619	0.0263202
C9orf116	0.289268	0	0.75303	#NAME?	1.3803	inf
C9orf117	0.0904606	0.111376	0.0924902	0.300071	0.0320109	-0.26806
C9orf123	3.67678	5.19291	3.96582	0.498102	0.109175	-0.388926
C9orf125	0	0	0.123232	0	inf	inf
C9orf128	0.113824	0.053441	0	-1.09078	#NAME?	#NAME?
C9orf129	1.60387	4.12208	2.05775	1.36182	0.359517	-1.0023
C9orf131	0.288663	0.221498	0.154959	-0.38209	-0.897498	-0.515408
C9orf135	0	0.316616	0	inf	0	#NAME?
C9orf139	7.47821	4.48528	2.03085	-0.737495	-1.88061	-1.14311
C9orf142	72.6158	34.4105	36.8205	-1.07744	-0.979775	0.0976604
C9orf152	0.0215226	0.0539489	0.0258145	1.32574	0.262326	-1.06341
C9orf153	0	0.160793	0	inf	0	#NAME?
C9orf156	6.37143	9.34892	9.56043	0.553184	0.58546	0.0322757
C9orf16	114.253	53.0115	62.4225	-1.10786	-0.872099	0.235761
C9orf163	0.290129	0.217907	0.0858588	-0.412981	-1.75666	-1.34367
C9orf167	15.5526	12.008	7.48662	-0.373156	-1.05477	-0.681613
C9orf169	0.484986	0.319119	1.85761	-0.603849	1.93744	2.54128
C9orf170	0	0.0100826	0	inf	0	#NAME?
C9orf171	0.0403663	0.0294126	0	-0.456718	#NAME?	#NAME?
C9orf172	4.6599	2.86889	3.55427	-0.699804	-0.390744	0.30906
C9orf173	0.0780437	0.101196	0	0.374793	#NAME?	#NAME?
C9orf174	0.655736	0.739589	0.70134	0.173609	0.0969992	-0.0766099
C9orf21	2.82293	4.36595	3.1536	0.6291	0.159803	-0.469297
C9orf23	17.6548	11.8491	11.5658	-0.575282	-0.610194	-0.0349114
C9orf24	0.19293	0	0	#NAME?	#NAME?	0
C9orf25	7.78619	7.01071	5.92448	-0.151357	-0.394229	-0.242872
C9orf3	0.756303	0.907074	0.896406	0.262256	0.245188	-0.017068
C9orf30	4.72712	8.06203	4.93993	0.77018	0.0635281	-0.706652
C9orf30-TMEFF1	0.216727	0.512493	0.237872	1.24166	0.134308	-1.10735
C9orf37	8.97536	6.21134	6.69869	-0.531065	-0.42209	0.108975
C9orf4	0	0	0	0	0	0
C9orf40	2.17499	3.00886	7.75451	0.468211	1.83403	1.36582
C9orf41	0.689411	4.15291	2.59612	2.59068	1.91292	-0.677764
C9orf43	0.049549	0.0196045	0	-1.33767	#NAME?	#NAME?
C9orf46	8.05104	8.97611	6.50152	0.156916	-0.308398	-0.465314
C9orf47	0.0526445	0.371967	0.129184	2.82082	1.29507	-1.52575
C9orf5	4.16414	9.00074	11.1622	1.11202	1.42252	0.310499
C9orf50	0	0.040731	0	inf	0	#NAME?
C9orf57	0.0330116	0	0	#NAME?	#NAME?	0
C9orf64	3.15385	3.39367	2.63105	0.105732	-0.261475	-0.367207
C9orf66	1.41955	1.17524	0.465609	-0.272478	-1.60824	-1.33577
C9orf68	0.175618	0.0699343	0.117416	-1.32837	-0.580817	0.747552
C9orf69	30.4253	22.3357	20.4916	-0.445918	-0.570238	-0.12432
C9orf7	3.01285	1.36697	1.81726	-1.14015	-0.729365	0.410784
C9orf71	0.607229	0.534994	0.11426	-0.182719	-2.40992	-2.2272
C9orf72	16.8346	26.8198	10.1499	0.671864	-0.729967	-1.40183
C9orf78	205.664	128.751	434.596	-0.675707	1.07939	1.75509
C9orf79	0	0	0	0	0	0
C9orf80	4.35705	6.48445	4.64809	0.573632	0.0932853	-0.480347
C9orf82	2.71777	4.48257	4.02128	0.721904	0.565231	-0.156674
C9orf84	0.364238	0.375713	0.0877987	0.0447487	-2.05261	-2.09736
C9orf85	3.25034	3.26877	3.67661	0.00815731	0.177785	0.169628
C9orf86	33.017	21.8696	24.5637	-0.594284	-0.426681	0.167603
C9orf89	43.7159	25.4163	29.4018	-0.782407	-0.572255	0.210152
C9orf9	0.115142	0.634948	0.47875	2.46322	2.05586	-0.407364
C9orf91	4.11256	6.02699	5.23551	0.551401	0.348292	-0.203109
C9orf93	0.198243	0.182301	0.159649	-0.12095	-0.312365	-0.191414
C9orf95	10.7846	8.65384	5.9778	-0.317564	-0.851291	-0.533727
C9orf96	0.114498	0.172264	0.0609191	0.589296	-0.910355	-1.49965
CA1	15.5718	36.6861	999.635	1.2363	6.0044	4.7681
CA10	0.0160737	0	0.272852	#NAME?	4.08535	inf
CA11	4.4142	1.98116	4.04009	-1.15581	-0.127763	1.02804
CA12	0.0126378	0.0103483	0.0745691	-0.288361	2.56083	2.84919
CA13	0.511316	0.740902	0.896834	0.535067	0.810625	0.275558
CA14	0.071359	0.107403	0.0802416	0.589862	0.169254	-0.420608
CA2	49.0565	23.3644	156.807	-1.07013	1.67648	2.74661
CA3	0.108562	0.272673	1.42657	1.32866	3.71596	2.3873
CA4	13.4489	3.41807	0.492039	-1.97624	-4.77258	-2.79634
CA5A	0	0	0	0	0	0
CA5B	2.27564	6.31363	3.63942	1.4722	0.677434	-0.794762
CA6	1.5778	0.437767	0.491787	-1.84968	-1.68181	0.167869
CA7	0.0586907	0	0	#NAME?	#NAME?	0
CA8	0.275039	0.245095	1.6665	-0.166292	2.59911	2.7654
CA9	0	0	0.125376	0	inf	inf
CAB39	34.2333	45.0876	25.7448	0.39733	-0.41112	-0.80845
CAB39L	1.04112	1.33912	0.768048	0.363144	-0.438875	-0.80202
CABIN1	18.6152	12.7066	11.0241	-0.550902	-0.755821	-0.204919
CABLES1	0.145346	0.166245	0.235932	0.193815	0.698877	0.505063
CABLES2	2.08891	2.60916	2.24962	0.320832	0.106927	-0.213904
CABP1	0	0.0533685	0	inf	0	#NAME?
CABP2	0	0	0	0	0	0
CABP4	0.32377	0.62041	0.38509	0.938254	0.250227	-0.688026
CABP5	1.4459	4.22866	0.991286	1.54823	-0.544598	-2.09283
CABP7	0.331087	0.0623027	0.241447	-2.40984	-0.4555	1.95434
CABS1	0	0	0	0	0	0
CABYR	0.215526	0.267714	0.0813204	0.31283	-1.40617	-1.719
CACHD1	0.17499	0.194428	0.339283	0.151969	0.955219	0.80325
CACNA1A	0.253711	0.194811	0.64499	-0.381115	1.34609	1.7272
CACNA1B	0	0.00510886	0	inf	0	#NAME?
CACNA1C	0.0300518	0.0362336	0.0395087	0.269877	0.394718	0.124842
CACNA1D	0.0475603	0.06448	0.0542129	0.439095	0.18888	-0.250215
CACNA1E	0.153022	0.178154	0.0446675	0.219385	-1.77644	-1.99583
CACNA1F	0.212221	0.287235	0.202424	0.436665	-0.0681871	-0.504852
CACNA1G	0	0	0.0789206	0	inf	inf
CACNA1H	0.803517	0.442488	0.721715	-0.86069	-0.154899	0.705791
CACNA1I	2.35211	3.25744	1.68657	0.469782	-0.479867	-0.94965
CACNA1S	0	0	0	0	0	0
CACNA2D1	0	0	0	0	0	0
CACNA2D2	1.73456	2.3139	1.33018	0.415757	-0.382943	-0.7987
CACNA2D3	1.24007	1.00614	0.537087	-0.301595	-1.20719	-0.905599
CACNA2D4	1.18333	1.07976	0.813848	-0.132141	-0.540022	-0.40788
CACNB1	3.17455	2.27079	2.2886	-0.483358	-0.472082	0.0112755
CACNB2	0.330254	0.527952	0.715994	0.676834	1.11637	0.439539
CACNB3	1.26401	0.987382	1.00919	-0.356326	-0.324812	0.0315138
CACNB4	0.348154	0.400581	0.10822	0.202369	-1.68575	-1.88812
CACNG1	0.0741961	0.151509	0	1.02999	#NAME?	#NAME?
CACNG2	0	0	0.0686054	0	inf	inf
CACNG3	0	0	0	0	0	0
CACNG4	0.0639852	0.0763175	1.38646	0.254276	4.43752	4.18324
CACNG5	0	0	0	0	0	0
CACNG6	1.24974	0.466382	0.232074	-1.42205	-2.42897	-1.00693
CACNG7	0	0	0.669292	0	inf	inf
CACNG8	0.257112	0.198143	0.150885	-0.375853	-0.768953	-0.3931
CACYBP	7.87001	9.83593	24.6641	0.321695	1.64798	1.32628
CAD	4.48142	6.03396	5.92633	0.429148	0.403183	-0.0259655
CADM1	0.552196	0.357655	0.573495	-0.626612	0.0546	0.681212
CADM2	0.0150226	0.0452457	0.147481	1.59065	3.29533	1.70468
CADM3	0	0	0.259311	0	inf	inf
CADM4	2.46885	1.14849	3.36262	-1.1041	0.445747	1.54984
CADPS	0	0	0.0113141	0	inf	inf
CADPS2	0	0	0.0321799	0	inf	inf
CAGE1	0.0125794	0	0	#NAME?	#NAME?	0
CALB1	0.0498897	0.311793	0.114643	2.64377	1.20034	-1.44343
CALB2	0	0	0.0530923	0	inf	inf
CALCA	0	0	0.213187	0	inf	inf
CALCB	0	0	0	0	0	0
CALCOCO1	39.0988	31.8432	65.9185	-0.296141	0.753559	1.0497
CALCOCO2	22.528	25.3748	22.6177	0.171676	0.00573263	-0.165944
CALCR	0	0	0	0	0	0
CALCRL	0.162012	0.357354	0.26676	1.14125	0.719438	-0.421812
CALD1	1.67873	2.5413	1.5412	0.598195	-0.123315	-0.72151
CALHM1	0.0712036	0.0506644	0	-0.490977	#NAME?	#NAME?
CALHM2	21.8401	22.0043	14.0615	0.0108091	-0.635227	-0.646036
CALHM3	0	0	0.0665264	0	inf	inf
CALM1	64.2808	93.7605	73.2682	0.544592	0.1888	-0.355792
CALM2	243.386	190.004	160.392	-0.357214	-0.601647	-0.244433
CALM3	210.351	180.163	172.207	-0.223495	-0.288651	-0.0651566
CALML3	0	0	0	0	0	0
CALML4	6.73282	6.75708	4.14054	0.00518984	-0.701391	-0.706581
CALML5	0	0	0	0	0	0
CALML6	0.34906	0.0940045	0.074454	-1.89267	-2.22905	-0.336381
CALN1	0	0.0173607	0.0370047	inf	inf	1.09188
CALR	137.853	102.597	143.22	-0.426141	0.0550974	0.481238
CALR3	0	0	0	0	0	0
CALU	2.9798	5.06973	4.16322	0.766691	0.482482	-0.284209
CALY	0.12474	0.227035	0	0.863995	#NAME?	#NAME?
CAMK1	14.407	11.4224	5.71571	-0.334902	-1.33377	-0.998863
CAMK1D	12.9225	14.6764	7.433	0.183612	-0.797871	-0.981484
CAMK1G	0	0	0	0	0	0
CAMK2A	0	0	0.0155065	0	inf	inf
CAMK2B	0.019198	0.0134596	0.323677	-0.512323	4.07552	4.58785
CAMK2D	3.69352	8.13941	6.12399	1.13993	0.729475	-0.410451
CAMK2G	31.801	21.8985	13.584	-0.538242	-1.22716	-0.688922
CAMK2N1	1.09545	0.927254	0.903311	-0.240489	-0.27823	-0.0377417
CAMK2N2	0.0955474	0.0609543	0.474641	-0.648487	2.31255	2.96104
CAMK4	4.44981	10.7782	7.30583	1.2763	0.715306	-0.56099
CAMKK1	10.1231	3.9758	2.2326	-1.34834	-2.18086	-0.832522
CAMKK2	22.4612	22.1193	10.5864	-0.022125	-1.08522	-1.0631
CAMKMT	1.71108	2.17078	1.53732	0.343307	-0.154494	-0.497802
CAMKV	0	0.0169869	0.0266964	inf	inf	0.652222
CAMLG	8.91944	8.26131	7.36116	-0.110582	-0.27702	-0.166438
CAMP	39.4668	18.786	73.049	-1.07098	0.888225	1.9592
CAMSAP1	2.30775	3.43134	2.51421	0.572281	0.123615	-0.448666
CAMSAP2	0.337561	0.729139	0.648449	1.11105	0.941846	-0.169199
CAMSAP3	0.176285	0.0923636	0.148779	-0.932515	-0.244736	0.687779
CAMTA1	19.1247	15.7962	12.7912	-0.275858	-0.580283	-0.304426
CAMTA2	28.4237	19.3382	13.7019	-0.555645	-1.05272	-0.497074
CAND1	5.3974	12.5443	9.96259	1.2167	0.884255	-0.332442
CAND2	0.42722	0.222189	0.404165	-0.943195	-0.0800367	0.863158
CANT1	37.3965	24.1728	16.7188	-0.629517	-1.16144	-0.531919
CANX	27.5934	54.149	38.0532	0.972611	0.463691	-0.508919
CAP1	239.572	212.735	135.378	-0.171407	-0.823469	-0.652061
CAP2	0.0270182	0	0.0501756	#NAME?	0.893053	inf
CAPG	72.6748	24.4648	34.9649	-1.57075	-1.05555	0.515201
CAPN1	47.3031	31.5765	31.4322	-0.583084	-0.589693	-0.00660943
CAPN10	17.4011	12.5458	10.7712	-0.471975	-0.692	-0.220025
CAPN11	0.179048	0.214937	0.305258	0.263574	0.769685	0.506111
CAPN12	2.18057	3.86859	27.0344	0.827102	3.63202	2.80492
CAPN13	0.046014	0.0169443	0.0254902	-1.44127	-0.85213	0.589138
CAPN14	0.0705436	0.175946	0.114294	1.31855	0.696163	-0.622384
CAPN2	38.514	62.9481	46.4457	0.708781	0.270163	-0.438618
CAPN3	7.76623	6.59927	6.08392	-0.234909	-0.352215	-0.117306
CAPN5	1.69679	1.4138	1.63607	-0.263236	-0.0525702	0.210665
CAPN6	0	0	0	0	0	0
CAPN7	2.66629	7.91056	4.91417	1.56895	0.882115	-0.686831
CAPN8	0.101267	0.046839	0.0360216	-1.11239	-1.49124	-0.378849
CAPN9	0	0	0	0	0	0
CAPNS1	179.059	119.313	116.014	-0.585684	-0.626134	-0.0404497
CAPNS2	0.386869	0.151845	0.144865	-1.34925	-1.41714	-0.067892
CAPRIN1	12.735	25.1782	17.2034	0.983376	0.433901	-0.549475
CAPRIN2	2.89395	4.96745	3.87857	0.779464	0.422483	-0.35698
CAPS	15.0273	8.50967	9.29286	-0.820414	-0.693393	0.127021
CAPS2	0.0497882	0.106788	0.0204425	1.10088	-1.28423	-2.38511
CAPSL	0	0	0	0	0	0
CAPZA1	67.8898	64.6613	41.5311	-0.0702921	-0.709005	-0.638712
CAPZA2	49.2124	50.796	36.083	0.0456942	-0.447703	-0.493397
CAPZA3	0	0	0	0	0	0
CAPZB	204.138	156.683	132.921	-0.381696	-0.618973	-0.237277
CARD10	0.0520177	0	0.0260651	#NAME?	-0.996883	inf
CARD11	24.0475	26.0477	31.9902	0.11527	0.411744	0.296474
CARD14	0.60665	0.990101	0.311245	0.70671	-0.962814	-1.66952
CARD16	78.3881	54.2698	28.9652	-0.530485	-1.43631	-0.905828
CARD17	0.595427	1.9844	0.648763	1.73671	0.123766	-1.61294
CARD18	0	0	0	0	0	0
CARD6	3.83845	4.29263	1.89806	0.161338	-1.016	-1.17733
CARD8	33.311	49.4192	26.9154	0.569071	-0.307568	-0.876639
CARD9	16.6477	9.26336	4.61692	-0.84572	-1.85032	-1.00461
CARHSP1	14.5591	10.3456	16.1	-0.492906	0.145139	0.638045
CARKD	13.0287	9.75608	11.0327	-0.417317	-0.239901	0.177417
CARM1	19.4999	32.9996	22.6229	0.758982	0.214315	-0.544667
CARNS1	5.83208	5.15833	4.16908	-0.177106	-0.484282	-0.307175
CARS	15.7855	12.897	11.1969	-0.291571	-0.495504	-0.203933
CARS2	26.4466	21.022	17.595	-0.331182	-0.587913	-0.256732
CARTPT	0	0	0	0	0	0
CASC1	0.261434	0.124701	0.0768089	-1.06798	-1.7671	-0.699122
CASC3	28.647	27.644	66.5845	-0.0514174	1.2168	1.26822
CASC4	11.2262	15.8286	8.05714	0.495659	-0.47853	-0.974189
CASC5	0.0494549	0.289116	0.341604	2.54746	2.78814	0.240678
CASD1	2.80661	7.4864	5.25085	1.41544	0.903724	-0.511719
CASK	1.14752	2.40064	1.51505	1.0649	0.400839	-0.664059
CASKIN1	0.0459211	2.12E-08	0.0642811	-21.0495	0.485239	21.5347
CASKIN2	0.0731495	0.046334	0.295266	-0.658778	2.0131	2.67187
CASP1	92.0087	80.3517	38.2364	-0.195442	-1.26682	-1.07138
CASP10	5.62105	8.52623	9.39355	0.601068	0.740831	0.139763
CASP12	0	0	0	0	0	0
CASP14	0	0	0	0	0	0
CASP2	11.0747	18.2427	12.5271	0.720053	0.177792	-0.542261
CASP3	10.1627	14.4415	14.0418	0.506936	0.466441	-0.0404949
CASP4	120.258	76.4163	44.6817	-0.654179	-1.42837	-0.774194
CASP5	5.68914	3.92607	0.54677	-0.535125	-3.3792	-2.84408
CASP6	4.34924	6.07757	4.59663	0.482729	0.0798119	-0.402917
CASP7	4.66686	6.96076	6.14959	0.576792	0.398037	-0.178755
CASP8	42.5485	64.3894	29.6777	0.597715	-0.519728	-1.11744
CASP8AP2	2.59329	5.82153	4.08462	1.16662	0.655421	-0.511196
CASP9	7.01888	4.8574	5.1957	-0.531056	-0.433923	0.0971329
CASQ1	0.0326234	0.0470585	0.0717815	0.528547	1.1377	0.609155
CASQ2	0	0	0	0	0	0
CASR	0	0.00892548	0.0131425	inf	inf	0.558235
CASS4	10.5337	8.30045	2.8255	-0.34375	-1.89843	-1.55468
CAST	22.7933	40.7246	20.4185	0.837295	-0.158727	-0.996022
CASZ1	2.22777	2.33659	2.24139	0.0688023	0.00879111	-0.0600112
CAT	41.5973	46.969	86.6866	0.17522	1.05932	0.884102
CATSPER1	0.762796	1.06584	0.496837	0.482617	-0.618525	-1.10114
CATSPER2	1.45355	1.16811	0.695627	-0.315396	-1.06319	-0.747794
CATSPER3	0.203607	0.235969	0.113653	0.212812	-0.841146	-1.05396
CATSPER4	0	0	0	0	0	0
CATSPERB	0.119567	0.297267	0.135354	1.31394	0.178924	-1.13502
CATSPERD	0	0	0	0	0	0
CATSPERG	0.267708	0.135206	0.26886	-0.985499	0.00619631	0.991695
CAV1	0.0321058	0.200258	0.467934	2.64095	3.8654	1.22444
CAV2	0.222836	0.552604	1.10264	1.31026	2.30691	0.996648
CAV3	0	0	0	0	0	0
CBFA2T2	3.93224	6.2024	5.21696	0.657476	0.407858	-0.249618
CBFA2T3	17.0333	13.2167	6.68015	-0.365998	-1.3504	-0.984407
CBFB	13.3884	23.9128	16.9242	0.836798	0.338098	-0.498701
CBL	10.291	21.6808	8.43926	1.07504	-0.286195	-1.36123
CBLB	3.51297	9.71833	8.28778	1.46802	1.2383	-0.229722
CBLC	0	0	0	0	0	0
CBLL1	4.25691	10.997	8.4809	1.36923	0.994413	-0.37482
CBLN1	0	0	0	0	0	0
CBLN2	0	0	0	0	0	0
CBLN3	1.1243	1.41872	2.76128	0.33556	1.2963	0.960743
CBLN4	0	0	0	0	0	0
CBR1	15.2686	14.3325	14.7461	-0.0912854	-0.0502367	0.0410488
CBR3	2.85109	3.80628	2.93672	0.416867	0.042689	-0.374178
CBR4	2.99538	5.12981	3.3835	0.776167	0.175778	-0.600388
CBS	0.267136	0.569723	0.514966	1.09269	0.946904	-0.145785
CBWD1	2.01417	3.32992	3.73852	0.725303	0.892282	0.16698
CBWD2	3.12966	5.92859	3.50119	0.921681	0.161837	-0.759844
CBWD3	0.430904	0.403321	0.106576	-0.0954364	-2.01548	-1.92004
CBWD5	1.06007	1.57168	1.19094	0.568158	0.167946	-0.400213
CBWD6	0.766501	0.929445	0.594571	0.278081	-0.366439	-0.64452
CBX1	19.3192	16.0908	14.0583	-0.2638	-0.458611	-0.194811
CBX2	0.197831	0.209492	0.715499	0.08263	1.85468	1.77205
CBX3	35.1971	45.3284	38.6219	0.36496	0.133964	-0.230995
CBX4	25.7669	20.0238	19.1783	-0.363802	-0.426042	-0.06224
CBX5	3.1056	7.94901	6.35325	1.3559	1.03262	-0.323279
CBX6	13.3036	15.2754	13.0938	0.199394	-0.0229353	-0.222329
CBX7	34.2618	27.9583	24.8848	-0.293326	-0.461337	-0.168011
CBX8	2.99411	1.9729	1.88112	-0.601811	-0.670537	-0.068726
CBY1	4.10637	3.65755	4.64418	-0.166988	0.177559	0.344547
CBY3	0.672968	0.538262	0.336165	-0.322229	-1.00137	-0.67914
CC2D1A	11.401	7.57499	6.75432	-0.589848	-0.755282	-0.165434
CC2D1B	5.77061	7.35991	5.67854	0.350964	-0.023203	-0.374167
CC2D2A	0.233406	0.304956	0.107516	0.385759	-1.11829	-1.50405
CC2D2B	0.045358	0.282947	0.0713235	2.64111	0.653021	-1.98808
CCAR1	16.4897	17.728	19.0377	0.10446	0.207289	0.102828
CCBE1	0	0	0	0	0	0
CCBL1	4.85402	3.02236	3.5134	-0.683505	-0.46631	0.217195
CCBL2	6.48231	11.1763	7.35529	0.785862	0.182275	-0.603588
CCBP2	0.0895326	0.165966	0.552558	0.890399	2.62564	1.73524
CCDC101	18.5199	9.22782	14.624	-1.00501	-0.340741	0.664272
CCDC102A	6.0205	4.02735	5.11544	-0.580052	-0.235023	0.34503
CCDC102B	0.0838675	0.076348	0.0581355	-0.135522	-0.528694	-0.393172
CCDC103	0.661504	0.366173	0.0711354	-0.853226	-3.21711	-2.36389
CCDC104	8.29513	8.0577	6.91984	-0.041896	-0.261526	-0.21963
CCDC105	0	0	0	0	0	0
CCDC106	4.20876	2.26522	3.49978	-0.893743	-0.266131	0.627612
CCDC107	15.3001	10.4819	11.573	-0.545644	-0.402782	0.142862
CCDC108	0	0	0	0	0	0
CCDC109B	28.033	37.2821	36.3519	0.411358	0.374905	-0.0364535
CCDC11	0.327139	0.220822	0.307333	-0.567022	-0.0901005	0.476922
CCDC110	0.0607028	0	0.0387059	#NAME?	-0.649212	inf
CCDC111	2.2938	3.74492	2.68696	0.707197	0.228237	-0.47896
CCDC112	3.01771	3.37182	2.55815	0.160075	-0.238353	-0.398429
CCDC113	0	0.0473895	0.0235061	inf	inf	-1.01153
CCDC114	0.528188	0.199171	0.13183	-1.40705	-2.00237	-0.595325
CCDC115	18.1456	18.9034	17.4334	0.0590241	-0.0577638	-0.116788
CCDC116	0.0780118	0.0250736	0.121159	-1.63752	0.635133	2.27265
CCDC117	3.76055	9.24054	15.6757	1.29704	2.05952	0.762485
CCDC12	60.3298	32.0999	40.4455	-0.910301	-0.576892	0.33341
CCDC120	2.44976	2.19674	2.03176	-0.157276	-0.269911	-0.112636
CCDC121	0.370167	0.663911	0.463638	0.842813	0.324822	-0.517991
CCDC122	0.44546	0.328891	0.283832	-0.437686	-0.650259	-0.212573
CCDC124	49.0787	25.5297	48.3186	-0.942917	-0.0225186	0.920399
CCDC125	4.55092	3.59677	1.6263	-0.339456	-1.48457	-1.14511
CCDC126	2.20107	3.48171	2.04298	0.661589	-0.10753	-0.769119
CCDC127	6.45343	5.51283	13.5224	-0.227272	1.06721	1.29448
CCDC129	0	0	0	0	0	0
CCDC13	0.450246	0.304192	0.129763	-0.56573	-1.79483	-1.2291
CCDC130	25.1288	16.7099	20.1474	-0.58864	-0.318744	0.269896
CCDC132	2.41899	5.13657	4.85213	1.0864	1.00422	-0.0821883
CCDC134	1.6679	3.58115	2.71392	1.10239	0.702347	-0.400045
CCDC135	0.354291	0.0808982	0.315366	-2.13076	-0.167908	1.96285
CCDC136	0.849179	0.993359	0.874139	0.226247	0.0417949	-0.184452
CCDC137	11.8691	7.50591	9.21928	-0.661115	-0.364487	0.296627
CCDC138	0.488634	0.465769	0.532959	-0.0691388	0.125271	0.19441
CCDC14	3.67093	7.08123	4.91817	0.947857	0.421978	-0.52588
CCDC140	0	0	0	0	0	0
CCDC141	0.12274	0.307737	0.236037	1.32609	0.943406	-0.382685
CCDC142	4.09901	3.23638	3.04964	-0.340894	-0.426638	-0.0857445
CCDC144A	0.0329111	0.377816	0.10184	3.52103	1.62966	-1.89137
CCDC144NL	0	0.0557523	0.0180855	inf	inf	-1.6242
CCDC146	2.52748	3.41229	2.62223	0.433039	0.0530961	-0.379943
CCDC147	0.450709	0.247293	0.0880825	-0.865974	-2.35527	-1.48929
CCDC148	0	0	0.0348725	0	inf	inf
CCDC149	1.81126	1.64582	0.767919	-0.138185	-1.23797	-1.09978
CCDC15	0.345172	0.466523	1.37305	0.434632	1.992	1.55737
CCDC150	0.0428599	0.02593	0.099428	-0.725009	1.21402	1.93903
CCDC151	0	0.265634	0.117813	inf	inf	-1.17294
CCDC152	0.525692	0.986747	0.782805	0.908464	0.574436	-0.334028
CCDC153	3.70731	0.510151	0.986266	-2.86138	-1.91033	0.951052
CCDC154	1.79187	1.25419	1.25105	-0.514714	-0.518329	-0.00361461
CCDC155	0	0.0217555	0	inf	0	#NAME?
CCDC157	0.590838	0.775282	0.820402	0.39196	0.473568	0.0816086
CCDC158	0	0	0	0	0	0
CCDC159	22.9715	14.0751	9.28944	-0.706701	-1.30618	-0.599479
CCDC160	0	0	0	0	0	0
CCDC164	0.0655485	0.0156433	0.0476847	-2.06702	-0.459035	1.60799
CCDC165	0.0618784	0.0669345	0.248232	0.113315	2.00418	1.89087
CCDC166	0	0	0	0	0	0
CCDC167	12.1291	10.7468	15.0702	-0.174564	0.313218	0.487781
CCDC168	0.00405974	0.00490015	0.0101254	0.27144	1.31853	1.04709
CCDC169	0	0	0.0690052	0	inf	inf
CCDC169-SOHLH2	0	0	0	0	0	0
CCDC17	2.0739	0.734184	0.815336	-1.49814	-1.34688	0.151254
CCDC18	3.33326	2.95145	7.69743	-0.175509	1.20744	1.38295
CCDC19	3.135	1.00822	0.409391	-1.63665	-2.93691	-1.30026
CCDC22	17.8241	11.3442	11.163	-0.651874	-0.675108	-0.0232348
CCDC23	16.1054	9.51761	88.9657	-0.758876	2.4657	3.22458
CCDC24	1.24189	0.611222	0.211329	-1.02277	-2.55498	-1.5322
CCDC25	3.44784	4.90769	5.01258	0.50935	0.539859	0.0305089
CCDC27	0	0	0	0	0	0
CCDC28A	19.8433	14.8079	24.7411	-0.422286	0.318254	0.74054
CCDC28B	6.04706	4.24508	6.41256	-0.510442	0.0846654	0.595108
CCDC3	0.051236	0.0777057	0.257554	0.600862	2.32964	1.72878
CCDC30	0.250532	0.253275	0.189043	0.0157092	-0.406277	-0.421986
CCDC33	0	0	0	0	0	0
CCDC34	1.73829	1.3666	2.91522	-0.347071	0.745937	1.09301
CCDC36	0.326343	0.11618	0.0848193	-1.49003	-1.94392	-0.453896
CCDC37	0	0.0216602	0	inf	0	#NAME?
CCDC38	0	0	0	0	0	0
CCDC39	0.328347	1.90385	0.919136	2.53562	1.48506	-1.05057
CCDC40	0.0187324	0.0199742	0.049021	0.0926075	1.38787	1.29526
CCDC41	0.783692	1.15532	1.09448	0.559931	0.481882	-0.0780493
CCDC42	0.1314	0.0370586	0.207305	-1.82609	0.657785	2.48387
CCDC42B	4.19516	1.74783	1.79065	-1.26316	-1.22824	0.034919
CCDC43	4.51067	5.25884	4.8837	0.221405	0.114633	-0.106772
CCDC47	8.48384	12.7977	9.4392	0.593097	0.153949	-0.439148
CCDC48	0	0.0473621	0.11526	inf	inf	1.28309
CCDC50	2.3694	5.53051	4.46202	1.22289	0.913174	-0.309715
CCDC51	2.54532	1.84294	2.74028	-0.465834	0.106475	0.572309
CCDC53	12.6804	12.2695	12.4072	-0.0475204	-0.0314247	0.0160957
CCDC54	0.0302781	0	0	#NAME?	#NAME?	0
CCDC56	17.4202	12.0507	15.1256	-0.531639	-0.203764	0.327874
CCDC57	5.48276	4.39596	2.76314	-0.318723	-0.988591	-0.669868
CCDC58	3.44936	3.47547	4.10867	0.0108786	0.252342	0.241464
CCDC59	9.27548	7.22261	8.27309	-0.360903	-0.164996	0.195907
CCDC6	2.71549	5.60015	4.10704	1.04425	0.596886	-0.447367
CCDC60	0	0	0	0	0	0
CCDC61	9.52249	6.32958	6.75621	-0.589229	-0.495125	0.0941049
CCDC62	0.100442	0.189689	0.64562	0.917272	2.68432	1.76705
CCDC63	0	0	0	0	0	0
CCDC64	11.4	11.2827	11.1686	-0.0149235	-0.0295813	-0.0146578
CCDC64B	1.57836	0.31007	0.255744	-2.34776	-2.62565	-0.277892
CCDC65	2.70879	2.40773	1.96412	-0.169976	-0.463767	-0.293791
CCDC66	3.49551	5.10601	5.62494	0.546692	0.686334	0.139642
CCDC67	0	0.0107995	0	inf	0	#NAME?
CCDC68	0.0238162	0.0242041	0.161927	0.0233052	2.76533	2.74202
CCDC69	55.7774	45.6049	41.0835	-0.290493	-0.44112	-0.150627
CCDC7	1.10541	1.24585	1.20263	0.172553	0.121616	-0.0509371
CCDC70	0	0	0	0	0	0
CCDC71	13.011	7.75615	8.99735	-0.746316	-0.532155	0.214161
CCDC71L	5.9503	4.78601	4.14267	-0.314139	-0.522402	-0.208263
CCDC72	395.283	232.718	261.098	-0.764301	-0.598292	0.166009
CCDC73	0.201249	0.318088	0.142703	0.66044	-0.495967	-1.15641
CCDC74A	0	0.0375819	0.121131	inf	inf	1.68845
CCDC74B	0	0	0	0	0	0
CCDC75	4.88362	6.42592	6.13797	0.395953	0.329811	-0.0661424
CCDC76	3.39805	6.78101	5.36331	0.996794	0.658417	-0.338377
CCDC77	2.27744	2.58381	3.04779	0.182086	0.420349	0.238263
CCDC78	1.87495	0.921542	0.671101	-1.02473	-1.48225	-0.45752
CCDC79	0	0.0272138	0	inf	0	#NAME?
CCDC8	0	0	0.173879	0	inf	inf
CCDC80	0.0125861	0.0099543	0.282422	-0.338445	4.48795	4.82639
CCDC81	0.15383	0.0939757	0.0782352	-0.710978	-0.975448	-0.264471
CCDC82	6.58205	14.7759	7.73928	1.16663	0.233664	-0.93297
CCDC83	0	0.0146488	0	inf	0	#NAME?
CCDC84	10.466	9.10036	8.19647	-0.201711	-0.352632	-0.150921
CCDC85A	0	0.0320771	0.0290323	inf	inf	-0.143885
CCDC85B	69.6709	32.9177	43.4277	-1.08169	-0.681939	0.399751
CCDC85C	1.51479	1.24588	0.994537	-0.281954	-0.607021	-0.325067
CCDC86	3.6929	3.31362	3.59187	-0.156344	-0.0400213	0.116323
CCDC87	0	0	0	0	0	0
CCDC88A	6.14886	7.36081	4.36332	0.259544	-0.494892	-0.754436
CCDC88B	127.434	61.7827	43.7655	-1.04448	-1.54189	-0.497409
CCDC88C	16.1971	22.585	21.7764	0.479625	0.427028	-0.0525963
CCDC89	0	0.0336937	0.0444134	inf	inf	0.398515
CCDC9	23.8295	10.7991	13.6777	-1.14184	-0.800919	0.340917
CCDC90A	2.18782	3.79162	2.76493	0.793317	0.337748	-0.455569
CCDC90B	3.83329	4.50333	4.87032	0.232409	0.345432	0.113023
CCDC91	6.07786	6.82373	9.01395	0.166995	0.568595	0.401599
CCDC92	22.6012	22.0567	16.6541	-0.0351826	-0.440519	-0.405336
CCDC93	3.52136	6.98302	4.57403	0.98772	0.377335	-0.610385
CCDC94	14.9582	8.06625	12.7097	-0.890967	-0.235012	0.655955
CCDC96	1.11215	0.560123	0.42956	-0.989531	-1.37242	-0.382884
CCDC97	19.4898	15.9224	16.484	-0.291663	-0.241649	0.0500146
CCDC99	1.18166	1.96325	1.88527	0.732427	0.673951	-0.0584762
CCHCR1	4.66823	3.33614	4.3801	-0.484695	-0.0919119	0.392783
CCIN	0.116131	0.0551898	0	-1.07328	#NAME?	#NAME?
CCK	0	0	0	0	0	0
CCKAR	0	0	0	0	0	0
CCKBR	0	0	0	0	0	0
CCL1	0	0	0	0	0	0
CCL11	0	0	0	0	0	0
CCL13	0	0	0	0	0	0
CCL14	0	0	0	0	0	0
CCL15	0	0	0	0	0	0
CCL16	0	0.0606969	0	inf	0	#NAME?
CCL17	0	0	0	0	0	0
CCL18	0.105695	0	0	#NAME?	#NAME?	0
CCL19	0	0	0	0	0	0
CCL2	0.321622	0.138581	2.58567	-1.21464	3.0071	4.22173
CCL20	0.181034	0.176154	0	-0.0394235	#NAME?	#NAME?
CCL21	0	0	0	0	0	0
CCL22	0	0.0358773	0	inf	0	#NAME?
CCL23	0.16629	0.231776	0.470337	0.479031	1.49999	1.02096
CCL24	0	0	0	0	0	0
CCL25	0	0	0.0965363	0	inf	inf
CCL26	0.180035	0	0	#NAME?	#NAME?	0
CCL27	0	0	0.278742	0	inf	inf
CCL28	0.693751	2.08299	0.567713	1.58616	-0.289256	-1.87542
CCL3	9.04646	6.11795	11.95	-0.564305	0.401585	0.96589
CCL3L1	0	0.0160278	0	inf	0	#NAME?
CCL3L3	0	0.0694563	0	inf	0	#NAME?
CCL4	38.9718	27.8985	57.3436	-0.482244	0.557201	1.03945
CCL4L2	0.467357	0.112655	0.332212	-2.05261	-0.492421	1.56019
CCL5	459.467	434.964	394.163	-0.0790667	-0.221171	-0.142104
CCL7	0	0	0	0	0	0
CCL8	0.12238	0.111881	0.197634	-0.129411	0.691461	0.820872
CCM2	88.946	48.0606	51.011	-0.888075	-0.80212	0.0859548
CCNA1	0.22687	0.0981407	0.348986	-1.20894	0.621305	1.83025
CCNA2	0.467495	0.972157	1.64164	1.05624	1.81211	0.755875
CCNB1	0.534175	0.678247	2.03778	0.344497	1.93161	1.58711
CCNB1IP1	7.8972	8.2638	6.54103	0.0654643	-0.271823	-0.337288
CCNB2	0.225649	0.549916	2.20787	1.28513	3.2905	2.00537
CCNB3	0.0473831	0.056411	0.0536193	0.251606	0.178382	-0.0732241
CCNC	6.53901	11.721	9.93899	0.841946	0.604026	-0.23792
CCND1	0.232802	0.611551	1.16822	1.39337	2.32713	0.933762
CCND2	11.6138	22.1606	24.9743	0.932158	1.10461	0.172449
CCND3	160.826	120.53	142.061	-0.416107	-0.178989	0.237118
CCNDBP1	26.3695	25.576	91.4149	-0.044078	1.79356	1.83764
CCNE1	0.750219	0.956978	1.12931	0.351174	0.590055	0.238881
CCNE2	0.207533	0.816943	0.762077	1.97689	1.87659	-0.100299
CCNF	0.730418	0.788625	1.46329	0.110617	1.00242	0.891802
CCNG1	12.9664	23.2478	24.5509	0.84232	0.921001	0.0786811
CCNG2	11.0087	14.112	7.92352	0.358282	-0.474429	-0.83271
CCNH	9.37048	11.1763	9.4788	0.254245	0.0165813	-0.237663
CCNI	128.33	136.972	175.34	0.0940255	0.450296	0.35627
CCNI2	0.668635	0.565913	0.771326	-0.24064	0.206121	0.446761
CCNJ	1.18803	3.17338	1.68007	1.41745	0.499946	-0.917501
CCNJL	19.6067	7.02684	2.4383	-1.4804	-3.0074	-1.527
CCNK	18.2753	20.3509	21.8559	0.155195	0.258128	0.102932
CCNL1	48.0245	44.217	36.2066	-0.119169	-0.407516	-0.288347
CCNL2	46.3194	59.3922	35.6827	0.358658	-0.376392	-0.73505
CCNO	0	0	0	0	0	0
CCNT1	3.57384	7.92307	5.71648	1.14859	0.677653	-0.470932
CCNT2	4.92894	10.9609	6.37358	1.15301	0.370826	-0.782185
CCNY	27.6985	27.607	15.1469	-0.00477408	-0.870786	-0.866012
CCNYL1	2.53399	4.1122	2.52183	0.6985	-0.00693726	-0.705437
CCP110	1.76313	3.55961	2.69889	1.01358	0.61423	-0.399351
CCPG1	27.3114	23.0316	10.1162	-0.245887	-1.43283	-1.18694
CCR1	41.6392	42.5858	21.4424	0.0324319	-0.957476	-0.989908
CCR10	1.88614	2.54874	1.56848	0.434348	-0.266066	-0.700414
CCR2	25.1273	35.8953	17.3614	0.514538	-0.533374	-1.04791
CCR3	22.1042	5.36902	1.91925	-2.04159	-3.52571	-1.48412
CCR4	3.06774	14.4132	6.89886	2.23215	1.16918	-1.06296
CCR5	5.97649	11.6624	11.8698	0.964498	0.989931	0.0254332
CCR6	4.51896	7.99941	6.93198	0.823901	0.617275	-0.206626
CCR7	67.1498	47.1018	82.5184	-0.511601	0.297333	0.808934
CCR8	0.144282	0.934001	0.393606	2.69453	1.44786	-1.24667
CCR9	0.899148	1.2483	1.03634	0.473339	0.204874	-0.268466
CCRL1	0.0308697	0.162069	0.0403325	2.39235	0.385751	-2.0066
CCRL2	1.39988	1.58991	13.7315	0.183649	3.29411	3.11047
CCRN4L	3.77851	1.99914	2.26084	-0.918437	-0.740954	0.177483
CCS	43.4137	21.2498	37.0365	-1.0307	-0.229201	0.801497
CCT2	18.7958	21.8257	29.8069	0.215617	0.665235	0.449618
CCT3	41.6247	31.4825	45.1503	-0.402887	0.117297	0.520184
CCT4	19.3592	22.8174	28.7802	0.23711	0.572053	0.334943
CCT5	21.9159	23.5157	19.4877	0.10165	-0.16941	-0.27106
CCT6A	19.4118	25.7675	21.8572	0.408619	0.171175	-0.237444
CCT6B	0.215981	0.462206	0.224675	1.09763	0.0569291	-1.0407
CCT7	50.9715	42.0366	46.9863	-0.278045	-0.117451	0.160595
CCT8	32.564	40.6443	39.7695	0.319773	0.288383	-0.0313897
CCT8L2	0	0	0	0	0	0
CCZ1	4.57412	4.57526	4.83974	0.000359649	0.0814334	0.0810738
CCZ1B	4.53355	4.57312	2.80748	0.012538	-0.691361	-0.703899
CD101	4.01081	5.68195	3.71139	0.502493	-0.111933	-0.614426
CD109	0.129239	0.187527	0.153762	0.537054	0.250655	-0.286399
CD14	490.346	187.456	101.937	-1.38725	-2.26612	-0.87887
CD151	32.465	22.1549	32.3701	-0.55126	-0.00422207	0.547038
CD160	2.54435	5.51112	11.2714	1.11505	2.1473	1.03225
CD163	11.0808	10.9612	6.38664	-0.0156559	-0.794936	-0.77928
CD163L1	0.0473975	0.0897382	0.0397033	0.920911	-0.255554	-1.17646
CD164	52.8428	85.4482	66.5771	0.693343	0.33332	-0.360023
CD164L2	0	0.087723	0	inf	0	#NAME?
CD177	1.08634	0.188892	0.447169	-2.52384	-1.28058	1.24326
CD180	5.35599	11.0784	10.9425	1.04852	1.03071	-0.0178079
CD19	13.3268	11.81	17.2414	-0.174328	0.371542	0.545869
CD1A	0.747884	0.411974	0.594191	-0.860262	-0.331889	0.528374
CD1B	0	0.223831	0.164587	inf	inf	-0.44356
CD1C	4.46854	3.66628	2.44772	-0.285484	-0.868363	-0.582879
CD1D	8.65246	7.69774	3.7939	-0.168675	-1.18943	-1.02075
CD1E	0.220886	0.759627	0.121938	1.78199	-0.857152	-2.63914
CD2	55.3298	79.7145	67.6226	0.526784	0.289448	-0.237336
CD200	1.11902	1.84198	3.35823	0.719018	1.58546	0.866445
CD200R1	1.75172	4.86865	2.82787	1.47475	0.690943	-0.783806
CD200R1L	0.0373377	0.0630439	0	0.755725	#NAME?	#NAME?
CD207	0.0597162	0.0942482	0	0.658343	#NAME?	#NAME?
CD209	0.186954	0.451686	0.201863	1.27263	0.110692	-1.16194
CD22	16.7168	21.6606	37.521	0.373771	1.16639	0.792623
CD226	5.35258	17.1202	10.2915	1.67739	0.943142	-0.73425
CD24	7.61968	13.1616	20.1909	0.788535	1.4059	0.617365
CD244	15.0831	16.4465	15.5876	0.124846	0.0474651	-0.0773805
CD247	134.388	106.19	130.101	-0.339754	-0.0467689	0.292985
CD248	3.42758	1.34612	3.11672	-1.34839	-0.137161	1.21123
CD27	44.9436	30.3377	44.5015	-0.567001	-0.0142625	0.552739
CD274	2.64878	2.98061	1.77209	0.170278	-0.579876	-0.750153
CD276	0.0296621	0.0422835	0.298724	0.511475	3.33212	2.82065
CD28	5.87143	16.2581	13.4351	1.46937	1.19422	-0.275152
CD2AP	2.18816	5.52084	7.30858	1.33517	1.73987	0.404703
CD2BP2	30.3918	22.628	22.7167	-0.425569	-0.419928	0.00564097
CD300A	92.0063	53.806	48.6015	-0.773965	-0.920731	-0.146766
CD300C	9.60588	10.5509	7.38724	0.135374	-0.378882	-0.514257
CD300E	34.5026	53.8164	22.0184	0.641344	-0.647994	-1.28934
CD300LB	19.9594	15.0498	6.58629	-0.407323	-1.59953	-1.1922
CD300LD	0	0.162926	0	inf	0	#NAME?
CD300LF	41.6376	24.9322	11.5387	-0.739877	-1.8514	-1.11153
CD300LG	0	0	0	0	0	0
CD302	22.4731	29.4704	7.59383	0.391067	-1.5653	-1.95637
CD320	17.0515	8.79801	12.5815	-0.954648	-0.438596	0.516052
CD33	25.6613	18.9458	8.90293	-0.437715	-1.52724	-1.08953
CD34	0.26191	0.482593	1.14264	0.881735	2.12523	1.2435
CD36	21.6796	48.2108	47.8726	1.15302	1.14286	-0.0101544
CD37	508.809	352.816	357.754	-0.528209	-0.508157	0.0200517
CD38	1.72717	4.95752	9.66111	1.52121	2.48378	0.962569
CD3D	121.363	92.8741	118.077	-0.385983	-0.0396019	0.346382
CD3E	186.256	173.34	202.289	-0.103681	0.119136	0.222817
CD3EAP	1.37902	1.35779	0.982758	-0.0223749	-0.488732	-0.466357
CD3G	17.8018	29.6646	30.9901	0.736722	0.799789	0.063067
CD4	82.5101	73.8752	59.5218	-0.15948	-0.471152	-0.311672
CD40	6.4121	5.47369	7.68443	-0.228283	0.261141	0.489423
CD40LG	5.35211	8.58752	9.02842	0.682134	0.754365	0.0722314
CD44	72.2078	103.694	67.2104	0.522102	-0.103469	-0.625572
CD46	58.8007	81.6309	29.596	0.473282	-0.99043	-1.46371
CD47	15.9094	32.9675	22.3222	1.05116	0.488603	-0.562562
CD48	250.925	237.071	184.96	-0.0819385	-0.440038	-0.3581
CD5	29.0798	28.6158	36.4702	-0.0232055	0.326701	0.349907
CD52	1085.18	618.212	797.029	-0.811755	-0.445225	0.36653
CD53	355.678	266.164	196.751	-0.418255	-0.854201	-0.435945
CD55	42.4942	34.887	43.9663	-0.284578	0.0491314	0.333709
CD58	17.2891	16.9292	6.65553	-0.0303483	-1.37724	-1.34689
CD59	6.6857	5.47644	16.8596	-0.287841	1.33442	1.62226
CD5L	0	0.0217645	0	inf	0	#NAME?
CD6	51.1652	45.0885	54.6167	-0.182404	0.0941794	0.276584
CD63	181.269	95.0175	79.8382	-0.931869	-1.18298	-0.251113
CD68	128.319	118.457	70.305	-0.115369	-0.868039	-0.752669
CD69	20.2902	20.2399	29.2498	-0.00358511	0.52764	0.531225
CD7	119.339	59.6802	113.634	-0.999741	-0.0706729	0.929068
CD70	1.95541	1.89763	0.7331	-0.0432724	-1.41539	-1.37211
CD72	6.83385	8.08034	12.0669	0.241716	0.820289	0.578572
CD74	1862.4	1237.65	1412.39	-0.589555	-0.399027	0.190528
CD79A	91.698	80.7404	145.526	-0.1836	0.666314	0.849914
CD79B	53.0109	48.782	78.415	-0.119941	0.564839	0.68478
CD80	0.0792553	0.52477	0.227444	2.72711	1.52093	-1.20617
CD81	65.4254	40.9401	62.4968	-0.676335	-0.0660688	0.610267
CD82	90.3339	48.817	33.9164	-0.887885	-1.41329	-0.525401
CD83	7.01857	3.81545	6.68743	-0.879324	-0.0697269	0.809597
CD84	5.49241	16.1388	7.6726	1.55503	0.482277	-1.07275
CD86	10.4265	14.2067	6.81095	0.446314	-0.614331	-1.06065
CD8A	46.0997	39.4	50.539	-0.226563	0.13264	0.359203
CD8B	40.9193	26.1056	39.7663	-0.64842	-0.0412373	0.607183
CD9	22.9392	33.7934	14.3119	0.558923	-0.680602	-1.23952
CD93	30.4046	39.0163	10.0284	0.359787	-1.6002	-1.95999
CD96	12.1519	20.5084	17.0869	0.75503	0.49171	-0.263319
CD97	326.288	140.358	89.2087	-1.21704	-1.87089	-0.653853
CD99	166.315	127.339	147.071	-0.385246	-0.177408	0.207838
CD99L2	6.74788	6.16462	6.20735	-0.130422	-0.120457	0.00996593
CDA	118.824	48.3069	22.8686	-1.29852	-2.37738	-1.07886
CDADC1	1.32892	2.09508	1.48412	0.656759	0.159362	-0.497397
CDAN1	4.13115	3.66755	3.5474	-0.171726	-0.21978	-0.0480542
CDC123	32.1265	21.2854	15.7702	-0.593899	-1.02656	-0.432664
CDC14A	5.94603	13.0975	6.8141	1.1393	0.196598	-0.9427
CDC14B	3.01964	6.31579	3.14074	1.06458	0.0567263	-1.00786
CDC16	15.9264	19.713	27.4123	0.307728	0.783403	0.475674
CDC20	0.0459722	0.725005	3.09876	3.97916	6.07478	2.09563
CDC20B	0.018516	0.0322533	0	0.800672	#NAME?	#NAME?
CDC23	4.14111	5.73617	5.2873	0.47007	0.352512	-0.117558
CDC25A	0.108591	0.0968928	0.355086	-0.164438	1.70927	1.87371
CDC25B	58.5311	58.3366	57.8374	-0.00480036	-0.0172012	-0.0124009
CDC25C	0.0258653	0.103667	0.279053	2.00286	3.43145	1.42859
CDC26	12.2488	6.60195	7.25977	-0.89168	-0.754648	0.137032
CDC27	3.6322	6.84956	10.3631	0.915168	1.51254	0.59737
CDC34	105.999	77.5436	260.158	-0.450968	1.29534	1.74631
CDC37	141.913	83.8171	86.2313	-0.759695	-0.718727	0.0409676
CDC37L1	5.05743	6.51244	7.37789	0.364794	0.544803	0.180009
CDC40	5.43257	10.3077	7.09488	0.924015	0.385143	-0.538872
CDC42	143.664	148.571	128.381	0.0484566	-0.162263	-0.210719
CDC42BPA	0.463569	0.415187	1.46804	-0.159021	1.66304	1.82206
CDC42BPB	1.47363	2.01257	1.43128	0.449663	-0.0420651	-0.491729
CDC42BPG	1.56015	1.15915	1.05787	-0.428624	-0.560529	-0.131905
CDC42EP1	2.68022	1.21614	2.41743	-1.14004	-0.148875	0.991163
CDC42EP2	31.6161	12.855	5.81371	-1.29833	-2.44313	-1.14479
CDC42EP3	26.2843	31.9503	13.4996	0.281626	-0.961284	-1.24291
CDC42EP4	3.02145	2.34953	3.19426	-0.362869	0.0802402	0.44311
CDC42EP5	0	0	0	0	0	0
CDC42SE1	178.724	173.481	115.75	-0.0429603	-0.626731	-0.583771
CDC42SE2	44.1371	77.6434	49.8789	0.814871	0.176439	-0.638432
CDC45	0.296334	0.500667	0.83912	0.756624	1.50165	0.745027
CDC5L	4.66587	6.94864	4.85528	0.574585	0.0574085	-0.517176
CDC6	0.0609245	0.222793	0.546212	1.87061	3.16437	1.29376
CDC7	1.45299	2.48505	1.98952	0.774253	0.4534	-0.320853
CDC73	3.47588	7.05093	4.08563	1.02044	0.233181	-0.787257
CDCA2	0.0242215	0.122861	0.429292	2.34266	4.1476	1.80494
CDCA3	0.178484	0.246155	0.516758	0.463768	1.53369	1.06992
CDCA4	2.61191	4.0158	3.63665	0.620582	0.477504	-0.143078
CDCA5	0.23561	0.533023	1.25602	1.1778	2.41439	1.23659
CDCA7	0.452848	2.02974	2.56903	2.1642	2.50412	0.339926
CDCA7L	3.463	4.76896	9.11246	0.461652	1.39582	0.934168
CDCA8	0.360831	0.828894	1.30344	1.19987	1.85294	0.65307
CDCP1	0.0988669	0.122526	0.0628493	0.309533	-0.653591	-0.963125
CDCP2	0.025774	0	0	#NAME?	#NAME?	0
CDH1	0.0841207	0.262713	2.11676	1.64295	4.65325	3.0103
CDH10	0	0	0.308983	0	inf	inf
CDH11	0.0126103	0	0.132439	#NAME?	3.39266	inf
CDH12	0	0	0	0	0	0
CDH13	0.185419	0.225503	0.314915	0.282354	0.764172	0.481817
CDH15	0	0	0	0	0	0
CDH16	0	0	0	0	0	0
CDH17	0	0.00988171	0	inf	0	#NAME?
CDH18	0	0	0	0	0	0
CDH19	0	0	0	0	0	0
CDH2	0.438929	0.407128	0.368267	-0.108503	-0.253235	-0.144732
CDH20	0.0801014	0.057437	0.109798	-0.479847	0.454949	0.934796
CDH22	0	0.01714	0	inf	0	#NAME?
CDH23	7.42131	4.48796	2.39485	-0.725615	-1.63174	-0.906126
CDH24	0.928332	0.690507	0.873279	-0.426984	-0.0881969	0.338787
CDH26	0.530465	0.427729	0.21188	-0.310559	-1.32401	-1.01345
CDH3	0.0163834	0	0.0176973	#NAME?	0.1113	inf
CDH4	0.104025	0.126621	0.160497	0.28358	0.625609	0.342028
CDH5	0.0154097	0.0108405	0.0503355	-0.507412	1.70773	2.21515
CDH6	0.00387837	0	0.154325	#NAME?	5.31438	inf
CDH7	0	0	0	0	0	0
CDH8	0	0	0.0532214	0	inf	inf
CDH9	0	0.0215939	0	inf	0	#NAME?
CDHR1	0.586271	0.56424	0.459388	-0.0552575	-0.351855	-0.296597
CDHR2	0.214734	0.150903	0.167502	-0.508931	-0.358371	0.150559
CDHR3	0.121626	0.127647	0.261656	0.069711	1.10522	1.03551
CDHR4	0	0	0.0353436	0	inf	inf
CDHR5	0.282928	0.132275	0.143378	-1.09689	-0.980615	0.116278
CDIPT	69.2718	38.878	58.4754	-0.833316	-0.24444	0.588876
CDK1	0.307576	0.724495	1.39646	1.23603	2.18275	0.946724
CDK10	32.5561	17.2816	16.4167	-0.913695	-0.987764	-0.074069
CDK11A	15.1823	7.74665	9.10442	-0.97075	-0.737754	0.232995
CDK11B	25.3516	11.915	12.6402	-1.0893	-1.00406	0.0852439
CDK12	4.539	11.4987	14.2369	1.34103	1.64919	0.308164
CDK13	5.71907	11.6806	7.86276	1.03026	0.459255	-0.571009
CDK14	2.09512	3.86651	2.00358	0.884	-0.0644514	-0.948451
CDK15	0	0	0	0	0	0
CDK16	12.2832	11.212	13.2518	-0.131641	0.109505	0.241146
CDK17	5.69675	12.3083	9.1606	1.11142	0.685303	-0.426116
CDK18	1.50191	1.07798	1.86075	-0.478478	0.30908	0.787557
CDK19	6.70896	7.82378	3.81311	0.221777	-0.815119	-1.0369
CDK2	4.80369	5.1708	6.06602	0.106245	0.336609	0.230365
CDK20	1.21233	1.2051	0.728655	-0.00863207	-0.73448	-0.725848
CDK2AP1	21.6107	29.4087	16.3785	0.444498	-0.399938	-0.844436
CDK2AP2	42.4746	26.9954	32.8045	-0.653885	-0.372708	0.281177
CDK3	9.17577	4.28242	3.54935	-1.0994	-1.37027	-0.270869
CDK4	12.3386	9.84488	20.9063	-0.325735	0.760755	1.08649
CDK5	5.82494	4.65754	4.23564	-0.322676	-0.459665	-0.136989
CDK5R1	1.82104	2.54141	1.6925	0.480866	-0.105608	-0.586473
CDK5R2	0	0	0.187511	0	inf	inf
CDK5RAP1	7.76133	8.37983	6.92049	0.110617	-0.165431	-0.276048
CDK5RAP2	5.17249	6.5342	6.75275	0.337153	0.384617	0.0474649
CDK5RAP3	76.3389	50.6808	29.8055	-0.590978	-1.35684	-0.76586
CDK6	1.22558	5.35153	3.1964	2.12649	1.38299	-0.743504
CDK7	5.9955	5.76312	5.99542	-0.057031	-2.03E-05	0.0570107
CDK8	1.74191	3.49896	8.10095	1.00626	2.21742	1.21116
CDK9	34.8661	25.142	22.5941	-0.471724	-0.625879	-0.154155
CDKAL1	2.26372	4.43441	3.4647	0.970045	0.614032	-0.356012
CDKL1	0.657816	1.43041	2.20981	1.12067	1.74817	0.627499
CDKL2	0.0532248	0.00764869	0.0195374	-2.79881	-1.44586	1.35296
CDKL3	0.174957	0.155937	0.284745	-0.166037	0.702669	0.868705
CDKL4	0	0	0	0	0	0
CDKL5	0.173425	0.857325	0.199567	2.30553	0.202564	-2.10297
CDKN1A	24.3034	22.5267	27.8789	-0.109524	0.198012	0.307536
CDKN1B	65.6351	74.6289	67.8394	0.185267	0.0476564	-0.137611
CDKN1C	10.2632	26.332	5.69942	1.35933	-0.848595	-2.20793
CDKN2A	0.544516	0.803679	2.34571	0.561645	2.10698	1.54533
CDKN2AIP	5.54907	8.77735	8.96755	0.66154	0.692467	0.0309279
CDKN2AIPNL	7.2758	5.89245	7.04882	-0.304238	-0.0457255	0.258512
CDKN2B	0.302348	0.955789	0.242224	1.66048	-0.319869	-1.98035
CDKN2C	2.48731	2.94055	8.1953	0.241496	1.72021	1.47871
CDKN2D	199.326	97.1254	406.272	-1.03721	1.02731	2.06453
CDKN3	0.865225	0.463833	1.61758	-0.899469	0.902687	1.80216
CDNF	0.219013	0.314968	0.35056	0.524188	0.678645	0.154457
CDO1	0	0.0522588	0.287644	inf	inf	2.46054
CDON	0.0835772	0.0879388	0.0671762	0.0733907	-0.315159	-0.388549
CDR1	0	0	0	0	0	0
CDR2	7.32705	11.3877	20.8574	0.636166	1.50926	0.873091
CDR2L	0.222086	0.266721	0.56654	0.264212	1.35106	1.08685
CDRT1	0	0	0.0836446	0	inf	inf
CDRT15	0	0	0	0	0	0
CDRT15L2	0	0	0	0	0	0
CDRT4	2.58996	2.58405	2.20558	-0.00329714	-0.231776	-0.228479
CDS1	0.0422979	0.0513041	0.0217069	0.27849	-0.962431	-1.24092
CDS2	10.0449	11.8733	7.24529	0.24127	-0.471341	-0.712611
CDSN	0	0	0	0	0	0
CDT1	0.439308	0.467386	2.37346	0.0893806	2.43368	2.3443
CDV3	39.322	53.3188	46.6301	0.43931	0.245926	-0.193384
CDX1	0	0	0	0	0	0
CDX2	0	0	0	0	0	0
CDX4	0	0	0	0	0	0
CDY1	0	0	0	0	0	0
CDY1B	0	0	0	0	0	0
CDY2A	0	0	0	0	0	0
CDY2B	0	0	0	0	0	0
CDYL	7.04944	8.22474	17.7339	0.222462	1.33093	1.10847
CDYL2	0.597843	3.50752	1.48287	2.55261	1.31055	-1.24206
CEACAM1	4.51013	3.49105	2.6122	-0.369507	-0.787903	-0.418396
CEACAM16	0	0	0	0	0	0
CEACAM18	0	0	0	0	0	0
CEACAM19	0.609774	0.389091	0.29356	-0.648164	-1.05462	-0.406455
CEACAM20	0	0	0.0452884	0	inf	inf
CEACAM21	7.18041	4.91075	3.02096	-0.548124	-1.24906	-0.700933
CEACAM3	63.0396	26.0492	8.84679	-1.27502	-2.83303	-1.55801
CEACAM4	29.3912	17.1911	4.02376	-0.773724	-2.86877	-2.09504
CEACAM5	0.0123582	0.0102846	0	-0.264987	#NAME?	#NAME?
CEACAM6	0.467609	1.06278	4.32379	1.18447	3.20892	2.02445
CEACAM7	0.0181293	0	0	#NAME?	#NAME?	0
CEACAM8	1.03655	2.87263	6.60231	1.47058	2.67118	1.2006
CEBPA	37.3854	27.8153	12.1774	-0.426596	-1.61827	-1.19167
CEBPB	403.207	155.522	70.3058	-1.37441	-2.5198	-1.1454
CEBPD	541.382	158.795	101.899	-1.76948	-2.4095	-0.64002
CEBPE	2.90105	1.98229	2.89892	-0.549405	-0.00106134	0.548344
CEBPG	4.23576	8.19734	5.31767	0.952536	0.328173	-0.624363
CEBPZ	2.46899	4.85197	4.44927	0.974652	0.849651	-0.125001
CECR1	63.4176	76.7009	61.0856	0.27436	-0.0540515	-0.328411
CECR2	0.0391992	0.135755	0.130758	1.79211	1.73801	-0.0541049
CECR5	19.1784	10.0873	12.0524	-0.926944	-0.670156	0.256789
CECR6	3.75399	2.20061	0.845464	-0.770521	-2.15061	-1.38009
CEL	0.296432	0.438596	0.228836	0.565195	-0.373382	-0.938577
CELA1	0.396736	0.40872	0.419268	0.042935	0.0796935	0.0367585
CELA2A	0	0	0	0	0	0
CELA2B	0	0	0	0	0	0
CELA3A	0	0	0	0	0	0
CELA3B	0	0	0	0	0	0
CELF1	25.7307	33.9436	25.2568	0.399649	-0.0268217	-0.426471
CELF2	29.2578	46.9711	26.2087	0.682951	-0.158777	-0.841728
CELF3	0.164347	0.154938	0.229231	-0.0850523	0.480058	0.565111
CELF4	0.0458794	0.0716567	0.0833867	0.643256	0.861971	0.218715
CELF5	0.0799658	0.0319109	0.317336	-1.32534	1.98856	3.31389
CELF6	2.02918	2.02402	1.50288	-0.00367711	-0.433172	-0.429495
CELSR1	0.485249	0.956391	0.855136	0.978875	0.817428	-0.161447
CELSR2	0.67841	0.644141	0.650088	-0.0747811	-0.0615232	0.0132579
CELSR3	0.377405	0.563376	0.477878	0.577983	0.340529	-0.237454
CEMP1	14.1439	8.24681	6.40054	-0.778273	-1.14392	-0.365643
CEND1	0.224461	0.249779	0.114604	0.15419	-0.9698	-1.12399
CENPA	0	0.0686142	0.669848	inf	inf	3.28726
CENPB	40.2008	25.0401	28.4494	-0.682985	-0.498827	0.184158
CENPBD1	3.10003	2.64555	2.68331	-0.228718	-0.208272	0.0204464
CENPC1	2.71661	7.16407	5.52553	1.39897	1.02431	-0.374666
CENPE	0.260139	0.434879	1.00062	0.741336	1.94354	1.2022
CENPF	0.185714	0.456538	1.0627	1.29766	2.51658	1.21892
CENPH	1.84177	2.10368	2.78301	0.191823	0.595552	0.403729
CENPI	0	0.0470076	0.104264	inf	inf	1.14928
CENPJ	0.616209	0.917102	0.73245	0.573661	0.249309	-0.324352
CENPK	2.6286	4.91	6.15579	0.901425	1.22765	0.326221
CENPL	0.819198	1.16513	1.423	0.508204	0.796653	0.288449
CENPM	1.84977	2.51765	3.40943	0.444736	0.882188	0.437452
CENPN	0.481041	0.585095	1.65529	0.28251	1.78285	1.50034
CENPO	1.78914	2.21384	2.37807	0.307287	0.410527	0.103241
CENPP	0.201161	0.289934	0.30048	0.527375	0.578922	0.051547
CENPQ	1.36517	1.88258	2.03719	0.463634	0.577501	0.113868
CENPT	21.2668	15.2755	11.6203	-0.477382	-0.871953	-0.394571
CENPV	1.64162	1.99095	3.81633	0.278336	1.21707	0.938731
CENPW	3.91327	2.16656	2.768	-0.852969	-0.499532	0.353436
CEP104	2.83457	5.63738	4.22287	0.991895	0.575092	-0.416802
CEP112	0.0719336	0.171561	0.0604299	1.25398	-0.251402	-1.50538
CEP120	3.85645	7.76333	6.15031	1.0094	0.673386	-0.336017
CEP128	0.574377	1.15358	1.11995	1.00605	0.963371	-0.0426822
CEP135	1.64654	3.48614	2.36446	1.08219	0.522073	-0.560116
CEP152	0.78827	1.36546	0.957636	0.792627	0.280787	-0.51184
CEP164	6.3432	5.29044	4.2754	-0.261824	-0.569153	-0.307329
CEP170	2.23919	4.16992	2.30175	0.897044	0.0397557	-0.857289
CEP19	14.7397	7.95328	3.08544	-0.890086	-2.25616	-1.36608
CEP192	1.55522	5.18954	2.70033	1.73849	0.796017	-0.94247
CEP250	5.66894	6.26914	7.47137	0.145188	0.398293	0.253105
CEP290	2.17712	2.58967	2.44259	0.250348	0.165994	-0.084354
CEP350	3.2424	8.69614	4.52759	1.42331	0.481682	-0.941633
CEP41	1.29021	1.39826	1.51146	0.116026	0.22834	0.112314
CEP44	1.76285	3.75388	4.25386	1.09047	1.27086	0.18039
CEP55	0.0771553	0.23408	0.652084	1.60116	3.07922	1.47806
CEP57	5.58919	9.93802	9.00983	0.830318	0.68886	-0.141459
CEP57L1	0.450529	1.11619	0.660469	1.30889	0.55187	-0.757023
CEP63	12.5508	8.02116	3.99013	-0.6459	-1.65327	-1.00737
CEP68	3.10893	5.56395	5.28682	0.839692	0.765981	-0.0737105
CEP70	0.581037	1.02157	1.11294	0.814081	0.93768	0.123599
CEP72	0.874897	1.35978	1.33625	0.63619	0.611003	-0.0251863
CEP76	0.566366	0.982444	2.21947	0.794641	1.97041	1.17577
CEP78	4.4707	7.46545	7.0297	0.739728	0.652963	-0.0867652
CEP85	2.31848	4.87332	3.66083	1.07173	0.658995	-0.412732
CEP85L	3.04333	9.14565	5.70949	1.58744	0.907712	-0.679725
CEP89	1.45246	1.38308	1.47785	-0.0706121	0.0249966	0.0956087
CEP95	4.03134	3.82636	4.61174	-0.075285	0.194051	0.269336
CEP97	0.522423	2.22224	1.18512	2.08872	1.18174	-0.906985
CEPT1	15.0872	18.9542	18.6651	0.329189	0.307014	-0.0221756
CER1	0	0	0	0	0	0
CERCAM	2.40585	1.20828	0.787706	-0.993596	-1.61082	-0.617221
CERK	22.8652	28.394	19.9656	0.312428	-0.195637	-0.508066
CERKL	6.52395	8.22991	6.55741	0.335132	0.00738155	-0.327751
CERS1	0.0595537	0.0316104	0.380538	-0.91379	2.67578	3.58957
CERS2	57.0624	48.3927	33.6522	-0.23775	-0.761837	-0.524087
CERS3	0.0481531	0.0651079	0.178305	0.435203	1.88865	1.45345
CERS4	11.5724	7.42082	7.72551	-0.641035	-0.582982	0.0580528
CERS5	18.6774	13.1698	12.0584	-0.504063	-0.631259	-0.127195
CERS6	2.30116	5.28987	3.95788	1.20087	0.782363	-0.418506
CES1	2.08109	9.28848	2.83764	2.15811	0.447356	-1.71075
CES2	9.83448	8.42494	7.31726	-0.223183	-0.426545	-0.203362
CES3	0.0792029	0.049611	0	-0.674894	#NAME?	#NAME?
CES4A	1.79068	2.00383	1.20616	0.162247	-0.570093	-0.73234
CES5A	0	0	0	0	0	0
CETN1	0	0	0	0	0	0
CETN2	14.8013	11.8145	20.5058	-0.325156	0.470315	0.795471
CETN3	5.33289	6.20358	5.30513	0.218184	-0.0075299	-0.225714
CETP	0.87562	0.932887	1.04746	0.0913974	0.258515	0.167118
CFB	0	0.12881	0.174257	inf	inf	0.435978
CFC1	0	0	0	0	0	0
CFC1B	0	0	0	0	0	0
CFD	98.9012	43.6297	40.2976	-1.18068	-1.29529	-0.114615
CFDP1	21.9448	13.2393	15.5235	-0.729048	-0.499426	0.229622
CFH	0.762856	1.60166	0.499821	1.07009	-0.609999	-1.68009
CFHR1	0	0	0	0	0	0
CFHR2	0	0	0	0	0	0
CFHR3	0	0	0	0	0	0
CFHR4	0	0	0	0	0	0
CFHR5	0	0	0	0	0	0
CFI	0	0	0.048935	0	inf	inf
CFL1	842.41	488.951	494.312	-0.784833	-0.7691	0.015733
CFL2	0.764216	1.75967	1.29554	1.20325	0.761505	-0.441749
CFLAR	72.1221	64.6035	28.3486	-0.15883	-1.34717	-1.18834
CFP	215.454	85.0079	44.1878	-1.34171	-2.28566	-0.943949
CFTR	0	0	0.00773129	0	inf	inf
CGA	0	0	0	0	0	0
CGB	0	0	0	0	0	0
CGB1	0	0	0	0	0	0
CGB2	0	0	0	0	0	0
CGB5	0	0	0	0	0	0
CGB7	0	0	0	0	0	0
CGB8	0	0	0	0	0	0
CGGBP1	14.8104	31.388	23.5176	1.0836	0.667131	-0.416472
CGN	0.0402502	0.0808091	0.0858207	1.00552	1.09233	0.0868071
CGNL1	0	0.00533808	0.0487245	inf	inf	3.19025
CGREF1	0.0419764	3.04E-72	0.0900923	-233	1.10182	234.102
CGRRF1	4.56605	5.07677	4.46656	0.152967	-0.0317797	-0.184746
CH25H	0	0	0.0599221	0	inf	inf
CHAC1	0	0.0473332	0.2253	inf	inf	2.25092
CHAC2	0.700307	1.03279	2.15361	0.560492	1.6207	1.06021
CHAD	0.4797	1.25115	0.890381	1.38305	0.892289	-0.490758
CHADL	0.284503	0.378304	0.276255	0.411102	-0.04244	-0.453542
CHAF1A	4.52996	3.16946	5.64154	-0.515258	0.316592	0.83185
CHAF1B	1.12192	0.715399	1.30693	-0.649153	0.220205	0.869359
CHAMP1	2.39642	5.8273	4.58298	1.28195	0.935408	-0.346541
CHAT	0	0	0	0	0	0
CHCHD1	15.8461	13.1218	14.2122	-0.272167	-0.157004	0.115164
CHCHD10	65.5188	33.4194	47.1882	-0.971222	-0.473483	0.497739
CHCHD2	198.418	130.002	146.926	-0.610008	-0.433454	0.176555
CHCHD3	10.0759	9.59426	10.0564	-0.0706586	-0.00278543	0.0678731
CHCHD4	4.40928	4.18402	4.54153	-0.0756543	0.042636	0.11829
CHCHD5	21.4635	11.3942	13.1222	-0.913593	-0.709882	0.203711
CHCHD6	3.33293	1.86117	2.45848	-0.840584	-0.439023	0.401561
CHCHD7	11.3423	13.7992	13.2276	0.282867	0.221837	-0.0610302
CHCHD8	18.5783	15.6483	18.9985	-0.247617	0.0322666	0.279884
CHD1	7.11051	14.0046	8.50603	0.977875	0.258532	-0.719342
CHD1L	10.046	9.11501	9.96737	-0.140303	-0.0113339	0.128969
CHD2	24.1643	27.4309	38.4159	0.182924	0.668824	0.4859
CHD3	36.1857	33.0915	29.788	-0.128959	-0.280687	-0.151728
CHD4	31.0977	32.1573	28.7121	0.0483388	-0.11515	-0.163489
CHD5	0.0245004	0.0682297	0.025448	1.4776	0.0547512	-1.42285
CHD6	2.92899	6.42753	5.3957	1.13386	0.881404	-0.252454
CHD7	3.71579	3.89047	3.35221	0.066273	-0.148558	-0.214831
CHD8	8.63702	13.0055	10.5643	0.590516	0.290589	-0.299927
CHD9	3.09273	5.85581	3.67143	0.920989	0.247464	-0.673525
CHDH	0.103212	0.08678	0.111926	-0.250179	0.116931	0.36711
CHEK1	0.242393	0.578517	0.841134	1.25501	1.79499	0.539977
CHEK2	2.62545	1.77456	1.94734	-0.565101	-0.431061	0.13404
CHERP	13.6534	10.7919	9.87457	-0.339309	-0.467471	-0.128162
CHFR	22.6435	17.5758	15.8753	-0.365505	-0.512308	-0.146803
CHGA	0.0440478	0.0525044	0	0.25337	#NAME?	#NAME?
CHGB	0.0196693	0.0133932	0.320962	-0.554448	4.02838	4.58283
CHI3L1	94.2824	28.4148	20.9901	-1.73035	-2.16728	-0.436934
CHI3L2	9.49552	4.84227	12.4061	-0.971562	0.385725	1.35729
CHIA	0	0	0	0	0	0
CHIC1	0.75783	2.54694	1.96552	1.74882	1.37496	-0.373852
CHIC2	19.7205	15.2165	24.6478	-0.374056	0.321767	0.695823
CHID1	7.70507	4.06849	7.0625	-0.921313	-0.125629	0.795684
CHIT1	0.568509	0.390842	1.73444	-0.540596	1.60921	2.14981
CHKA	5.38746	4.98116	2.93292	-0.113123	-0.877267	-0.764144
CHKB	62.7658	52.0506	25.5981	-0.270063	-1.29394	-1.02388
CHL1	0.0616292	0.0227993	0.418131	-1.43462	2.76227	4.1969
CHM	1.36339	3.79509	2.15926	1.47694	0.663341	-0.813596
CHML	0.975081	2.27189	1.45128	1.2203	0.573737	-0.646562
CHMP1A	50.2276	32.1061	38.299	-0.645632	-0.391174	0.254458
CHMP1B	36.4245	35.0256	20.4207	-0.0564998	-0.834875	-0.778375
CHMP2A	184.935	68.1093	65.1681	-1.44109	-1.50478	-0.0636858
CHMP2B	7.8172	11.3945	6.71509	0.543615	-0.219245	-0.76286
CHMP3	31.7225	28.3421	20.5968	-0.162557	-0.623082	-0.460526
CHMP4A	31.3937	21.9327	25.1587	-0.517391	-0.31942	0.197971
CHMP4B	103.713	59.3814	69.0005	-0.804514	-0.587918	0.216596
CHMP4C	0.0474363	0.124622	0.287373	1.3935	2.59886	1.20536
CHMP5	19.5138	19.0319	19.5047	-0.0360776	-0.00067139	0.0354062
CHMP6	23.2848	13.4258	12.9494	-0.794383	-0.846496	-0.0521127
CHMP7	35.8458	31.1503	41.1623	-0.202559	0.199519	0.402078
CHN1	0.191617	0.232365	0.373594	0.278172	0.96325	0.685077
CHN2	2.12118	3.7068	1.94336	0.805304	-0.126316	-0.93162
CHODL	0.0506271	0.0677321	0.0224159	0.419931	-1.17539	-1.59532
CHORDC1	4.67293	9.1447	14.4182	0.968608	1.62549	0.656883
CHP	22.5734	21.6414	20.3489	-0.0608286	-0.149673	-0.0888444
CHP2	0	0	0	0	0	0
CHPF	1.75254	1.80913	3.05956	0.0458488	0.803876	0.758027
CHPF2	28.3192	17.8292	23.5571	-0.667538	-0.265616	0.401922
CHPT1	28.2918	23.4516	64.7918	-0.270698	1.19543	1.46612
CHRAC1	8.00997	8.08408	5.69941	0.0132866	-0.490985	-0.504272
CHRD	0	0	0.155018	0	inf	inf
CHRDL1	0.0105267	0	0	#NAME?	#NAME?	0
CHRDL2	0	0	0	0	0	0
CHRFAM7A	0.0695436	0.0540056	0	-0.364807	#NAME?	#NAME?
CHRM1	0	0	0	0	0	0
CHRM2	0	0	0	0	0	0
CHRM3	0.045254	0	0.025078	#NAME?	-0.851622	inf
CHRM4	0.0702084	0.0459568	0.0718162	-0.611366	0.0326658	0.644032
CHRM5	0.0529614	0.151216	0.243812	1.5136	2.20276	0.689157
CHRNA1	0	0.0241657	0.177101	inf	inf	2.87353
CHRNA10	1.40008	0.63941	0.630768	-1.1307	-1.15033	-0.0196329
CHRNA2	0.328973	0.344143	0.26885	0.0650376	-0.291168	-0.356206
CHRNA3	0.0401428	0.0433656	0	0.111412	#NAME?	#NAME?
CHRNA4	0	0	0.0166181	0	inf	inf
CHRNA5	0.0324727	0.0320386	0.0951201	-0.0194163	1.55052	1.56994
CHRNA6	0.0206756	0.0349131	0	0.755836	#NAME?	#NAME?
CHRNA7	0	0.0568728	0.040463	inf	inf	-0.491134
CHRNA9	0	0.0187333	0.0261996	inf	inf	0.48394
CHRNB1	1.63895	2.12766	1.98422	0.376492	0.275799	-0.100692
CHRNB2	0.093272	0.166771	0.0867504	0.83835	-0.104575	-0.942925
CHRNB3	0	0	0	0	0	0
CHRNB4	0	0	0	0	0	0
CHRND	0.026073	0.0181203	0.0285424	-0.524947	0.130554	0.655501
CHRNE	2.80581	0.712385	0.516271	-1.97769	-2.44222	-0.464529
CHRNG	0.161799	0.0544244	0.0841128	-1.57188	-0.943803	0.628073
CHST1	0	0	0.0218732	0	inf	inf
CHST10	1.29164	0.734322	1.36853	-0.814723	0.0834151	0.898138
CHST11	21.143	20.7115	10.0415	-0.0297478	-1.0742	-1.04446
CHST12	19.0666	16.7406	22.4417	-0.187693	0.235133	0.422826
CHST13	6.58935	5.03055	1.73959	-0.389418	-1.92139	-1.53197
CHST14	7.08396	5.92909	5.92062	-0.256744	-0.258807	-0.00206275
CHST15	44.5384	37.286	9.01393	-0.256415	-2.30482	-2.04841
CHST2	9.37381	11.4114	29.9162	0.283765	1.67422	1.39046
CHST3	0.00982088	0	0.0873384	#NAME?	3.15269	inf
CHST4	0	0.0467003	0.0373333	inf	inf	-0.32297
CHST5	0	0	0	0	0	0
CHST6	0	0	0.0307786	0	inf	inf
CHST7	17.8944	7.56845	4.15517	-1.24144	-2.10653	-0.865091
CHST8	0.682769	0.366819	0.925362	-0.896328	0.438622	1.33495
CHST9	0	0	0.0821321	0	inf	inf
CHSY1	12.6501	12.406	7.24608	-0.0281106	-0.803876	-0.775766
CHSY3	0.0531128	0.115962	0.0961408	1.12652	0.85609	-0.270434
CHTF18	5.38982	2.97556	3.54813	-0.857075	-0.603178	0.253897
CHTF8	26.0043	25.0884	24.6441	-0.051733	-0.0775107	-0.0257777
CHTOP	30.369	24.8454	35.0219	-0.289622	0.205659	0.495281
CHUK	5.31707	7.93867	4.72317	0.578267	-0.170874	-0.749141
CHURC1	11.7481	25.888	26.6896	1.13985	1.18385	0.0439932
CHURC1-FNTB	3.95398	0.600807	0.772733	-2.71833	-2.35526	0.363069
CIAO1	14.0696	19.0248	14.4824	0.435301	0.0417224	-0.393579
CIAPIN1	8.60978	7.5531	8.8828	-0.188908	0.0450385	0.233946
CIB1	81.1178	31.7434	35.901	-1.35356	-1.17599	0.177567
CIB2	0.555352	0.780757	0.936706	0.491472	0.754194	0.262722
CIB3	0	0	0	0	0	0
CIB4	0	0	0	0	0	0
CIC	31.2475	22.8116	17.639	-0.453972	-0.824972	-0.371
CIDEA	0	0	0	0	0	0
CIDEB	17.9714	17.4752	12.6864	-0.0403918	-0.502424	-0.462032
CIDEC	0.0737555	0.100386	0	0.444739	#NAME?	#NAME?
CIITA	14.7775	23.2688	15.0817	0.654996	0.0294021	-0.625594
CILP	0.165128	0.202136	0.123427	0.291742	-0.419925	-0.711667
CILP2	0.157478	0.016022	0	-3.29702	#NAME?	#NAME?
CINP	13.2354	10.0096	9.40882	-0.403017	-0.492314	-0.0892971
CIR1	63.6031	30.2391	35.5264	-1.07268	-0.840206	0.232476
CIRBP	158.549	132.259	113.433	-0.261558	-0.483089	-0.221531
CIRH1A	3.78194	4.91127	4.63881	0.376971	0.294629	-0.0823426
CISD1	1.78378	1.81591	1.89919	0.0257574	0.0904461	0.0646886
CISD2	1.50708	2.04418	13.2735	0.439772	3.13873	2.69895
CISD3	4.05979	3.10861	3.34184	-0.385132	-0.28076	0.104372
CISH	26.7291	32.1295	17.966	0.265486	-0.573144	-0.83863
CIT	0.118591	0.241601	0.253132	1.02664	1.0939	0.0672669
CITED1	0	0	0.278163	0	inf	inf
CITED2	25.6087	33.4108	177.514	0.383678	2.79323	2.40955
CITED4	13.1912	6.39463	7.28693	-1.04465	-0.856196	0.18845
CIZ1	23.467	19.4518	21.8966	-0.270735	-0.0999262	0.170809
CKAP2	1.32543	3.23218	3.73827	1.28604	1.49591	0.209863
CKAP2L	0.0312134	0.169111	0.29568	2.43774	3.2438	0.806064
CKAP4	33.4875	19.7386	10.4257	-0.762606	-1.68348	-0.920876
CKAP5	2.83054	6.36147	5.79882	1.16828	1.03468	-0.133601
CKB	2.88765	4.9142	7.97839	0.767064	1.4662	0.699139
CKLF	99.2198	61.164	22.796	-0.697945	-2.12185	-1.4239
CKLF-CMTM1	6.45E-13	0.338735	0.402964	38.9337	39.1842	0.250493
CKM	0	0	0	0	0	0
CKMT1A	0	0	0	0	0	0
CKMT1B	0	0	0	0	0	0
CKMT2	0	0.228528	0.0877562	inf	inf	-1.3808
CKS1B	4.19663	3.02838	3.89968	-0.470683	-0.105877	0.364807
CKS2	6.27346	7.47517	25.4069	0.252846	2.01789	1.76504
CLASP1	3.53024	7.2638	5.69354	1.04096	0.689558	-0.351398
CLASP2	2.32751	5.5752	3.62598	1.26023	0.639582	-0.620652
CLASRP	44.0711	25.0257	24.3465	-0.816418	-0.856117	-0.039699
CLC	66.4845	41.8812	15.4312	-0.666714	-2.10717	-1.44045
CLCA1	0	0	0	0	0	0
CLCA2	0	0	0	0	0	0
CLCA4	0	0.0105686	0	inf	0	#NAME?
CLCC1	2.27178	3.97767	2.46741	0.808099	0.119173	-0.688926
CLCF1	3.47102	4.30752	3.69482	0.311496	0.0901437	-0.221352
CLCN1	0.115093	0.0501446	0.0253326	-1.19863	-2.18373	-0.9851
CLCN2	0.573898	0.365294	0.865793	-0.651735	0.593229	1.24496
CLCN3	3.269	9.38627	27.3809	1.5217	3.06625	1.54454
CLCN4	1.28603	1.3503	1.10562	0.0703566	-0.218075	-0.288432
CLCN5	0.627841	1.3879	0.584888	1.14444	-0.102238	-1.24667
CLCN6	3.17123	5.65885	4.13577	0.835468	0.383115	-0.452353
CLCN7	31.4678	22.922	20.715	-0.457148	-0.603202	-0.146053
CLCNKA	0	0	0	0	0	0
CLCNKB	0	0	0	0	0	0
CLDN1	0	0	0.0320723	0	inf	inf
CLDN10	0.0669234	0.0648982	0.0969169	-0.0443328	0.534237	0.57857
CLDN11	0.0594371	0.0390844	0.0473906	-0.604771	-0.326765	0.278006
CLDN12	0.184457	0.511375	0.537887	1.4711	1.54402	0.0729225
CLDN14	0	0	0	0	0	0
CLDN15	11.5609	8.66992	11.4845	-0.415162	-0.00956539	0.405597
CLDN16	0.0110824	0	0	#NAME?	#NAME?	0
CLDN17	0	0	0	0	0	0
CLDN18	0.0130469	0.0116777	0.0159994	-0.15995	0.294318	0.454268
CLDN19	0	0	0	0	0	0
CLDN2	0.021908	0.0164556	0	-0.412877	#NAME?	#NAME?
CLDN20	0.132504	0.564612	0.453755	2.09122	1.77587	-0.315347
CLDN22	1.07E-08	1.05E-06	1.38E-07	6.61744	3.69869	-2.91875
CLDN23	0.353971	0.397976	0.19214	0.169049	-0.881471	-1.05052
CLDN24	0	0	0	0	0	0
CLDN25	0	0	0	0	0	0
CLDN3	0	0.0644107	0	inf	0	#NAME?
CLDN4	0.118405	0.0395332	0.371708	-1.5826	1.65044	3.23303
CLDN5	14.2177	13.0764	13.2873	-0.120719	-0.0976355	0.0230838
CLDN6	0.0689709	0.0502267	0	-0.457534	#NAME?	#NAME?
CLDN7	1.4374	0.547887	1.48991	-1.39151	0.0517637	1.44328
CLDN8	0	0	0	0	0	0
CLDN9	6.28774	2.79499	0.423209	-1.1697	-3.8931	-2.7234
CLDND1	13.7111	33.6908	31.8769	1.29701	1.21716	-0.0798426
CLDND2	4.15056	1.87012	3.88505	-1.15017	-0.0953741	1.0548
CLEC10A	7.86271	5.17861	3.33658	-0.602462	-1.23666	-0.634195
CLEC11A	6.70599	1.80107	4.39913	-1.89659	-0.608234	1.28836
CLEC12A	17.0031	23.6267	7.02778	0.474621	-1.27466	-1.74928
CLEC12B	1.09574	2.08068	0.443742	0.925152	-1.30411	-2.22926
CLEC14A	0	0	0	0	0	0
CLEC16A	4.77502	6.21564	5.41342	0.380397	0.181035	-0.199362
CLEC17A	5.1404	5.34586	5.37864	0.0565419	0.0653601	0.00881821
CLEC18A	1.11919	0.451926	0.315658	-1.3083	-1.82603	-0.517725
CLEC18B	0.237764	0	0	#NAME?	#NAME?	0
CLEC18C	0.18824	0.179768	0	-0.0664336	#NAME?	#NAME?
CLEC19A	0	0	0	0	0	0
CLEC1A	1.40879	1.38813	0.253053	-0.0213145	-2.47695	-2.45563
CLEC1B	11.031	10.619	13.4897	-0.0549228	0.290289	0.345212
CLEC2A	0	0	0	0	0	0
CLEC2B	30.0095	23.6139	18.0808	-0.34578	-0.730958	-0.385179
CLEC2D	15.3679	26.2081	27.4101	0.77009	0.834784	0.064694
CLEC2L	1.98112	1.31566	1.02799	-0.59053	-0.946495	-0.355966
CLEC3A	0	0	0	0	0	0
CLEC3B	1.78196	0.717914	0.77184	-1.31159	-1.2071	0.10449
CLEC4A	46.4789	30.9266	11.2089	-0.587728	-2.05193	-1.4642
CLEC4C	1.78517	2.36337	1.74212	0.404789	-0.0352183	-0.440007
CLEC4D	7.38535	5.88792	2.52603	-0.326908	-1.54779	-1.22089
CLEC4E	28.0732	13.8766	5.58058	-1.01654	-2.33071	-1.31417
CLEC4F	0.117865	0.0153366	0.363605	-2.94208	1.62524	4.56732
CLEC4G	1.04826	3.07191	0.174588	1.55114	-2.58597	-4.13711
CLEC4M	0	0	0	0	0	0
CLEC5A	0.673991	0.719562	1.46109	0.0943899	1.11625	1.02186
CLEC6A	0.275333	0.455564	0.103574	0.726476	-1.41052	-2.13699
CLEC7A	101.834	87.5224	23.7538	-0.218501	-2.09999	-1.88149
CLEC9A	0.77335	0.571325	0.162276	-0.436808	-2.25267	-1.81586
CLECL1	2.8565	4.16864	4.04208	0.545326	0.500849	-0.0444771
CLGN	0.0127368	0.0236799	0.062901	0.894662	2.30408	1.40942
CLIC1	360.052	206.979	153.294	-0.798721	-1.2319	-0.433181
CLIC2	0.88246	1.66741	36.2174	0.91801	5.35901	4.441
CLIC3	22.4235	15.9584	26.4562	-0.490696	0.238594	0.729291
CLIC4	3.71819	10.2409	5.9513	1.46167	0.678606	-0.783068
CLIC5	0.319707	1.44607	0.519351	2.17732	0.699958	-1.47736
CLIC6	0.0147256	0.117579	0	2.99723	#NAME?	#NAME?
CLINT1	8.45816	19.9463	14.2078	1.2377	0.748266	-0.489436
CLIP1	8.84256	13.1109	7.42072	0.568233	-0.252905	-0.821138
CLIP2	5.77461	4.85952	6.55105	-0.248911	0.182003	0.430914
CLIP3	0.179303	0.267385	0.862632	0.576516	2.26634	1.68983
CLIP4	3.55934	8.81684	5.4775	1.30865	0.621907	-0.686744
CLK1	48.8173	68.431	50.1815	0.487258	0.0397649	-0.447493
CLK2	23.0818	21.2786	17.3762	-0.117347	-0.409637	-0.29229
CLK3	31.2998	17.6654	24.3074	-0.825229	-0.364755	0.460475
CLK4	9.97398	14.6146	13.2809	0.551166	0.413107	-0.138059
CLLU1	0	0.00878805	0	inf	0	#NAME?
CLLU1OS	0	0	0	0	0	0
CLMN	2.57434	3.71155	1.05595	0.527821	-1.28567	-1.81349
CLMP	0.0578419	0.142473	0.0450959	1.3005	-0.35912	-1.65962
CLN3	36.3468	19.7305	19.5627	-0.881402	-0.893724	-0.0123221
CLN5	4.44692	5.73455	5.40466	0.366873	0.281398	-0.085475
CLN6	11.0625	9.30121	9.49037	-0.250187	-0.22114	0.0290465
CLN8	2.97511	4.04382	10.9985	0.442779	1.88629	1.44351
CLNK	0	0.239301	0.0973043	inf	inf	-1.29825
CLNS1A	27.8724	30.4159	27.3036	0.125991	-0.0297469	-0.155737
CLOCK	0.460372	2.06926	0.801415	2.16824	0.799749	-1.36849
CLP1	6.01218	4.72851	6.65697	-0.346503	0.146977	0.49348
CLPB	2.30431	2.922	2.79438	0.342623	0.278195	-0.0644276
CLPP	32.072	21.1852	24.1172	-0.598256	-0.411254	0.187002
CLPS	0	0	0	0	0	0
CLPSL1	0	0	0	0	0	0
CLPSL2	0	0	0	0	0	0
CLPTM1	38.3801	25.1555	29.8186	-0.609487	-0.364148	0.245339
CLPTM1L	29.7172	25.5595	31.391	-0.21744	0.0790522	0.296492
CLPX	7.43831	11.8667	33.1329	0.673875	2.15522	1.48134
CLRN1	0.037902	0.0324201	0.0207577	-0.225384	-0.868629	-0.643245
CLRN2	0	0	0	0	0	0
CLRN3	0	0	0	0	0	0
CLSPN	0.243442	0.350598	0.848923	0.526239	1.80205	1.27581
CLSTN1	21.6994	25.2972	23.7528	0.221326	0.130445	-0.0908803
CLSTN2	0.0119563	0	0.0270322	#NAME?	1.17691	inf
CLSTN3	12.6634	10.9449	10.8505	-0.210411	-0.222909	-0.0124972
CLTA	67.8521	46.5143	44.6806	-0.544719	-0.602745	-0.0580262
CLTB	59.1426	36.2577	123.422	-0.70591	1.06133	1.76724
CLTC	12.7347	24.0821	16.3156	0.9192	0.357492	-0.561708
CLTCL1	0.902225	0.777444	0.411838	-0.214748	-1.13141	-0.916661
CLU	67.7867	65.1636	52.3613	-0.0569344	-0.3725	-0.315566
CLUAP1	3.71621	5.01252	4.25094	0.431705	0.19395	-0.237755
CLUL1	0	0.0192966	0	inf	0	#NAME?
CLVS1	6.0025e-313	0.013198	0.0161705	1030.93	1031.23	0.293042
CLVS2	0	0	0	0	0	0
CLYBL	0.508559	0.894443	0.819952	0.814574	0.689124	-0.12545
CMA1	0	0	0	0	0	0
CMAS	8.07018	11.5411	20.2945	0.516111	1.33041	0.814303
CMBL	0.299649	0.5263	1.94863	0.812611	2.70112	1.88851
CMC1	12.4376	15.8315	14.9296	0.34809	0.263471	-0.0846194
CMC2	13.7816	14.3129	17.4401	0.0545748	0.339667	0.285092
CMIP	43.1544	39.6377	26.9584	-0.122634	-0.678775	-0.556141
CMKLR1	5.23873	4.31513	7.09585	-0.279812	0.437758	0.717571
CMPK1	30.902	58.6729	37.7692	0.924992	0.289507	-0.635485
CMPK2	5.07254	12.037	20.5348	1.24669	2.01729	0.770601
CMTM1	1.79432	3.82366	0.917091	1.09152	-0.968299	-2.05982
CMTM2	126.445	31.5359	10.5509	-2.00345	-3.58307	-1.57963
CMTM3	43.1672	29.9273	27.9289	-0.528473	-0.628177	-0.0997043
CMTM4	0.918443	1.4446	0.567049	0.653412	-0.695717	-1.34913
CMTM5	19.2846	19.8358	19.0468	0.0406545	-0.0179019	-0.0585564
CMTM6	73.6044	79.0036	29.4556	0.102127	-1.32125	-1.42338
CMTM7	48.6278	34.8765	32.7616	-0.479527	-0.569777	-0.0902502
CMTM8	2.13697	1.529	2.00341	-0.482974	-0.0931087	0.389866
CMYA5	0.00287623	0.0287893	0.0378126	3.32328	3.71662	0.393335
CNBD1	0	0	0	0	0	0
CNBP	83.1246	81.2134	75.3097	-0.0335572	-0.14244	-0.108882
CNDP1	0.0251323	0	0	#NAME?	#NAME?	0
CNDP2	14.3041	17.2669	15.0109	0.271578	0.0695819	-0.201996
CNEP1R1	9.724	10.6483	5.75505	0.131006	-0.756723	-0.887729
CNFN	1.1485	1.37778	1.21349	0.262603	0.0794183	-0.183184
CNGA1	0.0528768	0.0722525	0.0495861	0.450413	-0.0926978	-0.54311
CNGA2	0	0	0	0	0	0
CNGA3	0	0	0.0509424	0	inf	inf
CNGA4	0.0421446	0.172654	0.0895554	2.03447	1.08743	-0.947035
CNGB1	0	0	0	0	0	0
CNGB3	0.00809531	0.00758251	0	-0.0944106	#NAME?	#NAME?
CNIH	13.2645	19.9164	12.9786	0.586382	-0.0314357	-0.617818
CNIH2	0.890867	0.495436	0.596067	-0.84651	-0.579736	0.266774
CNIH3	0	0.0232892	0.0684436	inf	inf	1.55526
CNIH4	25.0197	25.2203	18.8762	0.0115211	-0.406496	-0.418017
CNKSR1	1.20537	0.661226	0.565028	-0.866259	-1.09308	-0.226821
CNKSR2	0.274403	0.700393	0.734598	1.35187	1.42066	0.0687907
CNKSR3	0.0709769	0.0682907	0.179788	-0.0556599	1.34087	1.39653
CNN1	0.431591	0.53602	0.149075	0.312622	-1.53362	-1.84625
CNN2	253.877	184.651	138.763	-0.459327	-0.871506	-0.412179
CNN3	0.656802	0.50868	2.06673	-0.3687	1.65382	2.02252
CNNM1	0.0306165	0.00766187	0.0345797	-1.99854	0.175619	2.17416
CNNM2	1.88281	1.55875	2.12198	-0.272504	0.172518	0.445022
CNNM3	10.4971	12.3523	11.4677	0.234792	0.127584	-0.107208
CNNM4	2.33023	3.1691	3.04763	0.4436	0.387215	-0.0563845
CNO	9.7535	9.57002	12.344	-0.0273982	0.339823	0.367222
CNOT1	12.4697	27.1993	17.7803	1.12515	0.511858	-0.61329
CNOT10	4.82388	5.93576	4.40011	0.299239	-0.132654	-0.431893
CNOT2	16.8928	18.4887	15.4925	0.130238	-0.124835	-0.255072
CNOT3	22.1284	15.1332	13.3479	-0.548185	-0.729291	-0.181106
CNOT4	3.0829	5.92614	6.01936	0.942802	0.965319	0.0225174
CNOT6	3.70742	9.05628	7.62928	1.2885	1.04113	-0.247373
CNOT6L	6.78061	18.3539	12.1014	1.4366	0.835689	-0.600912
CNOT7	14.7482	23.6763	17.9249	0.6829	0.281421	-0.401479
CNOT8	32.07	34.2767	27.8569	0.0960024	-0.203189	-0.299191
CNP	9.83136	8.14069	10.2111	-0.272241	0.0546727	0.326913
CNPPD1	73.2883	60.5888	238.924	-0.274532	1.7049	1.97943
CNPY1	0	0	0	0	0	0
CNPY2	29.9074	20.4461	20.659	-0.548675	-0.53373	0.0149453
CNPY3	196.579	92.6247	68.0417	-1.08564	-1.53062	-0.444978
CNPY4	6.72652	5.65248	5.84492	-0.250977	-0.202677	0.0482998
CNR1	0.0507215	0.304255	0.483626	2.58461	3.25322	0.668611
CNR2	4.04622	4.36224	4.9407	0.108495	0.288141	0.179646
CNRIP1	0.267187	0.200795	0.448287	-0.412126	0.746574	1.1587
CNST	6.41617	12.2161	11.1042	0.929001	0.791328	-0.137673
CNTD1	1.41245	1.12551	0.755951	-0.327625	-0.901836	-0.574212
CNTD2	0	0	0.130055	0	inf	inf
CNTF	0.0539196	0.408831	0.229346	2.92262	2.08864	-0.83398
CNTFR	0.0492335	0	0.729371	#NAME?	3.88894	inf
CNTLN	1.11299	1.17925	1.31767	0.0834221	0.24355	0.160128
CNTN1	0.0117431	0.0191842	0.925609	0.708099	6.30051	5.59241
CNTN2	0.00866035	0	0.00955738	#NAME?	0.142191	inf
CNTN3	0	0	0	0	0	0
CNTN4	0	0	0.0176413	0	inf	inf
CNTN5	0	0	0	0	0	0
CNTN6	0	0	0.0141912	0	inf	inf
CNTNAP1	0.643868	1.50407	0.774005	1.22403	0.265578	-0.958457
CNTNAP2	0.0950099	0.218778	0.20014	1.20332	1.07486	-0.128457
CNTNAP3	2.57675	1.21518	0.103844	-1.08438	-4.63306	-3.54868
CNTNAP3B	0	0.00652247	0	inf	0	#NAME?
CNTNAP4	0	0	0	0	0	0
CNTNAP5	0	0	0.0350429	0	inf	inf
CNTRL	5.1944	11.8686	8.68067	1.19212	0.740851	-0.451272
CNTROB	5.43889	4.70497	3.87766	-0.209127	-0.488128	-0.279001
COA5	9.06377	10.1019	7.28235	0.156443	-0.315706	-0.472149
COASY	25.2472	14.566	15.6067	-0.793514	-0.693957	0.0995576
COBL	0.0532459	0	0.130573	#NAME?	1.29412	inf
COBLL1	0.411402	1.66073	1.10675	2.01319	1.42771	-0.585488
COBRA1	32.3152	19.6316	20.6576	-0.719036	-0.645541	0.0734954
COCH	0.51906	1.66467	1.04009	1.68126	1.00274	-0.678519
COG1	5.11579	7.54174	6.45041	0.559942	0.334435	-0.225507
COG2	5.86576	6.91313	7.10283	0.23702	0.276075	0.0390549
COG3	3.90451	5.8478	5.28397	0.582752	0.436482	-0.146271
COG4	13.3	11.2067	11.929	-0.247068	-0.156962	0.0901061
COG5	3.58997	7.68306	4.23866	1.09771	0.239635	-0.858074
COG6	1.94946	4.19124	2.59988	1.1043	0.415367	-0.688933
COG7	3.85454	3.79452	4.26563	-0.0226379	0.146201	0.168839
COG8	6.7103	7.37629	6.23837	0.136519	-0.105207	-0.241726
COIL	4.63844	5.8114	5.09551	0.325246	0.135586	-0.18966
COL10A1	0.108248	0.152078	0.149373	0.490468	0.46457	-0.0258984
COL11A1	0	0.00572656	0.00821407	inf	inf	0.520429
COL11A2	0.439637	0.37624	0.247302	-0.22466	-0.830041	-0.605381
COL12A1	0	0.00465264	0.0735054	inf	inf	3.98173
COL13A1	0.197887	0.412782	0.0272761	1.0607	-2.85897	-3.91967
COL14A1	0	0	0.00788603	0	inf	inf
COL15A1	0.06765	0.025191	0.0641243	-1.42518	-0.0772187	1.34796
COL16A1	0	0.00943881	0.412071	inf	inf	5.44814
COL17A1	0.0590372	0.0578553	0.337898	-0.029175	2.51689	2.54607
COL18A1	37.132	9.58413	5.35758	-1.95394	-2.79301	-0.839067
COL19A1	0.11746	0.832352	0.519873	2.82503	2.14599	-0.679036
COL1A1	0	0.0319991	0.447124	inf	inf	3.80457
COL1A2	0.0400139	0	1.01051	#NAME?	4.65844	inf
COL20A1	0	0.0147072	0.220825	inf	inf	3.90831
COL21A1	0	0.0083542	0	inf	0	#NAME?
COL22A1	0.011237	0.0074837	0.0243632	-0.586433	1.11645	1.70288
COL23A1	0.180151	0.0557112	0.185934	-1.69317	0.0455805	1.73875
COL24A1	0.032138	0.181509	0.164807	2.49769	2.35843	-0.139259
COL25A1	0.0529944	0.0274681	0.0481697	-0.948083	-0.137712	0.810371
COL27A1	0	0.0383405	0.0818231	inf	inf	1.09364
COL28A1	0.0429535	0.0429442	0.331941	-0.000313099	2.95008	2.95039
COL2A1	0	0	0.0206251	0	inf	inf
COL3A1	0.0105502	0	0.315787	#NAME?	4.90361	inf
COL4A1	0.0691761	0.019721	1.04415	-1.81054	3.91592	5.72646
COL4A2	0.0715241	0.0530967	1.05224	-0.429809	3.87889	4.30869
COL4A3	0.185538	0.968667	0.222717	2.38429	0.263501	-2.12079
COL4A3BP	8.80651	14.7032	7.2701	0.739491	-0.276595	-1.01609
COL4A4	0.24401	0.730031	0.274773	1.58102	0.1713	-1.40972
COL4A5	0	0	0.0096283	0	inf	inf
COL4A6	0	0	0.0215335	0	inf	inf
COL5A1	0.0955432	0.108559	0.0845931	0.184259	-0.175613	-0.359872
COL5A2	0.0489461	0.0704454	0.269024	0.525312	2.45847	1.93316
COL5A3	2.62072	0.950838	0.535391	-1.46269	-2.2913	-0.828607
COL6A1	1.90757	0.801696	1.44913	-1.25061	-0.396548	0.85406
COL6A2	21.0446	13.1756	12.8816	-0.675575	-0.708138	-0.0325626
COL6A3	0.202287	0.350595	0.589537	0.793401	1.54318	0.749776
COL6A5	0	0.00387582	0	inf	0	#NAME?
COL6A6	0.0104616	0.0257275	0	1.29822	#NAME?	#NAME?
COL7A1	0.635861	0.305853	0.0408319	-1.05587	-3.96094	-2.90507
COL8A1	0	0	0	0	0	0
COL8A2	0.75037	0.529341	0.600838	-0.503405	-0.320626	0.182778
COL9A1	0.0221349	0.0160565	0.323669	-0.463167	3.87013	4.33329
COL9A2	7.8519	3.89529	1.97433	-1.01131	-1.99168	-0.980367
COL9A3	2.72428	0.0251154	1.65705	-6.76116	-0.717254	6.0439
COLEC10	0	0	0	0	0	0
COLEC11	0	0	0.0701027	0	inf	inf
COLEC12	0.0910712	0.0238944	0.0175039	-1.93032	-2.37932	-0.448995
COLQ	3.21516	2.50033	3.86744	-0.362769	0.266489	0.629258
COMMD1	15.335	13.1636	15.8958	-0.220267	0.051826	0.272093
COMMD10	4.91796	9.77819	5.7498	0.991508	0.225451	-0.766057
COMMD2	3.41934	6.0888	4.05928	0.832441	0.247506	-0.584935
COMMD3	18.6379	15.125	14.7317	-0.301307	-0.339311	-0.0380046
COMMD3-BMI1	1.29E-05	1.86E-05	2.83E-05	0.525538	1.12897	0.60343
COMMD4	17.7461	11.2014	12.6945	-0.663822	-0.483295	0.180527
COMMD5	14.6032	11.811	9.94318	-0.306152	-0.554508	-0.248355
COMMD6	24.3343	21.9321	18.1614	-0.149942	-0.42211	-0.272168
COMMD7	16.9924	14.8	17.0487	-0.199297	0.00477239	0.204069
COMMD8	8.16005	10.5066	6.92096	0.364647	-0.237604	-0.602252
COMMD9	7.00025	6.65236	4.61116	-0.0735409	-0.602278	-0.528737
COMP	0.0348475	0	0	#NAME?	#NAME?	0
COMT	14.6621	9.90908	12.228	-0.56527	-0.261908	0.303362
COMTD1	8.83319	5.69868	3.37133	-0.632306	-1.38962	-0.757312
COPA	16.7193	23.4855	18.5079	0.490255	0.146626	-0.34363
COPB1	15.3425	21.2559	15.302	0.470333	-0.00381392	-0.474147
COPB2	15.7696	22.6226	17.9049	0.520619	0.183207	-0.337412
COPE	150.325	71.2084	80.1485	-1.07797	-0.907343	0.170629
COPG1	27.1934	24.2105	22.0892	-0.167626	-0.299919	-0.132293
COPG2	3.76353	2.86163	2.50354	-0.39525	-0.588116	-0.192866
COPS2	4.47551	7.73358	10.198	0.789083	1.18816	0.399077
COPS3	18.4672	20.7889	89.8653	0.170848	2.2828	2.11195
COPS4	9.03051	10.8945	11.0624	0.270725	0.292781	0.0220563
COPS5	20.9147	21.0683	25.9998	0.0105564	0.313984	0.303428
COPS6	29.9397	17.9729	20.4076	-0.736237	-0.552954	0.183283
COPS7A	17.0377	13.5289	12.534	-0.332687	-0.442879	-0.110192
COPS7B	14.1733	11.8897	12.5099	-0.253467	-0.180104	0.0733624
COPS8	6.46505	8.75874	7.22841	0.438062	0.161017	-0.277045
COPZ1	32.6395	32.4028	41.9099	-0.0105004	0.360674	0.371174
COPZ2	1.29267	0.687178	0.54736	-0.911596	-1.23979	-0.328194
COQ10A	5.84875	5.273	4.51303	-0.149505	-0.37403	-0.224526
COQ10B	10.7154	12.037	12.6489	0.1678	0.23933	0.0715307
COQ2	6.38383	5.19932	3.05218	-0.296098	-1.06458	-0.768483
COQ3	1.62408	0.963179	1.3884	-0.753748	-0.226198	0.52755
COQ4	14.883	10.5536	10.9773	-0.495927	-0.439141	0.0567857
COQ5	7.76541	6.95733	9.5724	-0.158528	0.301819	0.460347
COQ6	3.31046	2.8679	2.94651	-0.207036	-0.168025	0.0390109
COQ7	2.76814	2.90582	2.58049	0.0700272	-0.101271	-0.171299
COQ9	9.33086	7.1592	8.21389	-0.382212	-0.183945	0.198267
CORIN	0.0524166	0.0711056	0.0320396	0.439939	-0.710166	-1.1501
CORO1A	1072.46	476.448	440.475	-1.17054	-1.2838	-0.113258
CORO1B	47.187	26.3614	19.6329	-0.839963	-1.26512	-0.425153
CORO1C	24.8145	27.023	21.2109	0.123006	-0.226379	-0.349385
CORO2A	2.88665	3.07165	2.38198	0.0896155	-0.277236	-0.366852
CORO2B	0.310867	0.844436	2.14133	1.44169	2.78414	1.34245
CORO6	0.772805	0.475962	0.0698185	-0.699259	-3.46842	-2.76916
CORO7	66.6301	35.8716	30.4926	-0.893334	-1.12772	-0.234381
CORO7-PAM16	1.52739	0.293894	0.364843	-2.3777	-2.06572	0.311979
CORT	0.079445	0.0683022	0.101002	-0.218024	0.346355	0.564379
COTL1	671.013	490.202	264.953	-0.452964	-1.34061	-0.887643
COX10	2.80691	3.75017	3.70042	0.417973	0.398706	-0.0192671
COX11	4.92226	9.93236	7.91305	1.01282	0.684914	-0.327902
COX14	42.9312	23.524	29.6513	-0.867892	-0.53393	0.333962
COX15	2.94827	4.47278	3.2186	0.601303	0.126565	-0.474738
COX16	6.50078	7.2388	9.01015	0.155138	0.470938	0.315801
COX17	59.4795	36.3814	46.2578	-0.709192	-0.362695	0.346497
COX18	2.30509	3.60006	2.27367	0.643197	-0.0198045	-0.663001
COX19	6.44709	6.13141	5.28033	-0.0724288	-0.288021	-0.215592
COX20	9.18514	22.4712	16.0536	1.2907	0.80552	-0.485182
COX4I1	450.15	231.668	270.651	-0.958347	-0.733972	0.224375
COX4I2	0	0	0	0	0	0
COX4NB	8.30552	7.13002	6.60879	-0.220165	-0.329684	-0.109519
COX5A	52.7282	38.2876	44.6402	-0.461695	-0.24023	0.221466
COX5B	205.79	119.366	108.825	-0.785784	-0.919162	-0.133378
COX6A1	155.051	93.9156	127.503	-0.723307	-0.28221	0.441096
COX6A2	0	0	0	0	0	0
COX6B1	266.094	137.542	191.096	-0.952063	-0.477638	0.474425
COX6B2	0.158062	0.0361852	0.224531	-2.12702	0.506429	2.63344
COX6C	26.6848	19.6526	22.0678	-0.441297	-0.274071	0.167226
COX7A1	0	0.175332	0	inf	0	#NAME?
COX7A2	80.1733	54.2449	54.7503	-0.563633	-0.550255	0.0133782
COX7A2L	47.2217	45.7764	85.4398	-0.0448452	0.85546	0.900305
COX7B	130.184	87.6932	247.226	-0.570011	0.925282	1.49529
COX7B2	0	0	0	0	0	0
COX7C	352.479	253.319	304.768	-0.476584	-0.209827	0.266756
COX8A	199.286	122.473	130.661	-0.702375	-0.609014	0.0933609
COX8C	0	0	0	0	0	0
CP	0.00823735	0.00707492	0.019766	-0.219466	1.26277	1.48224
CPA1	0	0	0	0	0	0
CPA2	0	0	0	0	0	0
CPA3	1.12884	1.4118	1.13155	0.322696	0.0034622	-0.319234
CPA4	0	0	0.0508106	0	inf	inf
CPA5	0.994072	0.570411	1.09459	-0.801349	0.138969	0.940318
CPA6	0	0.0454789	0	inf	0	#NAME?
CPAMD8	0.769739	0.615701	0.253542	-0.32214	-1.60215	-1.28001
CPB1	0	0	0.0840255	0	inf	inf
CPB2	0.0284883	0	0	#NAME?	#NAME?	0
CPD	9.84943	15.7446	4.34537	0.676747	-1.18056	-1.85731
CPE	0.0413271	0.203523	2.14734	2.30003	5.69932	3.39929
CPEB1	0.018274	0.0310541	0.0435184	0.764993	1.25183	0.48684
CPEB2	3.35788	5.37048	2.25958	0.677501	-0.571493	-1.24899
CPEB3	0.797919	1.96502	0.831042	1.30023	0.0586797	-1.24155
CPEB4	4.92493	10.8571	29.2059	1.14046	2.56809	1.42763
CPLX1	0.258818	0.0339258	0.364703	-2.93148	0.494783	3.42626
CPLX2	0	0.0816827	0.158149	inf	inf	0.953182
CPLX3	0.26303	0.13745	0.0720495	-0.936317	-1.86817	-0.931851
CPLX4	0.025857	0	0	#NAME?	#NAME?	0
CPM	1.07801	1.00501	0.669752	-0.10115	-0.686664	-0.585514
CPN1	0.0407151	0	0	#NAME?	#NAME?	0
CPN2	0	0	0	0	0	0
CPNE1	59.8238	28.9352	18.0694	-1.0479	-1.72717	-0.679273
CPNE2	14.9602	9.57642	5.53257	-0.643567	-1.4351	-0.791536
CPNE3	6.77058	13.4371	8.24297	0.988872	0.283884	-0.704988
CPNE4	0.0562036	0.0910383	0.197076	0.695812	1.81002	1.11421
CPNE5	9.62112	7.87384	10.2932	-0.289138	0.097417	0.386555
CPNE6	0	0	0	0	0	0
CPNE7	0.345027	0.331158	0.154262	-0.0591864	-1.16132	-1.10214
CPNE8	1.5267	2.87645	1.24894	0.913871	-0.289714	-1.20359
CPNE9	0.100709	0.023505	0	-2.09915	#NAME?	#NAME?
CPO	0	0.0353653	0.0507268	inf	inf	0.520416
CPOX	5.00958	8.839	36.0394	0.819192	2.84681	2.02762
CPPED1	51.9208	27.7982	7.42068	-0.901323	-2.80669	-1.90537
CPQ	37.4817	22.69	10.0855	-0.724129	-1.8939	-1.16978
CPS1	0	0.0251906	0.0574117	inf	inf	1.18846
CPSF1	25.2559	19.9078	18.551	-0.343286	-0.445128	-0.101842
CPSF2	5.8811	11.8636	7.80174	1.01239	0.407711	-0.60468
CPSF3	5.5488	7.59011	6.44544	0.451944	0.216103	-0.235841
CPSF3L	35.6419	22.0012	21.697	-0.695996	-0.716081	-0.0200853
CPSF4	11.0896	7.57346	10.6857	-0.550186	-0.0535262	0.49666
CPSF4L	0	0	0	0	0	0
CPSF6	6.05589	15.0835	9.65665	1.31656	0.673183	-0.643377
CPSF7	37.493	28.0431	22.716	-0.418976	-0.722916	-0.30394
CPT1A	19.6875	16.6901	10.8347	-0.238286	-0.861621	-0.623335
CPT1B	19.8748	12.9044	4.86565	-0.623076	-2.03024	-1.40716
CPT1C	0.0896338	0.0199347	0.347748	-2.16876	1.95593	4.12469
CPT2	5.04512	5.59022	4.65379	0.148016	-0.116482	-0.264499
CPVL	75.0752	72.1809	29.3829	-0.0567186	-1.35336	-1.29664
CPXCR1	0	0	0	0	0	0
CPXM1	0.166619	0.176388	0.660957	0.0821927	1.988	1.90581
CPXM2	0	0.0257145	0	inf	0	#NAME?
CPZ	0	0	0	0	0	0
CR1	12.5225	13.6335	4.14299	0.122632	-1.59578	-1.71841
CR1L	0.504976	0.194438	1.14341	-1.3769	1.17906	2.55597
CR2	1.48095	2.65779	4.54658	0.843706	1.61826	0.774558
CRABP1	0	0	0	0	0	0
CRABP2	1.71097	0.43289	0.0840822	-1.98274	-4.34687	-2.36413
CRADD	6.5485	4.3014	6.8591	-0.60636	0.0668532	0.673213
CRAMP1L	4.12233	6.30823	5.98979	0.613775	0.539046	-0.0747296
CRAT	9.66958	8.61475	8.71048	-0.166644	-0.1507	0.0159439
CRB1	0	0.056818	1.12973	inf	inf	4.31348
CRB2	0.17858	0.126531	0.140255	-0.497079	-0.348514	0.148565
CRB3	0.708346	0.693116	0.797422	-0.0313584	0.170889	0.202247
CRBN	10.5808	18.2561	15.2774	0.786931	0.529949	-0.256982
CRCP	9.25691	11.0393	8.3723	0.254052	-0.144907	-0.398959
CRCT1	0	0	0	0	0	0
CREB1	5.90425	10.5524	5.96595	0.83775	0.0149978	-0.822752
CREB3	7.80276	6.46575	6.96288	-0.271168	-0.164301	0.106867
CREB3L1	0	0	0.27711	0	inf	inf
CREB3L2	3.38455	7.3446	5.23788	1.11772	0.63002	-0.487702
CREB3L3	0.018845	0	0.0206598	#NAME?	0.132648	inf
CREB3L4	2.51352	1.96067	1.7783	-0.358367	-0.499208	-0.140841
CREB5	14.3631	18.2653	2.38259	0.346736	-2.59176	-2.9385
CREBBP	17.7698	20.6566	13.4308	0.217175	-0.403875	-0.621051
CREBL2	8.12291	15.9999	17.5426	0.977992	1.1108	0.132805
CREBZF	7.94014	19.172	11.1611	1.27177	0.49124	-0.780526
CREG1	26.0811	38.5592	226.878	0.564073	3.12084	2.55677
CREG2	0.0122296	0.022656	0.0301716	0.88952	1.30282	0.413296
CRELD1	7.93649	5.38856	6.35613	-0.5586	-0.320351	0.238249
CRELD2	15.2273	8.99412	8.81314	-0.759608	-0.788934	-0.0293263
CREM	3.11495	3.22305	4.94839	0.0492171	0.66775	0.618532
CRH	0	0	0	0	0	0
CRHBP	0.267644	0.17141	0.408065	-0.642863	0.608485	1.25135
CRHR1	0.347944	0.773	0.794019	1.15161	1.19032	0.0387044
CRHR2	0.0290402	0.0397966	0.0863303	0.454595	1.57182	1.11722
CRIM1	0.879212	1.94724	1.76824	1.14715	1.00803	-0.139116
CRIP1	391.587	161.79	121.81	-1.27521	-1.6847	-0.409484
CRIP2	14.0838	5.37049	7.95484	-1.39091	-0.824131	0.566779
CRIP3	1.8532	2.03772	1.13148	0.136938	-0.71181	-0.848748
CRIPAK	3.31014	6.43106	6.57055	0.958167	0.989124	0.0309575
CRIPT	3.18881	5.4364	11.843	0.769635	1.89295	1.12332
CRISP1	0	0	0	0	0	0
CRISP2	0.154681	0.231603	0.368109	0.582355	1.25083	0.66848
CRISP3	1.14328	2.00416	6.91915	0.809812	2.59741	1.7876
CRISPLD1	0	0.0327787	0.24488	inf	inf	2.90124
CRISPLD2	17.7669	15.7251	4.83409	-0.17613	-1.87788	-1.70175
CRK	12.578	13.8713	9.01515	0.141199	-0.480483	-0.621682
CRKL	13.3176	20.5669	19.8396	0.626991	0.575055	-0.0519355
CRLF1	0	0	0.0606322	0	inf	inf
CRLF2	0.141197	0	0.437132	#NAME?	1.63036	inf
CRLF3	27.0313	36.7158	25.2355	0.441771	-0.0991764	-0.540947
CRLS1	3.22909	3.84695	3.50706	0.252585	0.119135	-0.13345
CRMP1	0.0685079	0.0971589	0.570212	0.504075	3.05716	2.55308
CRNKL1	5.47559	8.07606	6.87815	0.560639	0.329007	-0.231632
CRNN	0	0	0	0	0	0
CROCC	9.80726	7.17849	7.2453	-0.450169	-0.436803	0.0133658
CROT	1.93866	3.41872	2.65429	0.818402	0.453267	-0.365134
CRP	0	0	0	0	0	0
CRTAC1	0	0	0.123383	0	inf	inf
CRTAM	2.43302	3.16766	4.65783	0.38067	0.93691	0.55624
CRTAP	14.8017	13.7639	8.22882	-0.104877	-0.847009	-0.742132
CRTC1	5.60825	5.39562	5.05071	-0.0557611	-0.151065	-0.0953042
CRTC2	40.4316	22.861	27.5909	-0.822592	-0.551292	0.2713
CRTC3	9.01608	11.8319	14.0564	0.392112	0.640655	0.248544
CRX	0	0	0	0	0	0
CRY1	3.56477	4.95657	5.41693	0.475535	0.603668	0.128134
CRY2	6.92955	7.28466	7.34105	0.0720993	0.0832242	0.011125
CRYAA	0	0	0	0	0	0
CRYAB	0	0.179285	3.86134	inf	inf	4.42878
CRYBA1	0.202405	0	0	#NAME?	#NAME?	0
CRYBA2	0	0	0	0	0	0
CRYBA4	0	0	0.5124	0	inf	inf
CRYBB1	0.108618	0.0713109	0.227514	-0.607068	1.06669	1.67376
CRYBB2	0	0	0	0	0	0
CRYBB3	0	0	0.120535	0	inf	inf
CRYGA	0	0	0	0	0	0
CRYGB	0	0	0	0	0	0
CRYGC	0	0	0	0	0	0
CRYGD	0	0.110195	0.341007	inf	inf	1.62974
CRYGN	0	0	0.131981	0	inf	inf
CRYGS	2.61948	2.30669	2.55604	-0.183456	-0.0353718	0.148084
CRYL1	11.5302	9.02781	5.87601	-0.352974	-0.972511	-0.619538
CRYM	0.124064	0.141253	1.98282	0.187192	3.99839	3.8112
CRYZ	5.01094	4.94153	6.17915	-0.0201219	0.302327	0.322449
CRYZL1	4.26709	5.94826	4.24099	0.479213	-0.00885444	-0.488068
CS	23.9139	31.5002	23.6877	0.397515	-0.0137101	-0.411225
CSAD	20.0246	13.002	5.5021	-0.623042	-1.86372	-1.24068
CSAG1	0	0	0	0	0	0
CSAG2	0	0	0	0	0	0
CSAG3	0	0	0	0	0	0
CSDA	252.26	208.82	1167.84	-0.272654	2.21085	2.48351
CSDC2	0	0	0	0	0	0
CSDE1	68.2702	104.708	151.67	0.617047	1.15161	0.534564
CSE1L	5.42987	11.4769	7.73141	1.07974	0.509814	-0.56993
CSF1	3.55861	2.70624	2.38611	-0.395026	-0.576652	-0.181626
CSF1R	39.4985	44.0607	23.4062	0.157696	-0.754909	-0.912605
CSF2	0	0	0	0	0	0
CSF2RA	38.4201	20.8958	6.58225	-0.878646	-2.54521	-1.66656
CSF2RB	131.853	87.8649	21.7865	-0.585572	-2.59743	-2.01185
CSF3	0	0	0.0621102	0	inf	inf
CSF3R	1044.72	319.344	63.7124	-1.70994	-4.0354	-2.32547
CSGALNACT1	9.24076	8.63251	5.18647	-0.0982314	-0.833258	-0.735026
CSGALNACT2	11.7415	22.7069	14.141	0.951514	0.268272	-0.683242
CSH1	0	0	0	0	0	0
CSH2	0	0	0	0	0	0
CSHL1	0	0	0	0	0	0
CSK	206.851	125.162	108.864	-0.724789	-0.926057	-0.201268
CSMD1	0.0132651	0.00548523	0.0348917	-1.27401	1.39525	2.66926
CSMD2	0	0.00352041	0.0702937	inf	inf	4.31958
CSMD3	0	0	0.0150151	0	inf	inf
CSN1S1	0	0.0951038	0	inf	0	#NAME?
CSN2	0	0	0	0	0	0
CSN3	0	0	0	0	0	0
CSNK1A1	17.4798	32.3783	27.1039	0.889341	0.632818	-0.256523
CSNK1A1L	0.187081	0.302499	0.0410485	0.693272	-2.18826	-2.88153
CSNK1D	65.953	44.4156	36.8092	-0.570372	-0.841373	-0.271001
CSNK1E	13.0649	11.1802	10.8306	-0.224753	-0.270585	-0.0458319
CSNK1G1	1.67785	3.89348	2.79614	1.21444	0.736818	-0.477623
CSNK1G2	100.248	61.9757	47.3208	-0.693806	-1.08303	-0.389226
CSNK1G3	2.64106	5.50941	3.69114	1.06078	0.482948	-0.577832
CSNK2A1	8.55788	13.2844	17.4111	0.634402	1.02468	0.390276
CSNK2A1P	0.0312159	0.0264648	0.219419	-0.23821	2.81333	3.05154
CSNK2A2	3.72152	7.26153	6.47262	0.964383	0.798459	-0.165924
CSNK2B	66.2823	42.5935	47.3472	-0.63799	-0.485345	0.152645
CSPG4	0.0108979	0.0487353	1.25212	2.16092	6.84418	4.68327
CSPG5	0.0811097	0	3.74833	#NAME?	5.53023	inf
CSPP1	2.78541	2.7398	4.44513	-0.0238192	0.674338	0.698157
CSRNP1	42.1284	11.5169	13.4637	-1.87105	-1.64572	0.225325
CSRNP2	3.10508	4.34841	4.11289	0.485855	0.405519	-0.0803356
CSRNP3	0	0.00290148	0.0540784	inf	inf	4.22019
CSRP1	21.7759	16.7867	14.2081	-0.375411	-0.616014	-0.240603
CSRP2	0	0	0.972175	0	inf	inf
CSRP2BP	3.01632	3.59837	3.40713	0.254552	0.175765	-0.0787869
CSRP3	0	0	0	0	0	0
CST1	0	0	0	0	0	0
CST11	0	0	0	0	0	0
CST2	0	0	0	0	0	0
CST3	650.518	352.173	222.989	-0.885305	-1.54462	-0.659314
CST4	0	0	0	0	0	0
CST5	0	0	0	0	0	0
CST6	0	0	0	0	0	0
CST7	193.035	86.7737	115.845	-1.15353	-0.73667	0.416864
CST8	0	0	0	0	0	0
CST9	0	0	0	0	0	0
CST9L	0	0	0	0	0	0
CSTA	58.6944	38.438	14.8078	-0.610689	-1.98687	-1.37618
CSTB	88.2897	53.554	37.7573	-0.721251	-1.22549	-0.50424
CSTF1	6.01353	7.2341	6.3101	0.266602	0.0694518	-0.197151
CSTF2	2.92932	4.34866	4.03216	0.570009	0.460988	-0.109021
CSTF2T	6.1144	9.86719	8.49796	0.690429	0.474907	-0.215522
CSTF3	10.9941	12.8948	10.2703	0.230053	-0.0982538	-0.328307
CSTL1	0	0	0	0	0	0
CT45A1	0	0	0	0	0	0
CT45A2	0	0	0	0	0	0
CT45A3	0	0	0	0	0	0
CT45A4	0	0	0	0	0	0
CT45A5	0	0	0	0	0	0
CT45A6	0	0	0	0	0	0
CT47A1	0	0	0	0	0	0
CT47A10	0	0	0	0	0	0
CT47A11	0	0	0	0	0	0
CT47A3	0	0	0	0	0	0
CT47A4	0	0	0	0	0	0
CT47A6	0	0	0	0	0	0
CT47A7	0	0	0	0	0	0
CT47B1	0	0	0	0	0	0
CT62	0	0	0	0	0	0
CTAG1B	0	0	0	0	0	0
CTAG2	0	0.115269	0	inf	0	#NAME?
CTAGE1	0.00846642	0.0166386	0	0.974711	#NAME?	#NAME?
CTAGE15P	0.0700443	0.0298592	0.0209713	-1.23009	-1.73985	-0.50976
CTAGE4	0.0160612	0.121751	0.0382968	2.92228	1.25365	-1.66864
CTAGE5	8.19273	9.45225	6.23065	0.206313	-0.394963	-0.601276
CTAGE6P	0.0317145	0.0133986	0.0755759	-1.24306	1.25278	2.49584
CTAGE9	0	0.0135683	0	inf	0	#NAME?
CTBP1	78.7033	59.3778	58.0702	-0.406501	-0.438627	-0.0321255
CTBP2	15.5366	14.8169	10.0467	-0.06842	-0.628943	-0.560523
CTBS	13.9572	15.0754	4.77504	0.111189	-1.54742	-1.65861
CTC1	16.6384	21.7556	17.8822	0.386873	0.10401	-0.282863
CTCF	16.422	17.4614	16.7079	0.0885443	0.0249044	-0.0636398
CTCFL	0	0	0	0	0	0
CTDNEP1	89.9761	62.6072	68.5479	-0.523212	-0.392429	0.130783
CTDP1	19.0952	11.1755	11.7447	-0.772875	-0.701202	0.0716731
CTDSP1	124.735	78.5699	61.419	-0.666814	-1.0221	-0.355291
CTDSP2	72.2503	75.0774	50.9599	0.0553747	-0.503642	-0.559017
CTDSPL	5.87508	10.0673	5.67488	0.776992	-0.0500191	-0.827011
CTDSPL2	2.57008	7.47191	4.23471	1.53966	0.720448	-0.819215
CTF1	0.441646	0.575188	0.386268	0.381145	-0.193289	-0.574434
CTGF	0.0231387	0.120074	0.136422	2.37554	2.5597	0.184155
CTH	0.223548	0.284803	0.483884	0.349382	1.11408	0.764697
CTHRC1	0.0433522	0.0776009	0	0.839968	#NAME?	#NAME?
CTIF	2.03363	1.94284	1.74998	-0.0658907	-0.216718	-0.150827
CTLA4	2.29613	3.85856	4.00547	0.748857	0.802763	0.0539064
CTNNA1	19.7295	19.3089	12.4575	-0.0310858	-0.663333	-0.632247
CTNNA2	0.0551461	0.0109462	0.258891	-2.33283	2.23101	4.56384
CTNNA3	0	0	0.0322034	0	inf	inf
CTNNAL1	1.55673	2.15062	11.6446	0.466236	2.90307	2.43683
CTNNB1	30.6196	39.4611	32.4161	0.365974	0.0822539	-0.28372
CTNNBIP1	8.64961	6.14514	5.05091	-0.493188	-0.776093	-0.282904
CTNNBL1	17.8055	15.6105	16.7333	-0.189805	-0.0896043	0.1002
CTNND1	3.30299	5.6731	3.88684	0.780362	0.234822	-0.545539
CTNND2	0.0408463	0.0246933	0.514252	-0.726087	3.6542	4.38029
CTNS	3.22588	3.43278	3.37013	0.0896847	0.0631139	-0.0265707
CTPS	3.06455	3.60153	4.03829	0.232937	0.398071	0.165134
CTPS2	0.978408	1.37394	1.22627	0.489809	0.325775	-0.164035
CTR9	12.6844	16.1731	13.877	0.350545	0.129638	-0.220907
CTRB1	0	0	0	0	0	0
CTRB2	0	0	0	0	0	0
CTRC	0.238528	0.387046	0.123525	0.698348	-0.949355	-1.6477
CTRL	10.422	4.24795	4.35727	-1.29479	-1.25814	0.0366551
CTSA	104.024	92.8408	81.5191	-0.164086	-0.351706	-0.18762
CTSB	96.0266	100.566	300.87	0.0666348	1.64763	1.581
CTSC	44.4925	70.18	46.1714	0.6575	0.0534378	-0.604062
CTSD	349.328	194.495	183.34	-0.844848	-0.93006	-0.0852127
CTSE	0.382833	0.61451	1.22416	0.682721	1.67701	0.994285
CTSF	5.2251	3.26963	3.24814	-0.676328	-0.685845	-0.00951689
CTSG	2.81495	1.45088	16.1745	-0.956188	2.52254	3.47873
CTSH	56.355	46.486	29.4008	-0.277749	-0.938687	-0.660938
CTSK	2.95251	2.56517	2.54069	-0.202887	-0.216723	-0.0138357
CTSL1	3.0186	5.61309	30.8217	0.894916	3.352	2.45708
CTSL2	0.00896044	0.0422226	0.0333748	2.23637	1.89712	-0.339257
CTSO	4.7603	11.1672	4.99009	1.23014	0.068013	-1.16213
CTSS	262.833	298.539	100.127	0.18377	-1.39232	-1.57609
CTSW	124.068	64.4832	126.103	-0.944139	0.0234671	0.967606
CTSZ	247.445	148.442	97.1141	-0.737212	-1.34935	-0.612142
CTTN	11.5533	11.3571	9.41589	-0.0247155	-0.295136	-0.27042
CTTNBP2	0.0286004	0.031155	0.121063	0.12343	2.08166	1.95823
CTTNBP2NL	0.271961	0.428234	0.247025	0.655003	-0.138742	-0.793744
CTU1	8.98557	4.15914	5.93833	-1.11133	-0.597553	0.513773
CTU2	4.98167	3.00241	5.43191	-0.73051	0.124831	0.855341
CTXN1	0.366481	0.148933	1.39188	-1.29908	1.92523	3.22431
CTXN2	0	0	0	0	0	0
CTXN3	0	0	0	0	0	0
CUBN	0.289107	1.15102	0.602126	1.99324	1.05846	-0.934776
CUEDC1	5.57283	3.0165	1.5797	-0.885536	-1.81876	-0.933224
CUEDC2	25.3778	13.5522	16.3914	-0.905039	-0.63063	0.274409
CUL1	9.01586	13.088	12.4112	0.537712	0.461103	-0.0766092
CUL2	3.09023	6.31824	4.76715	1.03181	0.625414	-0.406395
CUL3	6.17991	9.33023	6.76268	0.594327	0.130011	-0.464316
CUL4A	9.02817	14.4715	17.099	0.680707	0.921406	0.240699
CUL4B	9.35996	13.9429	10.0633	0.574954	0.104525	-0.47043
CUL5	2.52129	6.57816	4.42032	1.38352	0.809985	-0.573534
CUL7	3.72772	3.92047	3.28752	0.0727317	-0.181295	-0.254027
CUL9	6.13474	6.94745	5.77474	0.17948	-0.0872474	-0.266728
CUTA	73.9101	43.4174	48.7301	-0.7675	-0.60096	0.16654
CUTC	12.713	8.98252	8.49387	-0.501116	-0.581814	-0.0806979
CUX1	17.2637	18.7997	11.3724	0.122966	-0.602206	-0.725172
CUX2	0.17681	0.201904	0.327406	0.191466	0.888883	0.697417
CUZD1	0.299766	0.39583	0.455975	0.401046	0.60512	0.204074
CWC15	14.2036	13.5543	14.6292	-0.0675057	0.0425967	0.110102
CWC22	6.20715	7.92021	6.2243	0.351606	0.00398027	-0.347626
CWC25	17.6046	13.3351	11.4035	-0.400725	-0.626473	-0.225748
CWC27	7.7867	6.56764	6.59483	-0.245637	-0.239677	0.00596042
CWF19L1	11.8891	8.49615	8.84231	-0.484755	-0.42714	0.0576148
CWF19L2	11.7421	9.14286	14.7556	-0.360968	0.329575	0.690543
CWH43	0	0	0	0	0	0
CX3CL1	0	0.0175598	0.251609	inf	inf	3.84083
CX3CR1	40.8367	81.6216	56.999	0.999084	0.48107	-0.518014
CXADR	0.0296986	0.0291679	0.238406	-0.0260127	3.00495	3.03097
CXCL1	14.0925	2.05077	2.77844	-2.78069	-2.34258	0.43811
CXCL10	0.8514	1.816	2.29613	1.09285	1.43129	0.338439
CXCL11	0.0713362	0.1173	0.121435	0.717499	0.767478	0.0499786
CXCL12	0	0.0254214	0.188271	inf	inf	2.88869
CXCL13	0	0.0338166	0	inf	0	#NAME?
CXCL14	0	0	0	0	0	0
CXCL16	32.0183	16.3669	9.39257	-0.968113	-1.7693	-0.801191
CXCL17	0	0.0639086	0	inf	0	#NAME?
CXCL2	0.13556	0.0816387	0.331467	-0.73161	1.28993	2.02154
CXCL3	0.100754	0.398325	0.486917	1.98311	2.27284	0.28973
CXCL5	4.00349	29.106	2.21991	2.86199	-0.85076	-3.71275
CXCL6	0.866923	0.310071	0.0683072	-1.4833	-3.66579	-2.18249
CXCL9	0.0841949	0.235518	0.104242	1.48403	0.308136	-1.1759
CXCR1	352.428	113.55	25.7326	-1.63401	-3.77566	-2.14165
CXCR2	510.647	182.177	37.2655	-1.48699	-3.77642	-2.28943
CXCR3	10.2767	15.0716	15.0205	0.552454	0.547559	-0.00489551
CXCR4	284.227	174.14	213.213	-0.706797	-0.414752	0.292045
CXCR5	8.3343	10.1102	13.1728	0.278676	0.660432	0.381756
CXCR6	4.12245	6.01727	6.35584	0.545608	0.62458	0.0789721
CXCR7	1.44911	1.81961	1.59181	0.32846	0.135499	-0.192961
CXXC1	21.8775	15.5858	16.256	0	inf	inf
CXXC11	1.49877	0.824825	1.13519	-0.216292	-0.985534	-0.769242
CXXC4	0.13061	0.1419	0.0802678	0	0	0
CXXC5	13.9705	12.0751	16.9402	0.829074	0.127679	-0.701395
CXorf1	0	0	0.0188699	0.0880393	0.145142	0.0571027
CXorf21	14.6586	12.6178	7.40316	0	0	0
CXorf22	0	0	0	0	0	0
CXorf23	1.70179	3.0233	1.85926	inf	inf	0.58678
CXorf26	8.66674	9.21209	9.58402	0.47232	-0.258461	-0.730781
CXorf27	0	0	0	-0.249123	-0.448372	-0.199249
CXorf30	0	0	0	-0.245688	-0.151498	0.0941895
CXorf36	0	0.0194279	0.0291785	0	0	0
CXorf38	10.8915	15.1101	9.10504	0	0	0
CXorf40A	5.44933	4.58511	3.99364	0	0	0
CXorf40B	11.0445	9.3151	9.94355	0	0	0
CXorf41	0	0	0	0	0	0
CXorf48	0	0	0	-0.235352	-0.0414143	0.193938
CXorf49B	0	0	0	0.959124	-0.862509	-1.82163
CXorf51A	0	0	0	inf	0	#NAME?
CXorf51B	0	0	0	0	0	0
CXorf56	6.79702	5.77391	6.60468	0	0	0
CXorf57	0.666101	1.29499	0.366352	0	0	0
CXorf58	0	0.0255812	0	-0.513409	-0.558904	-0.0454947
CXorf59	0	0	0	0	0	0
CXorf61	0	0	0	#NAME?	#NAME?	0
CXorf64	0	0	0	0.372665	1.66657	1.2939
CXorf65	4.88114	3.41955	3.3134	-0.489211	-0.428471	0.0607395
CXorf66	0	0	0	-0.861619	-0.400845	0.460774
CXorf68	0.0607292	0	0	0.119612	-0.702374	-0.821986
CXorf69	0.1813	0.234737	0.575552	-0.21035	0.278067	0.488417
CYB561	7.22477	13.7077	5.66772	0.923965	-0.350183	-1.27415
CYB561D1	9.20365	11.7045	8.47491	0.346789	-0.119009	-0.465797
CYB561D2	29.3268	15.1204	16.6403	-0.955724	-0.817532	0.138192
CYB5A	9.43095	5.87016	10.1329	-0.684003	0.10357	0.787572
CYB5B	6.10318	8.76591	7.56388	0.522342	0.309565	-0.212777
CYB5D1	1.58139	2.56253	2.57593	0.696375	0.703896	0.00752081
CYB5D2	4.68518	4.29595	4.39288	-0.125128	-0.0929377	0.0321907
CYB5R1	19.25	14.8708	31.3452	-0.372378	0.703386	1.07576
CYB5R2	0.184553	0.469119	0.258813	1.34592	0.487879	-0.858041
CYB5R3	28.2109	26.7122	33.2892	-0.0787526	0.238799	0.317552
CYB5R4	25.5115	24.4422	9.7061	-0.0617735	-1.39419	-1.33241
CYB5RL	0.537451	1.17403	0.978424	1.12727	0.864327	-0.26294
CYBA	1252.1	490.864	459.061	-1.35096	-1.4476	-0.0966383
CYBASC3	34.6941	31.2043	39.9192	-0.152945	0.202391	0.355337
CYBB	59.37	128.526	62.1085	1.11425	0.0650562	-1.04919
CYBRD1	6.4388	8.08517	8.45731	0.328486	0.393407	0.0649211
CYC1	36.135	24.6796	26.3524	-0.550078	-0.455458	0.0946195
CYCS	5.11418	7.98568	7.30139	0.642912	0.513667	-0.129246
CYFIP1	7.2558	10.0712	4.05306	0.473035	-0.840122	-1.31316
CYFIP2	23.6769	29.8159	25.6452	0.332597	0.115203	-0.217394
CYGB	0	0.0526194	0.0398591	inf	inf	-0.400687
CYHR1	31.4247	16.7445	18.6869	-0.908216	-0.749877	0.158339
CYLC1	0	0	0	0	0	0
CYLC2	0	0	0	0	0	0
CYLD	15.2532	29.8031	20.3088	0.966352	0.412995	-0.553357
CYP11A1	0	0	0.0399828	0	inf	inf
CYP11B1	0	0.0145558	0	inf	0	#NAME?
CYP11B2	0	0	0	0	0	0
CYP17A1	0	0.025317	0	inf	0	#NAME?
CYP19A1	0.0179452	0	0.0111578	#NAME?	-0.685542	inf
CYP1A1	0	0.0398196	0	inf	0	#NAME?
CYP1A2	0	0	0	0	0	0
CYP1B1	4.64648	11.8985	1.91175	1.35657	-1.28125	-2.63781
CYP20A1	4.31535	4.63268	4.40857	0.102369	0.0308328	-0.0715361
CYP21A2	0.18679	0.0922407	0	-1.01794	#NAME?	#NAME?
CYP24A1	0.063524	0.0538726	0.0577119	-0.237749	-0.138432	0.099317
CYP26A1	0	0	0	0	0	0
CYP26B1	0	0	0	0	0	0
CYP26C1	0	0	0	0	0	0
CYP27A1	24.8689	19.7217	8.45725	-0.334558	-1.55608	-1.22152
CYP27B1	0.0648582	0.023675	0.392282	-1.45392	2.59653	4.05045
CYP27C1	0.00844055	0.0079755	0.0209431	-0.0817623	1.31107	1.39283
CYP2A13	0	0	0	0	0	0
CYP2A6	0.0905499	0.0913484	0	0.0126654	#NAME?	#NAME?
CYP2A7	0	0	0	0	0	0
CYP2B6	0	0	0	0	0	0
CYP2C18	0	0	0	0	0	0
CYP2C19	0	0	0	0	0	0
CYP2C8	0.10344	0.102276	0.123282	-0.0163235	0.253178	0.269501
CYP2C9	0	0	0	0	0	0
CYP2D6	3.00892	0.567578	0.424143	-2.40636	-2.82663	-0.420268
CYP2E1	0.747772	0.449777	0.0832404	-0.733388	-3.16724	-2.43386
CYP2F1	0	0	0	0	0	0
CYP2J2	0.20733	0.184909	0.239981	-0.16512	0.210987	0.376107
CYP2R1	2.88913	3.73737	3.74471	0.371387	0.374219	0.0028314
CYP2S1	2.0345	2.45811	0.952283	0.272875	-1.09521	-1.36809
CYP2U1	0.901976	1.90451	1.43194	1.07826	0.666811	-0.41145
CYP2W1	0	0	0	0	0	0
CYP39A1	0.016519	0	0	#NAME?	#NAME?	0
CYP3A4	0.0157012	0.0412242	0.0190299	1.39262	0.277393	-1.11523
CYP3A43	0	0	0.0236345	0	inf	inf
CYP3A5	0.122349	0.153112	0.774537	0.323592	2.66233	2.33874
CYP3A7	0	0.0189802	0.0269333	inf	inf	0.504893
CYP3A7-CYP3AP1	0	2.01E-05	0.0246778	inf	inf	10.2651
CYP46A1	0.174331	0	0.0456533	#NAME?	-1.93304	inf
CYP4A11	0	0	0	0	0	0
CYP4A22	0	0	0	0	0	0
CYP4B1	0.0339919	0.0749421	0	1.14059	#NAME?	#NAME?
CYP4F11	0	0.0147944	0	inf	0	#NAME?
CYP4F12	0.869937	0.46357	0.862837	-0.908123	-0.0118217	0.896301
CYP4F2	0.107547	0.0200283	0	-2.42485	#NAME?	#NAME?
CYP4F22	0.539321	1.23294	0.54223	1.19289	0.00775968	-1.18513
CYP4F3	32.2132	21.4803	4.01647	-0.58464	-3.00365	-2.41901
CYP4F8	0	0	0	0	0	0
CYP4V2	2.92494	3.10064	4.899	0.0841581	0.744081	0.659923
CYP4X1	0	0	0	0	0	0
CYP4Z1	0	0	0	0	0	0
CYP51A1	1.96581	3.96798	3.01193	1.01328	0.615563	-0.397716
CYP7A1	0.0273623	0.0262589	0	-0.0593829	#NAME?	#NAME?
CYP7B1	0	0.064604	0	inf	0	#NAME?
CYP8B1	0	0.0129768	0	inf	0	#NAME?
CYR61	0	0.0410495	1.82098	inf	inf	5.47121
CYS1	0	0	0.0340038	0	inf	inf
CYSLTR1	7.14119	11.3614	5.16773	0.669901	-0.466632	-1.13653
CYSLTR2	0.714394	2.3329	0.743541	1.70733	0.0576919	-1.64964
CYSTM1	66.8267	23.8029	39.9873	-1.48928	-0.740883	0.748401
CYTH1	106.247	96.489	84.5909	-0.138989	-0.328852	-0.189863
CYTH2	11.3097	9.10276	7.18284	-0.313183	-0.654931	-0.341749
CYTH3	2.35307	3.41948	2.39405	0.539235	0.024909	-0.514326
CYTH4	163.174	75.7203	43.4762	-1.10766	-1.90812	-0.800456
CYTIP	73.2812	71.4151	53.3568	-0.0372153	-0.457771	-0.420555
CYTL1	0.592101	0.260041	0.527405	-1.1871	-0.166933	1.02017
CYYR1	0.112976	0.17613	0.177662	0.640614	0.653109	0.0124946
D2HGDH	12.8773	10.9755	7.8036	-0.230538	-0.722618	-0.492081
D4S234E	3.18747	5.44828	4.76292	0.773391	0.579435	-0.193956
DAAM1	1.40367	2.78055	2.24035	0.986159	0.674514	-0.311645
DAAM2	1.40695	0.0991035	0.0699475	-3.82749	-4.33015	-0.502663
DAB1	0	0.0812738	0.0487253	inf	inf	-0.738118
DAB2	4.1064	7.24381	5.93083	0.818873	0.530359	-0.288515
DAB2IP	0.169277	0.101974	0.281279	-0.731179	0.732618	1.4638
DACH1	0.283124	0.687362	0.33136	1.27963	0.226965	-1.05267
DACH2	0	0	0	0	0	0
DACT1	0.727529	0.84995	0.636189	0.224373	-0.193551	-0.417924
DACT2	0	0	0	0	0	0
DACT3	0.0843985	0.0277281	0.299026	-1.60587	1.82498	3.43085
DAD1	100.898	73.1588	124.143	-0.46379	0.299111	0.762901
DAG1	2.56193	3.52697	4.59728	0.461196	0.843546	0.38235
DAGLA	0.969529	0.680188	0.530972	-0.511351	-0.868648	-0.357297
DAGLB	12.7594	8.8951	8.32422	-0.520478	-0.616175	-0.0956965
DAK	3.39644	2.69954	3.62871	-0.331311	0.0954331	0.426744
DALRD3	11.8694	7.07402	6.64051	-0.746643	-0.837878	-0.0912352
DAND5	0	0	0	0	0	0
DAO	0	0	0	0	0	0
DAOA	0	0	0	0	0	0
DAP	28.1768	23.5479	48.001	-0.258911	0.768556	1.02747
DAP3	25.0397	23.0489	25.8939	-0.119517	0.0483973	0.167914
DAPK1	7.03179	8.11199	3.26735	0.206165	-1.10577	-1.31194
DAPK2	14.6045	7.41662	1.93041	-0.977576	-2.91943	-1.94185
DAPK3	24.6241	11.5797	13.1442	-1.08848	-0.90565	0.182825
DAPL1	0	0	0	0	0	0
DAPP1	18.5984	33.9924	13.5314	0.870032	-0.458867	-1.3289
DARC	1.69904	0.532372	4.53786	-1.67421	1.4173	3.0915
DARS	16.2965	22.9718	13.7427	0.495304	-0.245901	-0.741204
DARS2	1.19335	1.88488	1.34379	0.659449	0.171292	-0.488157
DAXX	30.5924	24.2489	31.6295	-0.335256	0.0480974	0.383353
DAZ1	0	0	0	0	0	0
DAZ2	0	0	0	0	0	0
DAZ3	0	0	0	0	0	0
DAZ4	0	0	0	0	0	0
DAZAP1	35.4695	31.8756	34.6962	-0.15413	-0.0318031	0.122327
DAZAP2	260.307	230.134	218.668	-0.17774	-0.251468	-0.0737286
DAZL	0	0.0590337	0.0437815	inf	inf	-0.431218
DBC1	0	0	0	0	0	0
DBF4	1.30894	2.0234	2.30562	0.628377	0.816755	0.188378
DBF4B	0.436242	0.934894	1.03081	1.09968	1.24058	0.140905
DBH	0.421301	0.473023	0.437565	0.167059	0.0546453	-0.112414
DBI	104.468	64.4341	76.5187	-0.697166	-0.44918	0.247986
DBN1	9.98359	5.05339	5.502	-0.982306	-0.859603	0.122703
DBNDD1	1.28852	1.00556	1.51801	-0.357722	0.236457	0.59418
DBNDD2	8.19783	4.263	6.8096	-0.943371	-0.267672	0.675699
DBNL	117.057	75.8262	64.3864	-0.626438	-0.862378	-0.235939
DBP	18.7744	10.6043	14.9117	-0.824123	-0.332321	0.491802
DBR1	3.47261	5.13945	4.46584	0.565593	0.36291	-0.202684
DBT	0.966656	2.31711	1.77197	1.26125	0.874283	-0.386972
DBX1	0	0	0	0	0	0
DBX2	0	0	0.0200653	0	inf	inf
DCAF10	2.81461	4.67525	5.39055	0.732106	0.937495	0.205389
DCAF11	22.5357	22.5133	52.716	-0.00143435	1.22603	1.22746
DCAF12	64.7396	80.1612	264.441	0.308255	2.03022	1.72197
DCAF12L1	0	0	0	0	0	0
DCAF12L2	0	0	0	0	0	0
DCAF13	2.61909	3.53164	4.41598	0.431275	0.753671	0.322396
DCAF15	35.6225	19.525	20.1947	-0.867466	-0.818815	0.0486508
DCAF16	4.49461	8.87763	6.77209	0.981979	0.591405	-0.390574
DCAF17	1.77071	4.29314	2.98874	1.27771	0.755208	-0.522497
DCAF4	3.43642	3.38549	2.57617	-0.0215427	-0.415679	-0.394137
DCAF4L1	0.317171	0.310455	0.12165	-0.0308744	-1.38252	-1.35165
DCAF4L2	0	0	0	0	0	0
DCAF5	13.335	14.8566	15.0458	0.155888	0.174153	0.0182647
DCAF6	6.76214	6.42724	18.6294	-0.0732811	1.46203	1.53531
DCAF7	16.3963	28.1837	20.8127	0.781492	0.344098	-0.437394
DCAF8	23.0771	28.6418	40.0321	0.311664	0.794699	0.483035
DCAF8L1	0	0	0	0	0	0
DCAF8L2	0	0	0	0	0	0
DCAKD	5.39728	5.03814	5.25916	-0.0993397	-0.0374001	0.0619397
DCBLD1	0.231224	0.288681	0.207816	0.320184	-0.153984	-0.474167
DCBLD2	0.396664	0.341662	0.337757	-0.215347	-0.231934	-0.0165869
DCC	0.00390405	0	0.101543	#NAME?	4.70097	inf
DCD	0	0	0	0	0	0
DCDC1	0	0.0215422	0.0293478	inf	inf	0.446083
DCDC2	0.0155863	0.015541	0.0100204	-0.00420472	-0.637335	-0.63313
DCDC2B	0.169036	0.506398	0.307031	1.58294	0.861053	-0.721889
DCDC5	0	0	0	0	0	0
DCHS1	1.80962	0.993471	1.64626	-0.86514	-0.136503	0.728638
DCHS2	0	0.00400344	0.0193372	inf	inf	2.27207
DCK	14.3376	27.9959	31.707	0.965406	1.145	0.179589
DCLK1	0.00505369	0.00625114	0.124591	0.306782	4.62371	4.31693
DCLK2	0.0329079	0.243873	0.560802	2.88963	4.09099	1.20136
DCLK3	0.0088445	0.00722874	0	-0.291036	#NAME?	#NAME?
DCLRE1A	0.920561	1.78175	1.4364	0.952712	0.641868	-0.310844
DCLRE1B	1.44096	1.94586	1.43013	0.433379	-0.0108836	-0.444263
DCLRE1C	6.17723	5.05599	6.13282	-0.288964	-0.0104088	0.278555
DCN	0.0285296	0.017406	0.190334	-0.712875	2.738	3.45088
DCP1A	6.29169	8.00359	7.40348	0.347199	0.234755	-0.112444
DCP1B	4.74874	4.31798	5.21677	-0.137188	0.135612	0.2728
DCP2	8.33565	16.5021	8.84829	0.98528	0.0861032	-0.899177
DCPS	12.1092	10.5209	11.6371	-0.202849	-0.0573796	0.14547
DCST1	0.114906	0	0	#NAME?	#NAME?	0
DCST2	0.343986	0.246219	0.150112	-0.482409	-1.19631	-0.713904
DCT	0.0684614	0.0366975	0.0524509	-0.899609	-0.384324	0.515285
DCTD	11.7134	16.8706	14.7051	0.526359	0.328165	-0.198193
DCTN1	25.8382	22.0466	21.4707	-0.228949	-0.267131	-0.0381814
DCTN2	26.8872	19.7991	17.6331	-0.441487	-0.608632	-0.167145
DCTN3	52.1315	24.9701	38.6402	-1.06195	-0.432053	0.629901
DCTN4	6.34713	9.03784	18.3103	0.509873	1.52848	1.01861
DCTN5	4.6679	6.61587	6.98903	0.503159	0.58232	0.0791617
DCTN6	7.78039	8.56041	7.327	0.137837	-0.0866196	-0.224456
DCTPP1	12.1514	8.63881	10.101	-0.492214	-0.266622	0.225592
DCUN1D1	4.37488	9.71474	21.9005	1.15093	2.32365	1.17272
DCUN1D2	3.68536	3.23008	3.26309	-0.190234	-0.175564	0.0146696
DCUN1D3	1.08537	1.81704	1.57732	0.743406	0.539292	-0.204114
DCUN1D4	2.12192	4.00616	2.9879	0.916854	0.493767	-0.423087
DCUN1D5	0.569592	0.94776	0.730514	0.734592	0.358982	-0.37561
DCX	0	0	0.206743	0	inf	inf
DCXR	32.6501	16.6674	23.841	-0.970064	-0.453645	0.516419
DDA1	9.72538	8.52008	9.45225	-0.190888	-0.0410968	0.149792
DDAH1	0.11088	0.156273	0.52493	0.495059	2.24312	1.74806
DDAH2	33.717	14.3284	17.7038	-1.2346	-0.929418	0.305181
DDB1	24.6468	27.8244	79.4755	0.174947	1.68911	1.51416
DDB2	9.1452	9.85667	8.1393	0.108085	-0.16811	-0.276195
DDC	0	0	0.0415171	0	inf	inf
DDHD1	1.54363	5.07283	4.13112	1.71647	1.42021	-0.296259
DDHD2	5.36709	11.0876	8.47998	1.04674	0.659921	-0.386817
DDI1	0.0426675	0.0359613	0.0749767	-0.246694	0.813303	1.06
DDI2	0.680683	4.46578	8.84622	2.71386	3.70001	0.986148
DDIT3	30.2593	11.4408	12.7189	-1.40319	-1.25041	0.152785
DDIT4	22.3823	13.2313	25.3218	-0.758401	0.178019	0.93642
DDIT4L	0	0.0439061	0.0737049	inf	inf	0.74734
DDN	0	0.01481	0.0706383	inf	inf	2.25388
DDO	0.276153	0.700291	0.128661	1.34248	-1.10189	-2.44438
DDOST	50.1045	49.8371	43.3573	-0.00771799	-0.208665	-0.200947
DDR1	2.48776	1.46703	3.77132	-0.761954	0.60022	1.36217
DDR2	0	0.0686549	0.0987019	inf	inf	0.523715
DDRGK1	26.539	17.4083	19.1179	-0.608339	-0.473188	0.135151
DDT	29.4024	24.1335	34.6077	-0.284894	0.235161	0.520055
DDTL	2.6315	2.49666	1.76337	-0.0758885	-0.577553	-0.501664
DDX1	8.19678	11.7067	11.5088	0.5142	0.489613	-0.0245873
DDX10	4.56446	3.52826	4.34894	-0.371485	-0.0697797	0.301705
DDX11	9.9958	5.0122	8.73173	-0.99588	-0.195054	0.800826
DDX17	118.387	203.329	116.3	0.780302	-0.0256674	-0.805969
DDX18	12.2846	18.5747	15.4216	0.596486	0.328103	-0.268384
DDX19A	6.29732	7.69456	7.3711	0.289099	0.22714	-0.061959
DDX19B	5.95098	5.19486	5.286	-0.19604	-0.17095	0.02509
DDX20	3.12724	3.67218	3.23812	0.231748	0.0502669	-0.181481
DDX21	15.5869	21.2004	19.6134	0.443758	0.331507	-0.11225
DDX23	25.1825	25.7015	23.9986	0.0294269	-0.0694758	-0.0989026
DDX24	30.7894	33.9921	37.279	0.142763	0.275929	0.133166
DDX25	0	0	0	0	0	0
DDX26B	5.66166	8.95974	7.02562	0.662231	0.311399	-0.350832
DDX27	18.3755	14.7376	17.5447	-0.31828	-0.0667493	0.251531
DDX28	6.42976	4.93028	6.01519	-0.383095	-0.0961541	0.28694
DDX31	1.90034	2.35944	2.56946	0.31219	0.435211	0.123021
DDX39A	34.8066	19.8379	31.6891	-0.8111	-0.135375	0.675725
DDX39B	106.439	90.485	74.1216	-0.234272	-0.522057	-0.287785
DDX3X	48.3686	92.7311	70.3757	0.938981	0.541006	-0.397974
DDX3Y	13.4141	0.00792957	0.124965	-10.7242	-6.74609	3.97814
DDX4	0	0	0	0	0	0
DDX41	23.3187	17.5032	19.7552	-0.413873	-0.239261	0.174612
DDX42	18.703	24.1375	20.021	0.368003	0.0982401	-0.269763
DDX43	0.183206	0.346846	0.183002	0.920833	-0.00160597	-0.922439
DDX46	13.3987	15.4265	11.8734	0.20332	-0.174354	-0.377674
DDX47	11.1429	15.6018	13.3158	0.485579	0.257008	-0.228571
DDX49	18.1625	11.236	15.6794	-0.69283	-0.212098	0.480732
DDX5	132.109	208.276	133.45	0.656767	0.0145757	-0.642191
DDX50	9.6571	11.9441	10.2398	0.306633	0.0845251	-0.222108
DDX51	4.96529	4.66991	5.36204	-0.088482	0.110904	0.199386
DDX52	2.3709	4.76687	4.32471	1.00761	0.867171	-0.140438
DDX53	0	0	0	0	0	0
DDX54	10.1268	7.44237	8.5575	-0.444349	-0.242921	0.201428
DDX55	7.49257	6.65711	6.4479	-0.170565	-0.216631	-0.0460662
DDX56	24.2128	19.2123	17.5813	-0.333743	-0.461731	-0.127988
DDX58	10.4429	13.6308	8.84605	0.384349	-0.239415	-0.623764
DDX59	6.03904	7.29207	3.94619	0.272009	-0.613859	-0.885868
DDX6	19.7171	39.5128	33.9809	1.00288	0.785278	-0.217598
DDX60	3.00584	9.95903	9.33947	1.72824	1.63557	-0.0926642
DDX60L	8.73579	18.3522	8.23673	1.07095	-0.0848665	-1.15581
DEAF1	12.3583	6.0795	8.49089	-1.02345	-0.54149	0.481962
1-Dec	0	0	0	0	0	0
DECR1	41.9788	33.9455	29.0543	-0.306441	-0.530908	-0.224467
DECR2	2.97139	1.73748	1.56141	-0.774142	-0.928288	-0.154146
DEDD	16.3834	13.463	14.8735	-0.283234	-0.139488	0.143746
DEDD2	93.058	45.6468	82.6051	-1.02762	-0.1719	0.855717
DEF6	121.062	73.0561	73.7412	-0.728665	-0.715197	0.0134677
DEF8	62.9887	31.2562	20.0214	-1.01095	-1.65355	-0.642597
DEFA1	0	0	0	0	0	0
DEFA1B	0.0207596	0.00911695	0.0155805	-1.18715	-0.414034	0.77312
DEFA3	61.0162	4.31706	169.605	-3.82107	1.47492	5.29599
DEFA4	4.26697	5.41453	31.0175	0.343625	2.8618	2.51818
DEFA5	0	0	0	0	0	0
DEFA6	0	0	0	0	0	0
DEFB1	0	0	0	0	0	0
DEFB103A	0	0	0	0	0	0
DEFB103B	0	0	0	0	0	0
DEFB104B	0	0	0	0	0	0
DEFB105A	0	0	0	0	0	0
DEFB106A	0	0	0	0	0	0
DEFB106B	0	0	0	0	0	0
DEFB107B	0	0	0	0	0	0
DEFB108B	0	0	0	0	0	0
DEFB110	0	0	0	0	0	0
DEFB112	0	0	0	0	0	0
DEFB113	0	0	0	0	0	0
DEFB114	0	0	0	0	0	0
DEFB115	0	0	0	0	0	0
DEFB116	0	0	0	0	0	0
DEFB118	0	0	0	0	0	0
DEFB119	0	0	0	0	0	0
DEFB121	0	0	0	0	0	0
DEFB123	0	0	0	0	0	0
DEFB124	0	0	0	0	0	0
DEFB125	0	0	0	0	0	0
DEFB126	0	0	0	0	0	0
DEFB127	0	0	0	0	0	0
DEFB128	0	0	0	0	0	0
DEFB129	0	0	0	0	0	0
DEFB131	0	0	0	0	0	0
DEFB132	0	0	0	0	0	0
DEFB133	0	0	0	0	0	0
DEFB134	0	0	0	0	0	0
DEFB135	0	0	0	0	0	0
DEFB136	0	0	0	0	0	0
DEFB4A	0	0	0	0	0	0
DEFB4B	0	0	0	0	0	0
DEGS1	23.1044	21.9994	14.2142	-0.0707002	-0.700833	-0.630133
DEGS2	0.803413	0.678416	0.358999	-0.243971	-1.16216	-0.918192
DEK	35.924	47.1763	36.3569	0.393114	0.0172786	-0.375835
DEM1	1.67773	1.76036	1.8241	0.069366	0.120682	0.0513158
DENND1A	9.95927	8.88682	6.35966	-0.164373	-0.647089	-0.482716
DENND1B	1.22408	4.03948	1.84245	1.72247	0.58993	-1.13254
DENND1C	44.1256	32.7999	32.5052	-0.427924	-0.440948	-0.013024
DENND2A	0.0388306	0	0.88643	#NAME?	4.51274	inf
DENND2C	0.137009	0.527197	0.179744	1.94407	0.391677	-1.55239
DENND2D	41.7257	48.6266	75.1517	0.22081	0.84887	0.62806
DENND3	50.1939	33.0052	11.2724	-0.604817	-2.15471	-1.5499
DENND4A	1.79347	7.34133	11.9719	2.03329	2.73882	0.705535
DENND4B	42.7258	37.4131	31.4023	-0.191562	-0.444234	-0.252672
DENND4C	4.28943	8.66149	5.97498	1.01383	0.478146	-0.535682
DENND5A	32.034	26.4283	11.2433	-0.277517	-1.51053	-1.23301
DENND5B	0.389782	1.2807	1.13467	1.71619	1.54153	-0.174663
DENR	10.6723	14.5653	11.7547	0.448664	0.139368	-0.309296
DEPDC1	0.0135808	0.0343447	0.190435	1.33852	3.80965	2.47114
DEPDC1B	0.0650584	0.173601	0.852316	1.41597	3.71158	2.29561
DEPDC4	0	0.10052	0	inf	0	#NAME?
DEPDC5	3.03595	3.63113	3.09334	0.258269	0.0270155	-0.231253
DEPDC7	0.40318	0.333575	0.210333	-0.273413	-0.93875	-0.665337
DEPTOR	0.300537	0.301922	0.257281	0.00663346	-0.224199	-0.230832
DERA	7.33206	9.61791	7.54988	0.391503	0.0422345	-0.349269
DERL1	12.9419	20.6499	28.4981	0.674086	1.13882	0.464731
DERL2	19.3882	16.6811	15.7314	-0.216969	-0.301534	-0.0845654
DERL3	1.6887	2.66138	5.89574	0.656263	1.80376	1.1475
DES	0.194024	0.193507	0.0390894	-0.00385535	-2.31139	-2.30753
DET1	0.998576	1.70205	1.53009	0.769333	0.615675	-0.153657
DEXI	20.6488	19.2202	18.448	-0.103433	-0.162596	-0.0591628
DFFA	5.8969	6.32168	6.35175	0.100352	0.107198	0.00684532
DFFB	4.98413	5.05995	4.31749	0.0217834	-0.207147	-0.22893
DFNA5	0.142088	0.103902	0.640929	-0.451566	2.17338	2.62495
DFNB31	1.32355	1.59133	0.580353	0.265821	-1.18941	-1.45523
DFNB59	0.358562	0.384005	0.190096	0.0989035	-0.915494	-1.0144
DGAT1	26.9698	13.3803	8.47778	-1.01123	-1.66959	-0.658357
DGAT2	69.5469	23.8336	4.63139	-1.54499	-3.90847	-2.36348
DGAT2L6	0	0	0	0	0	0
DGCR14	4.35929	3.00997	2.83973	-0.534343	-0.618341	-0.083998
DGCR2	43.5871	27.1078	20.9108	-0.685193	-1.05965	-0.374456
DGCR6	1.44207	0.62246	1.0836	-1.21209	-0.412306	0.799784
DGCR6L	25.2063	12.4633	17.7405	-1.0161	-0.506736	0.50936
DGCR8	7.42359	9.54754	8.45723	0.363011	0.188067	-0.174943
DGKA	54.5663	54.0224	60.2842	-0.0144524	0.14377	0.158222
DGKB	0	0	0.0283036	0	inf	inf
DGKD	23.4711	24.2536	22.7528	0.0473121	-0.044845	-0.0921571
DGKE	1.59343	4.40995	2.25869	1.46863	0.503354	-0.965275
DGKG	1.02994	1.55456	0.644468	0.593947	-0.676377	-1.27032
DGKH	0.063475	0.975113	0.158274	3.94131	1.31816	-2.62315
DGKI	0	0	0.0720688	0	inf	inf
DGKK	0.0399608	0.141317	0	1.82227	#NAME?	#NAME?
DGKQ	17.5316	13.8304	14.5223	-0.342117	-0.271683	0.0704335
DGKZ	65.1356	41.7419	45.1384	-0.64195	-0.529091	0.11286
DGUOK	29.4941	16.8526	19.8797	-0.807458	-0.569134	0.238324
DHCR24	1.39433	2.87576	2.65231	1.04437	0.927681	-0.116691
DHCR7	2.44468	2.45922	3.07329	0.00855439	0.330139	0.321584
DHDDS	6.18473	5.83056	4.87183	-0.0850753	-0.344246	-0.259171
DHDH	0.195587	0.189168	0.296825	-0.0481385	0.601807	0.649945
DHFR	2.55914	3.84736	2.68148	0.588212	0.0673697	-0.520843
DHFRL1	1.64281	2.39704	2.42377	0.545089	0.561093	0.0160039
DHH	0.0649884	0	0	#NAME?	#NAME?	0
DHODH	1.8062	1.91321	1.33627	0.0830373	-0.434746	-0.517783
DHPS	30.511	23.7125	29.3342	-0.363681	-0.0567469	0.306934
DHRS1	11.8968	8.31033	6.62098	-0.517599	-0.84546	-0.327861
DHRS11	1.40453	0.778333	0.721683	-0.851623	-0.960645	-0.109022
DHRS12	8.9295	5.62668	2.84182	-0.666296	-1.65176	-0.985467
DHRS13	26.1855	11.6552	17.4794	-1.1678	-0.583113	0.584686
DHRS2	0.0474285	0.0323127	0	-0.553652	#NAME?	#NAME?
DHRS3	12.1084	9.29048	9.89891	-0.382185	-0.29067	0.0915158
DHRS4	5.27655	3.83025	3.13289	-0.462159	-0.752101	-0.289942
DHRS4L1	0.119356	0.0857615	0.0650519	-0.476871	-0.875611	-0.39874
DHRS4L2	6.20741	3.77934	3.24065	-0.715859	-0.937707	-0.221847
DHRS7	72.6545	47.7205	31.2657	-0.606444	-1.21647	-0.610026
DHRS7B	3.42637	2.77075	1.8029	-0.306403	-0.926359	-0.619956
DHRS7C	0	0	0	0	0	0
DHRS9	10.7798	5.26968	3.43171	-1.03254	-1.65133	-0.618788
DHRSX	4.69388	2.66658	1.88449	-0.815791	-1.3166	-0.500813
DHTKD1	5.73081	5.66583	4.21756	-0.0164531	-0.44233	-0.425877
DHX15	13.9011	25.2435	20.8569	0.860712	0.585328	-0.275383
DHX16	17.6416	16.6662	12.7079	-0.0820616	-0.473259	-0.391197
DHX29	3.47631	5.22199	6.4012	0.587042	0.880785	0.293743
DHX30	13.2813	11.5746	14.3007	-0.198432	0.106685	0.305117
DHX32	1.62055	2.57588	2.90719	0.668586	0.843147	0.174561
DHX33	2.23134	3.36761	3.3584	0.593816	0.589864	-0.00395177
DHX34	28.0822	14.342	10.1169	-0.969414	-1.47289	-0.503472
DHX35	2.35631	3.0246	2.96462	0.360212	0.331317	-0.028895
DHX36	7.78888	13.1191	10.4589	0.752177	0.425238	-0.326939
DHX37	5.78351	5.64377	6.17477	-0.0352854	0.0944409	0.129726
DHX38	20.89	18.7257	16.8929	-0.157791	-0.306395	-0.148604
DHX40	5.00021	7.80327	13.2685	0.64209	1.40795	0.765859
DHX57	2.46289	4.35094	2.56912	0.820976	0.060921	-0.760055
DHX58	11.5221	8.78922	9.25064	-0.3906	-0.316782	0.0738181
DHX8	10.2589	12.1358	10.4794	0.242394	0.0306728	-0.211721
DHX9	20.2892	29.274	24.5711	0.528913	0.276254	-0.252659
DIABLO	8.79213	7.564	7.67156	-0.217063	-0.196692	0.0203709
DIAPH1	47.7796	62.6552	52.4189	0.391038	0.133692	-0.257346
DIAPH2	1.95273	4.27935	1.88991	1.1319	-0.0471721	-1.17907
DIAPH3	0.0714685	0.0788146	0.292386	0.141156	2.03249	1.89134
DICER1	7.48595	17.2096	5.8784	1.20095	-0.348762	-1.54972
DIDO1	23.1832	26.1891	21.9094	0.175884	-0.0815351	-0.257419
DIEXF	1.13662	2.20359	1.47927	0.955109	0.380142	-0.574967
DIMT1	6.14274	10.2132	7.06952	0.733475	0.202731	-0.530744
DIO1	0	0.206092	0.0373157	inf	inf	-2.46543
DIO2	0.00597335	0	0.0381338	#NAME?	2.67446	inf
DIO3	0	0	0	0	0	0
DIP2A	9.15008	14.6362	16.7069	0.677681	0.868584	0.190903
DIP2B	5.5214	10.2994	5.34835	0.899448	-0.0459391	-0.945387
DIP2C	0.429403	0.860011	0.660534	1.00202	0.621302	-0.380722
DIRAS1	0.621004	0.479034	0.5627	-0.374475	-0.142236	0.232239
DIRAS2	0	0.00992462	0.0658406	inf	inf	2.72989
DIRAS3	0.0726934	0.0307171	0.0840744	-1.24278	0.209841	1.45262
DIRC1	0	0	0	0	0	0
DIRC2	2.35683	3.97964	1.709	0.755789	-0.463697	-1.21949
DIS3	2.56895	5.6325	3.71346	1.1326	0.531586	-0.601012
DIS3L	3.32697	5.93763	4.78503	0.83568	0.52432	-0.31136
DIS3L2	3.93298	5.4501	4.84638	0.470659	0.301284	-0.169376
DISC1	3.16047	4.21034	2.48003	0.413796	-0.349782	-0.763578
DISP1	0.41144	0.668011	0.479047	0.699192	0.219487	-0.479705
DISP2	0.0577427	0.270257	0.141571	2.22662	1.29381	-0.932812
DIXDC1	0.135305	0.14232	0.225948	0.0729202	0.739775	0.666855
DKC1	12.1072	12.5229	13.755	0.0486974	0.184082	0.135385
DKK1	0	0	0	0	0	0
DKK2	0.0107979	0.103599	0.0405427	3.26219	1.90869	-1.3535
DKK3	0.2821	0.235139	0.503343	-0.262693	0.835332	1.09802
DKK4	0	0	0.0981921	0	inf	inf
DKKL1	0	0.0668039	0	inf	0	#NAME?
DLAT	1.97744	3.88234	3.0867	0.973292	0.642428	-0.330863
DLC1	0.0854615	0.134503	0.352965	0.654294	2.04618	1.39189
DLD	6.37862	9.95463	8.15074	0.642124	0.353687	-0.288437
DLEC1	0.568772	0.812542	0.394652	0.514592	-0.527271	-1.04186
DLEU7	0.238794	0.533922	0.0860082	1.16086	-1.47322	-2.63408
DLG1	2.8693	7.43267	5.32153	1.37318	0.891143	-0.482038
DLG2	0.00521668	0.0129136	0.0784335	1.30769	3.91027	2.60258
DLG3	1.46856	2.82323	2.44432	0.942943	0.735031	-0.207912
DLG4	5.68587	3.81523	2.60466	-0.575612	-1.12629	-0.550676
DLG5	0.705694	0.946572	1.18203	0.42367	0.744151	0.320481
DLGAP1	0.0371634	0.0843346	0.181596	1.18224	2.28878	1.10654
DLGAP2	0	0	0.032704	0	inf	inf
DLGAP3	0.53019	0.361741	0.470623	-0.551551	-0.171938	0.379613
DLGAP4	16.7327	13.5137	11.9085	-0.308246	-0.490681	-0.182435
DLGAP5	0.103189	0.394037	1.23916	1.93305	3.58601	1.65296
DLK1	0.138608	0.0438487	0.137451	-1.66041	-0.0120973	1.64831
DLK2	0.366512	0.487923	0.229873	0.412794	-0.673024	-1.08582
DLL1	0.648499	1.34294	1.8878	1.05022	1.54153	0.491311
DLL3	0.286706	0	5.80702	#NAME?	4.34016	inf
DLL4	0.024891	0.0168064	0.026282	-0.566614	0.0784492	0.645063
DLST	24.7859	26.3818	29.364	0.0900249	0.244533	0.154508
DLX1	0	0	0	0	0	0
DLX2	0.0394393	0.19922	0.380976	2.33666	3.27199	0.935337
DLX3	0	0	0.0603458	0	inf	inf
DLX4	0.113856	0.206117	0.351978	0.856247	1.62827	0.772024
DLX5	0	0	0	0	0	0
DLX6	0	0	0	0	0	0
DMAP1	19.8574	13.1979	13.55	-0.589362	-0.551379	0.0379838
DMBT1	0	0	0	0	0	0
DMBX1	0	0	0	0	0	0
DMC1	0.0162689	0.0451819	0.0605488	1.47363	1.89598	0.422354
DMD	0.0479013	0.129479	0.14349	1.43458	1.58281	0.148234
DMGDH	0	0.0124992	0	inf	0	#NAME?
DMKN	0.12494	0.273025	0.178072	1.1278	0.51122	-0.616576
DMP1	0	0	0	0	0	0
DMPK	10.207	6.54211	8.03431	-0.641736	-0.345317	0.296419
DMRT1	0	0.0239995	0	inf	0	#NAME?
DMRT2	0.0601768	0	0	#NAME?	#NAME?	0
DMRT3	0	0	0	0	0	0
DMRTA1	0	0	0	0	0	0
DMRTA2	0	0	0.188628	0	inf	inf
DMRTB1	0	0	0	0	0	0
DMRTC1B	0	0	0	0	0	0
DMRTC2	0.122725	0.15662	0	0.351842	#NAME?	#NAME?
DMTF1	10.6541	17.7642	14.5021	0.737564	0.44485	-0.292713
DMWD	5.95379	6.54884	11.2186	0.137431	0.914008	0.776578
DMXL1	1.24327	5.60158	2.71589	2.1717	1.12729	-1.04441
DMXL2	5.94591	12.1929	3.03925	1.03607	-0.968185	-2.00425
DNA2	0.440007	0.818574	0.67816	0.895585	0.624099	-0.271486
DNAAF1	0	0.0333399	0	inf	0	#NAME?
DNAAF2	1.56868	2.76526	2.48599	0.817858	0.664266	-0.153592
DNAH1	3.37623	6.24873	3.71627	0.888148	0.138442	-0.749706
DNAH10	0.0753762	0.069301	0.0633574	-0.121233	-0.250597	-0.129364
DNAH11	0	0.00515692	0.0262047	inf	inf	2.34524
DNAH12	0.0185681	0.0177123	0.0139817	-0.0680805	-0.409288	-0.341208
DNAH14	0.00235285	0.004558	0.00295434	0.953988	0.328424	-0.625563
DNAH17	0.644768	0.270065	0.208949	-1.25548	-1.62563	-0.370156
DNAH2	0.00930722	0.0130825	0.0202211	0.491217	1.11944	0.628222
DNAH3	0.00424747	0.0032005	0.00956243	-0.408306	1.17078	1.57908
DNAH5	0	0	0	0	0	0
DNAH6	0.0970539	0.0618731	0.113989	-0.649475	0.23203	0.881505
DNAH7	0.0122973	0.00552908	0.00747186	-1.15323	-0.718804	0.434429
DNAH8	0.0127304	0.0456553	0.043107	1.8425	1.75964	-0.0828609
DNAH9	0.0383182	0	0.0210874	#NAME?	-0.86165	inf
DNAI1	0	0	0	0	0	0
DNAI2	0.424489	0.248929	0.134452	-0.769992	-1.65863	-0.888639
DNAJA1	61.5009	59.1412	171.237	-0.0564438	1.47732	1.53376
DNAJA2	12.4149	15.6942	17.1984	0.338162	0.470204	0.132042
DNAJA3	10.1831	11.0451	12.8091	0.117231	0.330995	0.213764
DNAJA4	6.99117	8.09371	54.5591	0.211268	2.96422	2.75295
DNAJB1	38.9282	34.9334	276.508	-0.156209	2.82843	2.98464
DNAJB11	13.3071	14.1635	16.1739	0.0899763	0.281469	0.191493
DNAJB12	14.8388	10.4696	8.15413	-0.503178	-0.863776	-0.360598
DNAJB13	0.0857692	0.0231077	0	-1.89209	#NAME?	#NAME?
DNAJB14	3.17718	12.7739	5.21568	2.00738	0.715108	-1.29227
DNAJB2	48.0694	40.7948	66.4058	-0.236735	0.46619	0.702925
DNAJB3	0	0	0	0	0	0
DNAJB4	1.04561	1.83355	15.2331	0.810293	3.86479	3.0545
DNAJB5	2.5978	0.526882	1.11485	-2.30174	-1.22044	1.0813
DNAJB6	40.9871	39.5013	54.4289	-0.0532719	0.409203	0.462474
DNAJB7	3.06E-08	0.188543	0.0550299	22.5526	20.776	-1.7766
DNAJB8	0	0	0	0	0	0
DNAJB9	4.03512	7.69026	16.2352	0.930422	2.00844	1.07802
DNAJC1	13.7089	9.8884	9.06075	-0.471302	-0.597409	-0.126107
DNAJC10	6.90569	14.5402	8.45386	1.07418	0.291824	-0.78236
DNAJC11	6.8545	7.66943	7.87969	0.162068	0.201087	0.0390189
DNAJC12	0.0408404	0.034016	0.0939149	-0.263782	1.20136	1.46514
DNAJC13	4.02576	9.53857	5.5652	1.24451	0.467172	-0.777341
DNAJC14	10.8894	11.2267	11.977	0.0440171	0.137344	0.0933272
DNAJC15	4.88775	5.29857	6.15619	0.116433	0.332868	0.216435
DNAJC16	2.39167	4.62922	3.66813	0.952753	0.617028	-0.335725
DNAJC17	9.53652	8.78313	6.94669	-0.118727	-0.457137	-0.338411
DNAJC18	0.344953	0.771265	0.644681	1.16083	0.902186	-0.25864
DNAJC19	4.07108	5.24817	4.85711	0.366403	0.254686	-0.111717
DNAJC2	10.1457	8.54733	14.1802	-0.247322	0.483013	0.730334
DNAJC21	2.51862	4.52481	3.48682	0.845226	0.46928	-0.375946
DNAJC22	0	0	0	0	0	0
DNAJC24	2.27945	4.21598	2.91707	0.887184	0.355838	-0.531346
DNAJC25	1.74182	1.65162	1.10998	-0.0767173	-0.650064	-0.573347
DNAJC25-GNG10	1.26E-05	6.90E-06	8.59E-06	-0.864573	-0.548834	0.315739
DNAJC27	0.858409	1.69414	1.29256	0.980815	0.590496	-0.390319
DNAJC28	0.211583	0.363423	0.143005	0.780427	-0.565161	-1.34559
DNAJC3	10.422	12.5446	6.37222	0.267434	-0.709763	-0.977197
DNAJC30	3.97402	3.22171	3.20837	-0.302774	-0.308757	-0.0059825
DNAJC4	36.0479	21.1531	22.8549	-0.769045	-0.657409	0.111636
DNAJC5	31.8686	30.1071	22.0131	-0.0820328	-0.533777	-0.451744
DNAJC5B	0.0396476	0.257008	0.0913096	2.69651	1.20353	-1.49297
DNAJC5G	0	0.0459574	0	inf	0	#NAME?
DNAJC6	0.116956	0.341528	1.48732	1.54604	3.66868	2.12264
DNAJC7	22.4821	21.1137	21.7195	-0.0906025	-0.0497906	0.0408119
DNAJC8	36.7506	30.823	32.3332	-0.253761	-0.184754	0.0690071
DNAJC9	12.6548	9.96087	11.0808	-0.345339	-0.191616	0.153722
DNAL1	0.607894	0.897701	0.614837	0.562416	0.0163848	-0.546031
DNAL4	6.75979	4.38876	3.86551	-0.623163	-0.80632	-0.183156
DNALI1	0.0965722	0.112164	0.136112	0.215931	0.495118	0.279188
DNASE1	2.23436	2.14845	3.15736	-0.0565693	0.498855	0.555424
DNASE1L1	7.71177	6.99765	5.01793	-0.140192	-0.61997	-0.479777
DNASE1L2	1.0496	0.895521	0.316554	-0.229042	-1.72932	-1.50027
DNASE1L3	0.358497	0.26393	1.53726	-0.441807	2.10033	2.54214
DNASE2	15.6794	12.5103	18.9406	-0.325759	0.272611	0.59837
DNASE2B	0	0	0	0	0	0
DND1	7.56674	4.88566	4.80991	-0.631116	-0.653661	-0.0225445
DNER	0	0.028632	0.748895	inf	inf	4.70906
DNHD1	2.12518	3.42841	2.39419	0.689958	0.171956	-0.518002
DNLZ	15.9474	8.40091	14.102	-0.924701	-0.177421	0.747279
DNM1	0.650177	0.553451	0.252763	-0.232378	-1.36305	-1.13067
DNM1L	4.85202	9.06478	5.7366	0.901686	0.241611	-0.660075
DNM2	79.4777	54.9199	50.6411	-0.53322	-0.650241	-0.117021
DNM3	0.741626	1.68768	0.892281	1.18628	0.266806	-0.919474
DNMBP	1.1774	2.17388	1.54372	0.884664	0.390808	-0.493856
DNMT1	14.0016	15.6273	17.6516	0.158474	0.334205	0.175731
DNMT3A	9.27553	10.9852	10.8572	0.244055	0.227151	-0.0169046
DNMT3B	0.225061	0.153777	0.283897	-0.549476	0.335056	0.884532
DNMT3L	0.0527761	0	0	#NAME?	#NAME?	0
DNPEP	10.6192	10.7707	10.8676	0.0204339	0.0333563	0.0129223
DNTT	0.201063	0.0405406	0.406077	-2.31021	1.01411	3.32431
DNTTIP1	43.5713	17.598	13.8859	-1.30797	-1.64975	-0.341783
DNTTIP2	10.2073	11.7444	14.0128	0.202373	0.457136	0.254762
DOC2A	0.0514016	0.130142	0.221132	1.3402	2.10502	0.764824
DOC2B	0	0	0.0846894	0	inf	inf
DOCK1	0.0645771	0.0454193	0.178874	-0.507717	1.46985	1.97757
DOCK10	5.42983	19.3995	11.5659	1.83704	1.0909	-0.746139
DOCK11	10.6476	23.8706	13.6856	1.16471	0.362132	-0.802574
DOCK2	31.5988	46.4494	26.6646	0.555788	-0.244946	-0.800735
DOCK3	0.223312	0.306872	0.191495	0.458577	-0.22175	-0.680328
DOCK4	0.947651	0.759183	0.331526	-0.319907	-1.51523	-1.19533
DOCK5	7.44829	15.8637	2.09135	1.09075	-1.83247	-2.92322
DOCK6	0.301942	0.195423	0.213511	-0.627666	-0.499958	0.127708
DOCK7	0.317342	0.918818	0.436003	1.53374	0.458298	-1.07544
DOCK8	31.7834	65.1736	31.6468	1.03601	-0.00621405	-1.04223
DOCK9	2.12886	6.40031	3.98121	1.58806	0.90313	-0.684933
DOHH	7.00858	4.51551	8.43415	-0.634233	0.26712	0.901353
DOK1	28.6261	17.3817	13.0388	-0.719762	-1.13452	-0.414756
DOK2	96.8681	65.3681	60.766	-0.567433	-0.672756	-0.105323
DOK3	130.922	80.0718	25.6193	-0.709344	-2.35341	-1.64406
DOK4	4.18414	1.24807	0.524092	-1.74523	-2.99704	-1.2518
DOK5	0	0	0.102563	0	inf	inf
DOK6	0.188343	0.539046	0.250538	1.51705	0.411668	-1.10538
DOK7	0.628368	0.83451	1.04046	0.40932	0.727547	0.318228
DOLK	1.89468	2.49134	2.98595	0.394971	0.656238	0.261267
DOLPP1	4.64478	4.22935	5.53036	-0.135175	0.251762	0.386936
DOM3Z	8.11012	4.19656	5.30018	-0.950516	-0.613681	0.336835
DONSON	1.46268	2.06498	1.74487	0.497516	0.254506	-0.243009
DOPEY1	1.03248	4.34774	2.11888	2.07415	1.03719	-1.03696
DOPEY2	3.97797	6.11502	4.41347	0.620325	0.149882	-0.470443
DOT1L	6.8718	7.43648	7.92029	0.113932	0.204866	0.0909348
DPAGT1	7.56571	7.86174	7.73957	0.055374	0.0327787	-0.0225954
DPCD	6.63434	3.48407	11.665	-0.92918	0.814157	1.74334
DPCR1	0.00716285	0	0	#NAME?	#NAME?	0
DPEP1	0	0	0	0	0	0
DPEP2	77.1006	30.2549	16.3983	-1.34957	-2.2332	-0.883623
DPEP3	6.67796	2.38002	0.464757	-1.48844	-3.84486	-2.35642
DPF1	0	0	0.474243	0	inf	inf
DPF2	28.5171	19.0383	19.3447	-0.58292	-0.559889	0.0230306
DPF3	0.478035	0.920022	3.78006	0.944551	2.98322	2.03867
DPH1	8.49075	8.42355	10.0953	-0.0114645	0.249721	0.261186
DPH2	6.14576	6.19577	7.08472	0.011692	0.205119	0.193427
DPH3	3.83185	5.04319	6.7998	0.396294	0.82745	0.431156
DPH3P1	0.559306	0.712297	0.879809	0.34884	0.653552	0.304712
DPH5	7.30814	6.21055	6.87208	-0.234783	-0.0887575	0.146025
DPM1	20.2795	20.1423	16.9336	-0.00979017	-0.26013	-0.25034
DPM2	38.3074	15.9486	27.9989	-1.2642	-0.452253	0.811944
DPM3	42.0732	24.7564	26.0696	-0.765102	-0.690535	0.0745667
DPP10	0	0	0	0	0	0
DPP3	5.81415	4.29285	5.07766	-0.437632	-0.195406	0.242226
DPP4	4.23324	8.55927	3.84948	1.01573	-0.1371	-1.15283
DPP6	0	0.0199319	0.886561	inf	inf	5.47507
DPP7	79.5365	47.9071	42.2297	-0.731376	-0.913357	-0.181981
DPP8	3.75309	9.46514	5.30528	1.33454	0.499349	-0.835195
DPP9	14.4172	13.0507	12.2072	-0.143666	-0.240061	-0.0963945
DPPA2	0	0	0	0	0	0
DPPA3	0	0	0.112568	0	inf	inf
DPPA4	0.159636	0.363317	0.855433	1.18644	2.42187	1.23543
DPPA5	0	0	0	0	0	0
DPRX	0	0	0	0	0	0
DPT	0	0	0	0	0	0
DPY19L1	2.13298	4.38766	2.60153	1.04058	0.286488	-0.754092
DPY19L2	0.23174	0.226404	0.252258	-0.0336029	0.122397	0.156
DPY19L3	2.35958	3.56378	2.23917	0.594877	-0.0755629	-0.67044
DPY19L4	0.763804	2.36999	1.55984	1.6336	1.03012	-0.603484
DPY30	14.5201	12.9539	11.2077	-0.164673	-0.373563	-0.20889
DPYD	12.7193	29.8543	10.4513	1.23092	-0.28334	-1.51426
DPYS	0	0	0	0	0	0
DPYSL2	11.064	16.3143	10.1708	0.560264	-0.121443	-0.681706
DPYSL3	0.0423239	0	1.79047	#NAME?	5.40273	inf
DPYSL4	2.71649	0.281921	0.844919	-3.26838	-1.68486	1.58352
DPYSL5	0	0	0.556819	0	inf	inf
DQX1	0.0262129	0.0183504	0	-0.51447	#NAME?	#NAME?
DR1	13.5216	29.0961	17.0839	1.10555	0.337369	-0.768184
DRAM1	3.65462	4.13299	2.42885	0.177467	-0.589444	-0.766911
DRAM2	15.2077	19.6777	16.4704	0.371755	0.115074	-0.256681
DRAP1	101.09	54.4854	65.4395	-0.8917	-0.62741	0.264291
DRD1	0	0	0	0	0	0
DRD2	0	0	0.102713	0	inf	inf
DRD3	0.0472603	0.0313675	0	-0.591357	#NAME?	#NAME?
DRD4	1.26165	0.382446	0.701911	-1.72198	-0.845952	0.87603
DRD5	0.0368505	0	0	#NAME?	#NAME?	0
DRG1	13.274	12.9759	15.1112	-0.0327628	0.18702	0.219783
DRG2	12.4251	9.83393	13.1379	-0.337418	0.0804749	0.417893
DRGX	0	0	0	0	0	0
DROSHA	2.79943	4.9868	3.68644	0.832982	0.397096	-0.435886
DRP2	0.0152202	0.0248835	0.0700213	0.709207	2.20181	1.4926
DSC1	0.35539	0.53291	0.232217	0.584487	-0.613931	-1.19842
DSC2	5.37516	3.98359	0.873698	-0.432236	-2.6211	-2.18886
DSC3	0.0050874	0	0	#NAME?	#NAME?	0
DSCAM	0	0	0.196931	0	inf	inf
DSCAML1	0.0432481	0.042439	0.124638	-0.0272462	1.52703	1.55428
DSCC1	0.0522273	0.341279	0.498242	2.70808	3.25397	0.545895
DSCR3	12.5503	16.1937	13.4955	0.367707	0.104755	-0.262951
DSCR4	0	0	0	0	0	0
DSCR6	0	0	0	0	0	0
DSE	5.15151	8.95851	3.92737	0.798264	-0.39143	-1.18969
DSEL	0.175435	0.555214	0.40657	1.66211	1.21257	-0.449539
DSG1	0	0	0	0	0	0
DSG2	0.0332944	0.0617944	0.107009	0.892194	1.68438	0.792183
DSG3	0.00716983	0.00665818	0	-0.10681	#NAME?	#NAME?
DSG4	0	0	0	0	0	0
DSN1	3.72423	3.82562	4.08325	0.0387516	0.132775	0.0940238
DSP	0.127433	0.635799	0.865882	2.31883	2.76443	0.4456
DSPP	0	0	0	0	0	0
DST	0.228224	0.633503	0.522735	1.4729	1.19563	-0.277271
DSTN	14.9564	23.081	18.5234	0.625943	0.308586	-0.317357
DSTYK	4.60116	4.7277	5.35022	0.0391399	0.2176	0.17846
DTD1	12.363	9.46419	8.04497	-0.385483	-0.619874	-0.234391
DTHD1	0.409742	2.35156	1.26802	2.52083	1.62979	-0.891037
DTL	0.0727071	0.328103	0.573947	2.17398	2.98075	0.806768
DTNA	0.0401046	0.0959071	0.349075	1.25787	3.1217	1.86383
DTNB	3.28293	2.47887	2.35002	-0.405303	-0.482311	-0.0770075
DTNBP1	16.0009	8.46464	11.6272	-0.918634	-0.460649	0.457985
DTWD1	1.49827	2.17327	1.87768	0.536567	0.325653	-0.210914
DTWD2	0.412462	1.30214	0.726973	1.65855	0.81764	-0.840913
DTX1	3.86083	3.2867	6.50563	-0.232269	0.752779	0.985048
DTX2	17.1591	7.02182	7.86636	-1.28906	-1.12521	0.163851
DTX3	9.52223	7.14282	8.38318	-0.414807	-0.183803	0.231004
DTX3L	12.7066	24.0511	16.6079	0.920522	0.386288	-0.534234
DTX4	2.70852	2.17274	1.95977	-0.317991	-0.46682	-0.148829
DTYMK	7.65611	4.85466	5.99032	-0.65724	-0.353979	0.303261
DUOX1	0.0873908	0.186506	0.0464723	1.09367	-0.91111	-2.00478
DUOX2	0.0112099	0	0	#NAME?	#NAME?	0
DUOXA1	0	0	0.0493772	0	inf	inf
DUOXA2	0	0	0	0	0	0
DUPD1	0	0	0	0	0	0
DUS1L	39.3888	29.6776	31.8609	-0.408411	-0.305997	0.102413
DUS2L	8.01628	6.02051	5.38308	-0.413046	-0.574499	-0.161453
DUS3L	11.2875	7.03595	10.1677	-0.681905	-0.150732	0.531173
DUS4L	0.546973	0.939082	0.893543	0.779782	0.708068	-0.0717138
DUSP1	271.551	69.8529	103.711	-1.95883	-1.38866	0.570171
DUSP10	1.73955	2.0563	2.13206	0.241336	0.293533	0.0521971
DUSP11	9.42062	10.3129	12.2914	0.130551	0.383757	0.253205
DUSP12	9.92328	7.95653	7.40846	-0.318677	-0.421643	-0.102966
DUSP13	0.220387	0.0352436	0.0558876	-2.6446	-1.97944	0.665165
DUSP14	2.638	3.31096	4.02307	0.327804	0.608852	0.281048
DUSP15	0	0	0.176315	0	inf	inf
DUSP16	3.95382	7.69858	4.7699	0.961347	0.270713	-0.690633
DUSP18	5.99376	5.97933	3.76188	-0.00347869	-0.67201	-0.668532
DUSP19	0.299334	0.527152	0.278675	0.816462	-0.103174	-0.919636
DUSP2	47.7759	36.4951	80.426	-0.388581	0.751379	1.13996
DUSP21	0	0	0.10804	0	inf	inf
DUSP22	26.8648	24.7422	12.874	-0.118746	-1.06125	-0.942509
DUSP23	27.0307	13.9815	16.1102	-0.951083	-0.746626	0.204457
DUSP26	0	0	0.115021	0	inf	inf
DUSP27	0.0172673	0	0	#NAME?	#NAME?	0
DUSP28	4.65949	4.2749	3.96016	-0.124283	-0.234614	-0.110331
DUSP3	7.42942	9.80379	4.33593	0.400089	-0.776908	-1.177
DUSP4	0.225845	0.269369	0.421293	0.254249	0.89949	0.645241
DUSP5	5.43184	9.22347	8.81908	0.763868	0.699187	-0.0646808
DUSP6	86.7963	65.6319	44.6295	-0.403238	-0.959635	-0.556398
DUSP7	14.6973	16.9939	13.1446	0.209472	-0.161079	-0.370551
DUSP8	2.05722	1.41511	1.67279	-0.53979	-0.298446	0.241344
DUSP9	0	0	0.0479824	0	inf	inf
DUT	12.4605	13.1117	10.4093	0.0734904	-0.259489	-0.33298
DUX2	0	0	0	0	0	0
DUX4	0	0	0	0	0	0
DUX4L2	0	0	0	0	0	0
DUX4L3	0	0	0	0	0	0
DUX4L4	0	0	0	0	0	0
DUX4L5	0	0	0	0	0	0
DUX4L6	0	0	0	0	0	0
DUXA	0	0	0	0	0	0
DVL1	15.9016	8.88002	9.15111	-0.840538	-0.797153	0.0433853
DVL2	9.79749	7.61385	8.2395	-0.363786	-0.249855	0.113931
DVL3	10.7327	10.7914	8.20173	0.00787886	-0.388006	-0.395885
DYDC1	0	0	0	0	0	0
DYDC2	0	0	0	0	0	0
DYM	4.74269	6.36362	4.30126	0.424141	-0.140948	-0.565089
DYNC1H1	8.55503	20.7193	13.1921	1.27613	0.624834	-0.651299
DYNC1I1	0.0188322	0.190606	0.105411	3.33932	2.48475	-0.854566
DYNC1I2	3.9659	4.46543	4.42536	0.171151	0.158147	-0.013004
DYNC1LI1	16.8584	15.411	10.5552	-0.129511	-0.67551	-0.546
DYNC1LI2	11.2169	15.5288	10.0688	0.469277	-0.15578	-0.625056
DYNC2H1	0.193462	0.340318	0.14952	0.81483	-0.371719	-1.18655
DYNC2LI1	1.37598	1.37096	1.35166	-0.00527261	-0.0257277	-0.0204551
DYNLL1	109.134	81.1012	469.907	-0.428299	2.10628	2.53458
DYNLL2	45.4724	60.9968	69.6008	0.423743	0.614112	0.190369
DYNLRB1	87.2528	66.3608	76.5224	-0.39487	-0.18932	0.20555
DYNLRB2	0.187683	0	0.198151	#NAME?	0.0783048	inf
DYNLT1	69.8922	51.4919	37.3387	-0.440786	-0.904457	-0.463672
DYNLT3	4.38935	8.77649	4.31574	0.999637	-0.0243998	-1.02404
DYRK1A	15.4007	21.2797	20.8544	0.46649	0.437357	-0.0291324
DYRK1B	17.1823	10.4267	18.1733	-0.72064	0.0808928	0.801533
DYRK2	4.12633	16.1606	9.73554	1.96955	1.2384	-0.73115
DYRK3	0.206182	1.27226	29.4705	2.6254	7.15921	4.53381
DYRK4	2.29673	2.27366	2.94291	-0.0145665	0.357661	0.372227
DYSF	48.5711	32.162	8.34915	-0.594739	-2.5404	-1.94566
DYTN	0	0.0390766	0.0291482	inf	inf	-0.422896
DYX1C1	0.379645	0.175372	0.169459	-1.11423	-1.16371	-0.0494822
DZANK1	0.317889	0.397172	0.419936	0.321243	0.40165	0.0804061
DZIP1	0	0.00505602	0.101373	inf	inf	4.32553
DZIP1L	0.219969	0.109526	0.235941	-1.00603	0.101127	1.10715
DZIP3	2.20616	2.34868	3.03305	0.0903159	0.459234	0.368918
E2F1	4.87058	2.99032	18.686	-0.703794	1.93979	2.64359
E2F2	2.43778	4.86483	93.7307	0.996818	5.26488	4.26806
E2F3	8.88475	11.1046	6.98393	0.321752	-0.347291	-0.669043
E2F4	49.5927	29.4452	43.3221	-0.752098	-0.195026	0.557072
E2F5	1.4342	2.81551	3.3327	0.973144	1.21644	0.243298
E2F6	1.0103	1.76564	1.32016	0.805401	0.385925	-0.419476
E2F7	0	0.0477124	0.209978	inf	inf	2.1378
E2F8	0.0343834	0.0800911	0.262427	1.21993	2.93214	1.71221
E4F1	18.9492	10.8897	11.6652	-0.799175	-0.699927	0.099248
EAF1	5.19629	8.66995	7.79524	0.738542	0.585111	-0.153431
EAF2	5.64343	4.18014	5.77801	-0.433023	0.033999	0.467022
EAPP	27.0834	18.33	18.9825	-0.5632	-0.512743	0.050457
EARS2	1.42844	2.55801	2.54011	0.840579	0.830448	-0.0101315
EBAG9	6.49962	8.11057	8.27543	0.319448	0.34848	0.0290324
EBF1	0.61285	1.45762	1.13443	1.25001	0.88836	-0.36165
EBF2	0	0	0	0	0	0
EBF3	0.0948101	0	0.0118244	#NAME?	-3.00328	inf
EBF4	1.60004	0.712362	0.878462	-1.16743	-0.865057	0.302368
EBI3	0.355395	0.661804	0.554707	0.89698	0.642301	-0.254679
EBLN1	0	0	0	0	0	0
EBLN2	2.23125	2.26345	1.9677	0.0206756	-0.181337	-0.202012
EBNA1BP2	10.3166	8.41599	10.0532	-0.29376	-0.0373041	0.256456
EBP	14.1684	9.80512	12.9098	-0.531071	-0.134213	0.396858
EBPL	9.983	7.27091	8.2458	-0.457338	-0.275814	0.181525
ECD	6.41301	7.54105	7.3847	0.233765	0.203539	-0.0302259
ECE1	54.3432	26.4817	17.8253	-1.0371	-1.60817	-0.571067
ECE2	2.79495	1.50017	3.00773	-0.897697	0.105856	1.00355
ECEL1	0	0	0	0	0	0
ECH1	59.0138	40.0672	44.2585	-0.558629	-0.415097	0.143532
ECHDC1	14.1887	18.5425	14.0424	0.386091	-0.0149554	-0.401046
ECHDC2	13.4656	6.53643	7.38669	-1.0427	-0.866279	0.176425
ECHDC3	2.23809	1.71526	1.5866	-0.383843	-0.496329	-0.112486
ECHS1	19.2405	14.967	15.8442	-0.362365	-0.280195	0.0821695
ECI1	24.7188	11.251	14.9309	-1.13556	-0.727306	0.40825
ECI2	9.26112	9.10532	10.3788	-0.0244773	0.16438	0.188857
ECM1	0.296453	0.412695	0.466789	0.47727	0.654967	0.177696
ECM2	0.0172623	0.0215324	0.0613252	0.318885	1.82886	1.50997
ECSCR	0	0	0.116254	0	inf	inf
ECSIT	25.3804	18.8672	34.3581	-0.427829	0.436938	0.864767
ECT2	0.557932	0.830056	1.08788	0.573119	0.963356	0.390237
ECT2L	0.0885422	0.139192	0.0875123	0.652642	-0.0168799	-0.669522
EDA	0.443868	0.807464	0.160626	0.863269	-1.46643	-2.3297
EDA2R	0.038511	0.148219	0.111899	1.94439	1.53885	-0.405536
EDAR	0.731444	0.734258	0.953048	0.00554074	0.381802	0.376261
EDARADD	0.57945	1.55738	0.655693	1.42637	0.178337	-1.24803
EDC3	5.7027	6.8075	6.99212	0.255481	0.294085	0.038604
EDC4	17.1425	16.0881	15.6368	-0.0915809	-0.132635	-0.0410542
EDDM3A	0.067809	0	0	#NAME?	#NAME?	0
EDDM3B	0	0	0	0	0	0
EDEM1	12.0335	26.6895	18.7052	1.14922	0.636385	-0.512831
EDEM2	22.2237	12.463	10.331	-0.834447	-1.10511	-0.270668
EDEM3	4.77867	12.4633	6.60079	1.38301	0.466029	-0.916978
EDF1	202.132	113.692	141.658	-0.830168	-0.51289	0.317278
EDIL3	0	0.0131388	0	inf	0	#NAME?
EDN1	0.633967	0.353376	0.510422	-0.843205	-0.312717	0.530488
EDN2	0.0827271	0	0	#NAME?	#NAME?	0
EDN3	0.199058	0.0538031	0.124022	-1.88742	-0.682594	1.20483
EDNRA	0	0	0.0537479	0	inf	inf
EDNRB	0.0240221	0	0.261442	#NAME?	3.44406	inf
EEA1	1.8047	3.67202	2.00687	1.02482	0.153195	-0.871623
EED	6.04942	9.2388	7.64883	0.610907	0.338442	-0.272465
EEF1A1	737.333	768.501	643.506	0.05973	-0.196362	-0.256092
EEF1A2	0.169889	0.134535	0.556316	-0.33661	1.71131	2.04792
EEF1B2	464.714	292.737	294.713	-0.666738	-0.65703	0.00970813
EEF1D	453.134	212.244	277.274	-1.09421	-0.708623	0.385591
EEF1E1	5.33099	6.33102	6.25477	0.248033	0.230552	-0.0174814
EEF1G	613.235	392.863	455.22	-0.642415	-0.429875	0.21254
EEF2	723.435	607.562	830.547	-0.251832	0.199198	0.451031
EEF2K	2.22852	3.25815	2.44953	0.547964	0.136415	-0.411548
EEFSEC	8.60306	6.97795	8.79428	-0.302047	0.0317145	0.333762
EEPD1	8.49778	3.32369	2.12586	-1.3543	-1.99904	-0.644739
EFCAB1	0.0827553	0	0	#NAME?	#NAME?	0
EFCAB11	1.24588	0.436902	0.79453	-1.51178	-0.64899	0.862793
EFCAB2	0.939751	1.5237	1.21484	0.697232	0.370414	-0.326818
EFCAB3	0	0	0	0	0	0
EFCAB4A	2.72232	0.842125	0.977748	-1.69273	-1.4773	0.215429
EFCAB4B	1.04692	4.56467	2.23789	2.12436	1.09599	-1.02837
EFCAB5	0.044943	0.0580556	0.0579176	0.369338	0.365905	-0.00343321
EFCAB6	0.00972125	0.00792261	0.0514757	-0.295167	2.40468	2.69984
EFCAB7	0.361435	0.487819	0.497253	0.432609	0.460243	0.0276337
EFCAB9	0	0	0	0	0	0
EFEMP1	0	0	0.214469	0	inf	inf
EFEMP2	2.89497	1.9442	1.43191	-0.57437	-1.01561	-0.441242
EFHA1	11.9302	15.6455	12.8009	0.391132	0.101626	-0.289506
EFHA2	0.317863	0.477492	0.346508	0.587074	0.124486	-0.462588
EFHB	0.0285596	0	0.0510425	#NAME?	0.837724	inf
EFHC1	0.691667	0.859654	0.817709	0.313679	0.24151	-0.0721697
EFHC2	0.987395	1.42292	0.565781	0.527159	-0.803383	-1.33054
EFHD1	0.225476	0.333982	0.289383	0.566795	0.360005	-0.20679
EFHD2	444.022	212.454	139.214	-1.06348	-1.67333	-0.609848
EFNA1	0.53159	0.194247	0.622032	-1.45242	0.226674	1.6791
EFNA2	0	0	0	0	0	0
EFNA3	1.11588	0.483324	0.928515	-1.20712	-0.265188	0.941935
EFNA4	6.39169	3.53631	4.22677	-0.853954	-0.596643	0.25731
EFNA5	0.158805	0.110514	0.0944747	-0.523026	-0.749256	-0.22623
EFNB1	2.83207	3.00941	2.65697	0.0876241	-0.0920763	-0.1797
EFNB2	0.0801072	0.0884696	0.157724	0.143251	0.977404	0.834153
EFNB3	0.0256393	0	0.142468	#NAME?	2.47421	inf
EFR3A	5.82886	14.839	8.47994	1.3481	0.54084	-0.807264
EFR3B	0.0798124	0.0856218	0.395144	0.101367	2.30769	2.20633
EFS	0	0	0.496221	0	inf	inf
EFTUD1	2.87029	3.93167	3.73439	0.453944	0.379674	-0.0742703
EFTUD2	10.6982	8.83352	8.95963	-0.276314	-0.255863	0.0204502
EGF	0.8576	1.70715	1.2326	0.993216	0.523324	-0.469891
EGFL6	0	0	0.023743	0	inf	inf
EGFL7	2.61853	2.24174	3.90662	-0.224142	0.577163	0.801305
EGFL8	3.38366	1.91861	2.42536	-0.818518	-0.480386	0.338132
EGFLAM	0	0	0.0267714	0	inf	inf
EGFR	0.409194	0.12143	14.3535	-1.75267	5.13248	6.88514
EGLN1	19.5398	18.861	5.18475	-0.0510062	-1.91407	-1.86306
EGLN2	121.724	60.945	50.8938	-0.998038	-1.25805	-0.260017
EGLN3	0.501958	1.17637	1.30706	1.22871	1.38069	0.151984
EGR1	15.4299	6.67246	37.4116	-1.20944	1.27775	2.48719
EGR2	3.38092	2.69318	5.94537	-0.328108	0.81435	1.14246
EGR3	1.97062	1.18785	4.38422	-0.730294	1.15367	1.88396
EGR4	0.109221	0	0	#NAME?	#NAME?	0
EHBP1	1.15679	2.70503	1.93483	1.22552	0.742086	-0.483434
EHBP1L1	142.994	91.8236	57.3129	-0.639014	-1.31902	-0.680006
EHD1	125.396	84.0416	79.7647	-0.577311	-0.652663	-0.0753524
EHD2	0.0978161	0.253998	0.261679	1.37667	1.41965	0.0429811
EHD3	4.42333	8.17788	6.10347	0.886594	0.464497	-0.422097
EHD4	6.78751	6.74572	5.36785	-0.00890902	-0.338538	-0.329629
EHF	0.0427954	0.0731887	0.0266203	0.774166	-0.684926	-1.45909
EHHADH	0.157798	0.401123	0.528739	1.34597	1.74448	0.398513
EHMT1	9.71426	11.8595	11.1118	0.287867	0.193922	-0.0939449
EHMT2	14.1794	11.3352	12.6986	-0.32299	-0.15913	0.163859
EI24	9.90684	9.49116	11.7274	-0.0618416	0.24338	0.305222
EID1	26.8924	40.5082	29.3788	0.591017	0.127575	-0.463442
EID2	9.55456	8.48819	7.65319	-0.170733	-0.320129	-0.149396
EID2B	1.8356	1.9309	1.10588	0.0730249	-0.731055	-0.80408
EID3	2.08205	2.34263	2.03945	0.170119	-0.0298277	-0.199947
EIF1	369.861	298.998	688.252	-0.306847	0.895956	1.2028
EIF1AD	6.42556	7.13812	6.33588	0.151721	-0.0202784	-0.172
EIF1AX	4.66091	13.5551	10.4875	1.54015	1.16999	-0.37016
EIF1AY	27.3646	0.0277942	0.0714024	-9.94331	-8.58212	1.36119
EIF1B	47.4876	49.4353	412.825	0.057992	3.11991	3.06192
EIF2A	7.78653	14.8093	9.35955	0.927447	0.265458	-0.661988
EIF2AK1	25.2071	38.5828	113.763	0.614124	2.17413	1.56001
EIF2AK2	5.49223	14.7552	9.72728	1.42576	0.824643	-0.601118
EIF2AK3	2.88908	5.27435	4.72798	0.868383	0.710616	-0.157767
EIF2AK4	3.44966	4.34753	4.4217	0.333742	0.358148	0.0244055
EIF2B1	16.8251	17.8468	17.177	0.0850557	0.0298665	-0.0551892
EIF2B2	8.12724	6.96568	7.9283	-0.2225	-0.0357544	0.186746
EIF2B3	3.69988	3.79581	4.6187	0.0369288	0.320009	0.28308
EIF2B4	12.2124	8.24872	8.95313	-0.566103	-0.447881	0.118222
EIF2B5	12.0978	12.8228	14.1337	0.0839643	0.224396	0.140431
EIF2C1	5.72601	9.21403	6.19477	0.686301	0.11352	-0.572781
EIF2C2	5.8736	10.1209	10.724	0.78502	0.86852	0.0835002
EIF2C3	1.22485	4.1714	1.72474	1.76793	0.49378	-1.27415
EIF2C4	18.3056	23.6071	7.66776	0.366935	-1.25541	-1.62235
EIF2D	11.9355	10.449	9.70634	-0.191902	-0.298263	-0.106361
EIF2S1	4.34394	7.84833	7.68212	0.853381	0.822499	-0.0308819
EIF2S2	21.3674	18.2911	20.3815	-0.224272	-0.0681533	0.156119
EIF2S3	37.0861	59.271	47.6008	0.676448	0.360106	-0.316342
EIF3A	31.2936	47.7329	34.1294	0.609115	0.125147	-0.483969
EIF3B	28.7636	24.8244	29.5779	-0.212487	0.0402745	0.252761
EIF3C	8.15616	0.002023	5.05816	-11.9772	-0.689278	11.2879
EIF3CL	0.1212	4.67851	0.0303318	5.27059	-1.99849	-7.26908
EIF3D	74.2175	58.866	60.7126	-0.334323	-0.289763	0.0445599
EIF3E	116.335	128.554	107.455	0.144095	-0.114546	-0.258641
EIF3F	146.915	125.36	121.432	-0.228904	-0.274831	-0.0459274
EIF3G	135.66	89.984	91.0122	-0.592256	-0.575863	0.0163927
EIF3H	125.659	121.822	148.467	-0.0447455	0.240622	0.285367
EIF3I	46.8032	35.4364	42.0208	-0.401375	-0.155503	0.245872
EIF3J	12.3935	15.6736	28.1776	0.338753	1.18497	0.846212
EIF3K	182.955	111.251	129.905	-0.717666	-0.494035	0.223631
EIF3L	114.605	102.116	83.5478	-0.166457	-0.455993	-0.289535
EIF3M	60.1608	58.5903	48.4563	-0.0381619	-0.312142	-0.27398
EIF4A1	150.409	124.712	119.895	-0.270287	-0.327116	-0.0568294
EIF4A2	99.8351	134.847	182.095	0.433706	0.867069	0.433362
EIF4A3	19.3398	14.5937	14.9699	-0.406226	-0.369505	0.0367207
EIF4B	85.9731	114.217	84.8486	0.409817	-0.0189954	-0.428813
EIF4E	2.17976	3.62214	3.74172	0.732676	0.779535	0.0468595
EIF4E1B	0	0	0	0	0	0
EIF4E2	39.625	28.3767	23.3312	-0.481704	-0.76415	-0.282447
EIF4E3	11.8574	12.3885	4.51751	0.0632054	-1.39219	-1.4554
EIF4EBP1	20.8557	11.9437	7.2695	-0.804194	-1.52051	-0.716316
EIF4EBP2	21.5563	32.8006	26.456	0.605617	0.295486	-0.310131
EIF4EBP3	18.5475	6.31271	8.40646	-1.5549	-1.14166	0.413241
EIF4ENIF1	5.52634	6.7113	6.01799	0.280267	0.122956	-0.157311
EIF4G1	26.9302	31.9098	31.0353	0.244772	0.204681	-0.0400911
EIF4G2	80.764	118.517	103.991	0.553313	0.364678	-0.188635
EIF4G3	6.10682	9.68418	6.68054	0.665208	0.129542	-0.535666
EIF4H	70.0523	67.7377	58.6083	-0.0484736	-0.257327	-0.208853
EIF5	18.7117	28.3467	49.4308	0.599235	1.40147	0.802233
EIF5A	137.669	94.0479	144.732	-0.54974	0.0721748	0.621915
EIF5A2	0.483006	1.26738	1.2413	1.39173	1.36174	-0.0299974
EIF5AL1	0.0927984	0.127879	0.167123	0.462611	0.848738	0.386127
EIF5B	16.958	15.4205	19.2228	-0.137108	0.180855	0.317964
EIF6	44.7455	25.8694	25.0495	-0.790499	-0.836963	-0.0464643
ELAC1	1.43688	1.50199	1.24688	0.0639381	-0.204616	-0.268554
ELAC2	8.69898	9.36234	8.10696	0.106022	-0.101687	-0.207709
ELANE	5.04931	4.66386	44.6169	-0.114562	3.14343	3.25799
ELAVL1	5.54843	7.30895	6.79226	0.397585	0.291813	-0.105772
ELAVL2	0	0	0	0	0	0
ELAVL3	0.0123408	0	0.168913	#NAME?	3.77477	inf
ELAVL4	0	0.017713	0.105673	inf	inf	2.57673
ELF1	24.3859	40.83	29.9675	0.743582	0.297355	-0.446227
ELF2	11.0322	13.7134	8.84366	0.313865	-0.31901	-0.632876
ELF3	0.273426	0.0887616	10.9716	-1.62314	5.32648	6.94962
ELF4	28.9057	28.1947	21.6875	-0.0359293	-0.414494	-0.378564
ELF5	0.0371031	0	0	#NAME?	#NAME?	0
ELFN1	0	0.0169926	0	inf	0	#NAME?
ELFN2	0.0407255	0.0132149	0.21373	-1.62377	2.39179	4.01555
ELK1	8.81271	8.41852	9.27004	-0.0660186	0.072989	0.139008
ELK3	6.20923	17.217	7.99013	1.47135	0.363805	-1.10755
ELK4	3.75263	12.9962	9.0516	1.79212	1.27027	-0.521844
ELL	28.5993	14.9226	10.9535	-0.938485	-1.38459	-0.446105
ELL2	1.42817	3.05824	20.2725	1.09854	3.82728	2.72875
ELL3	0.945162	1.10103	1.25281	0.220225	0.406537	0.186312
ELMO1	9.64335	11.6742	9.68692	0.275717	0.0065042	-0.269213
ELMO2	13.0911	16.0559	12.0294	0.294514	-0.122032	-0.416546
ELMO3	4.14802	2.34827	2.25178	-0.820826	-0.881359	-0.0605325
ELMOD1	0	0	0.017698	0	inf	inf
ELMOD2	2.93265	5.7868	3.04087	0.980564	0.0522814	-0.928283
ELMOD3	8.44519	6.54642	6.2836	-0.367424	-0.426539	-0.0591155
ELN	0.0305467	0.0403737	0.660021	0.402396	4.43342	4.03102
ELOF1	43.1854	27.5537	64.5198	-0.6483	0.579198	1.2275
ELOVL1	41.7625	33.1659	26.6698	-0.332506	-0.646998	-0.314492
ELOVL2	0.00923002	0.00928995	0.366018	0.00933783	5.30944	5.3001
ELOVL3	0.0981996	0.260819	0.278025	1.40926	1.50142	0.0921625
ELOVL4	0.466271	0.479369	0.404954	0.0399677	-0.203409	-0.243377
ELOVL5	56.6146	74.2097	32.6785	0.390434	-0.792834	-1.18327
ELOVL6	0.481803	2.0344	12.1893	2.07809	4.66103	2.58295
ELOVL7	2.60606	6.86278	2.54738	1.39692	-0.0328538	-1.42978
ELP2	8.07348	11.9011	10.6731	0.559831	0.402719	-0.157112
ELP3	5.01116	7.47401	7.80418	0.576737	0.639102	0.0623642
ELP4	3.37302	5.02699	4.4473	0.575656	0.398889	-0.176767
ELSPBP1	0	0	0	0	0	0
ELTD1	0	0	0.0228983	0	inf	inf
EMB	21.8155	54.7358	29.3646	1.32713	0.428721	-0.898407
EMCN	0	0	0.0217315	0	inf	inf
EMD	39.4849	30.1829	34.7487	-0.387571	-0.184341	0.203229
EME1	0.2247	0.161343	0.193282	-0.477869	-0.217295	0.260573
EME2	0.661271	2.88324	1.1902	2.12438	0.847885	-1.27649
EMG1	15.8022	13.2856	15.8915	-0.250264	0.00813166	0.258396
EMID1	0.342772	0.309815	1.17827	-0.145844	1.78135	1.92719
EMID2	0.500376	0.51539	0.422764	0.0426493	-0.243163	-0.285812
EMILIN1	0.686954	0.462538	1.35576	-0.570641	0.980812	1.55145
EMILIN2	20.7421	23.4432	10.537	0.176605	-0.977094	-1.1537
EMILIN3	0.0221484	0.0144062	1.14471	-0.620518	5.69164	6.31216
EML1	0	0	0.0591942	0	inf	inf
EML2	12.3066	13.0867	13.6133	0.0886706	0.145579	0.0569085
EML3	38.0204	28.9274	24.2785	-0.394335	-0.647091	-0.252757
EML4	11.2713	25.1076	15.2506	1.15547	0.436206	-0.71926
EML5	0.193076	0.497931	0.163144	1.36677	-0.243026	-1.6098
EML6	0.30135	0.611667	0.433573	1.0213	0.524832	-0.496472
EMP1	0.697636	0.476105	1.8926	-0.551195	1.43982	1.99102
EMP2	0	0.0082219	0.0116326	inf	inf	0.500634
EMP3	335.984	193.249	179.312	-0.79793	-0.905916	-0.107986
EMR1	5.93722	7.86841	3.1323	0.406286	-0.922566	-1.32885
EMR2	22.2227	20.1754	4.68422	-0.139435	-2.24616	-2.10672
EMR3	46.0807	27.0006	3.14611	-0.771175	-3.87252	-3.10135
EMX1	0	0	0	0	0	0
EMX2	0	0	0	0	0	0
EN1	0	0	0.0565154	0	inf	inf
EN2	0	0	0	0	0	0
ENAH	0.0140524	0.0533483	0.104579	1.92462	2.8957	0.971081
ENAM	0.0901533	0.214485	0.0774573	1.25042	-0.218979	-1.4694
ENC1	2.08724	2.93757	3.57555	0.493023	0.776567	0.283544
ENDOD1	4.95363	12.1664	12.062	1.29634	1.28391	-0.0124327
ENDOG	11.2818	5.66546	6.20367	-0.993725	-0.862797	0.130928
ENDOU	0	0.019031	0.056715	inf	inf	1.57538
ENDOV	2.1939	1.19435	1.44966	-0.877276	-0.597779	0.279497
ENG	8.69646	10.0354	7.15476	0.206604	-0.281523	-0.488128
ENGASE	24.1453	18.5092	11.0504	-0.383496	-1.12765	-0.744152
ENHO	2.76412	1.26019	0.845101	-1.13318	-1.70962	-0.576446
ENKUR	2.40781	4.56192	1.40776	0.921919	-0.774328	-1.69625
ENO1	216.25	161.036	154.866	-0.425311	-0.481673	-0.0563617
ENO2	14.2695	16.0323	8.93861	0.168048	-0.674815	-0.842864
ENO3	5.19116	2.39349	1.83705	-1.11694	-1.49866	-0.381722
ENO4	0.223401	0.109734	0.0768668	-1.02563	-1.5392	-0.513574
ENOPH1	6.75409	9.97085	8.5534	0.561954	0.340736	-0.221218
ENOSF1	1.59346	1.61067	3.16172	0.0154998	0.988548	0.973048
ENOX1	0	0.0156192	0.0454711	inf	inf	1.54163
ENOX2	1.66875	2.81451	2.21663	0.754113	0.409596	-0.344517
ENPEP	0	0.00730227	0.0194079	inf	inf	1.41023
ENPP1	0.0379502	0.113589	0.0274555	1.58165	-0.467011	-2.04866
ENPP2	0.411964	0.281019	1.15952	-0.551853	1.49293	2.04478
ENPP3	0.187472	0.339149	0.109161	0.855247	-0.780208	-1.63546
ENPP4	1.78641	7.23792	3.90939	2.01851	1.12988	-0.888633
ENPP5	0.456115	1.19851	1.22078	1.39377	1.42033	0.0265569
ENPP6	0	0	0.0459065	0	inf	inf
ENPP7	0	0	0	0	0	0
ENSA	89.2818	67.8414	83.0195	-0.396199	-0.104915	0.291284
ENTHD1	0.0627232	0.0282067	0	-1.15296	#NAME?	#NAME?
ENTPD1	6.7681	11.3169	2.76965	0.741655	-1.28905	-2.0307
ENTPD2	0.143479	0.189006	0.195711	0.397593	0.44788	0.050287
ENTPD3	0.0182134	0	0	#NAME?	#NAME?	0
ENTPD4	11.9548	19.1725	10.7977	0.681449	-0.146858	-0.828307
ENTPD5	0.412943	1.38455	3.01832	1.7454	2.86973	1.12433
ENTPD6	18.5888	11.6229	10.9576	-0.677464	-0.762503	-0.0850395
ENTPD7	0.398224	1.11079	0.540353	1.47994	0.440323	-1.03962
ENTPD8	0	0.0649023	0.157898	inf	inf	1.28265
ENY2	7.04213	7.82763	5.87893	0.152563	-0.260459	-0.413022
EOMES	4.63663	10.2689	9.99105	1.14713	1.10756	-0.0395742
EP300	10.8083	20.8386	15.3241	0.947126	0.503671	-0.443455
EP400	4.31342	8.27676	6.30691	0.940233	0.5481	-0.392133
EPAS1	0.450846	0.511465	0.675713	0.182003	0.583777	0.401774
EPB41	36.4157	66.3536	216.283	0.865613	2.57029	1.70467
EPB41L1	0.0199269	0.0226432	0.0997846	0.184359	2.3241	2.13974
EPB41L2	1.97716	3.12863	2.43513	0.662104	0.300572	-0.361532
EPB41L3	3.10907	4.89041	1.64822	0.653469	-0.915573	-1.56904
EPB41L4A	1.16489	1.24284	1.17414	0.0934458	0.0114019	-0.0820439
EPB41L4B	0	0	0	0	0	0
EPB41L5	0.472	0.855521	0.680666	0.858017	0.52816	-0.329857
EPB42	27.7093	25.1903	157.265	-0.137502	2.50476	2.64226
EPB49	174.54	191.216	639.144	0.13165	1.87258	1.74093
EPC1	6.8926	10.0935	7.66545	0.55031	0.153321	-0.396989
EPC2	4.74978	8.68158	8.04846	0.870096	0.760851	-0.109245
EPCAM	0.0290876	0.0759211	0	1.3841	#NAME?	#NAME?
EPDR1	0.671503	0.391217	1.15018	-0.779425	0.776391	1.55582
EPG5	2.62778	6.56557	4.66238	1.32108	0.827224	-0.493854
EPGN	0	0	0	0	0	0
EPHA1	3.94796	2.2508	3.85538	-0.810672	-0.0342361	0.776436
EPHA10	0	0.0219828	0.0177293	inf	inf	-0.310241
EPHA2	0.308016	0.156632	0.637857	-0.975625	1.05023	2.02585
EPHA3	0	0	0	0	0	0
EPHA4	0.72532	3.02933	2.32262	2.06231	1.67906	-0.383245
EPHA5	0	0	0.0685524	0	inf	inf
EPHA6	0	0	0	0	0	0
EPHA7	0	0	0	0	0	0
EPHA8	0	0	0	0	0	0
EPHB1	2.21541	0.729989	0.786403	-1.60163	-1.49423	0.107394
EPHB2	0.511016	0.822068	1.3144	0.685889	1.36296	0.677071
EPHB3	0.705877	0.502626	0.343873	-0.489932	-1.03754	-0.547609
EPHB4	8.88265	2.32968	1.70494	-1.93086	-2.38126	-0.450405
EPHB6	11.2437	7.07122	6.57003	-0.669088	-0.775148	-0.106059
EPHX1	3.41067	3.17339	3.34531	-0.104032	-0.0279161	0.076116
EPHX2	8.50628	4.36049	6.18135	-0.964039	-0.460605	0.503434
EPHX3	0.0981334	0.033785	0	-1.53836	#NAME?	#NAME?
EPHX4	0.0349265	0.360584	0.212858	3.36794	2.6075	-0.760441
EPM2A	0.948252	1.39166	1.83479	0.553464	0.952274	0.39881
EPM2AIP1	4.23581	10.4203	4.94671	1.29869	0.223832	-1.07486
EPN1	61.8166	28.3113	42.55	-1.12661	-0.538836	0.587779
EPN2	1.60454	1.30247	3.26435	-0.30091	1.02464	1.32555
EPN3	0.0212495	0.0143731	0	-0.564064	#NAME?	#NAME?
EPO	0.193903	0	0	#NAME?	#NAME?	0
EPOR	4.63463	6.00138	13.0771	0.372839	1.49652	1.12368
EPPK1	0.537615	0.965188	0.921475	0.844236	0.777371	-0.0668647
EPRS	7.97001	14.2844	11.4775	0.841782	0.52615	-0.315633
EPS15	8.87178	18.5461	11.2403	1.06382	0.341381	-0.72244
EPS15L1	14.1238	10.2029	6.99088	-0.46914	-1.01458	-0.545439
EPS8	0.297498	0.901242	0.22907	1.59904	-0.377093	-1.97613
EPS8L1	0.61973	0.721933	0.91567	0.220226	0.563188	0.342962
EPS8L2	1.61968	1.26611	1.80809	-0.355306	0.158765	0.514071
EPS8L3	0.0625752	0	0.0336537	#NAME?	-0.894825	inf
EPSTI1	10.6502	16.5611	33.4275	0.636924	1.65016	1.01324
EPT1	1.19538	2.73762	2.23769	1.19545	0.90454	-0.290914
EPX	0.0301956	0.0610285	0.0644224	1.01514	1.09322	0.0780788
EPYC	0	0	0	0	0	0
ERAL1	7.59804	4.67812	28.3273	-0.699698	1.89849	2.59819
ERAP1	7.9092	20.1196	11.1886	1.347	0.500427	-0.846572
ERAP2	4.24828	23.6484	18.6566	2.47679	2.13474	-0.342055
ERAS	0	0.0483121	0.0768437	inf	inf	0.669542
ERBB2	3.56558	3.2751	2.98983	-0.122599	-0.254076	-0.131477
ERBB2IP	13.6328	26.0539	15.4239	0.934419	0.178091	-0.756328
ERBB3	0.0676836	0.141647	0.111286	1.06542	0.717388	-0.348028
ERBB4	0	0	0.00366935	0	inf	inf
ERC1	1.65715	2.83776	2.2851	0.776047	0.463555	-0.312493
ERC2	0	0.0115646	0.00815104	inf	inf	-0.504661
ERCC1	14.3783	10.8701	11.2924	-0.403532	-0.34854	0.054992
ERCC2	2.37618	1.72601	2.41837	-0.4612	0.0253889	0.486589
ERCC3	10.5808	11.697	11.5595	0.14469	0.127637	-0.0170528
ERCC4	0.874406	2.09641	1.29914	1.26154	0.571187	-0.690357
ERCC5	15.7613	22.8809	19.0266	0.537762	0.271638	-0.266123
ERCC6	1.28571	3.25865	2.13132	1.34171	0.729181	-0.612528
ERCC6L	0.0468508	0.489126	0.274621	3.38406	2.5513	-0.832765
ERCC8	1.1177	1.80617	1.16102	0.692403	0.0548583	-0.637545
EREG	0.359558	0.308782	0.481857	-0.219634	0.422381	0.642016
ERF	40.8868	16.4845	14.5708	-1.31052	-1.48856	-0.178034
ERG	0.0660282	0.121567	0.351956	0.8806	2.41424	1.53364
ERGIC1	78.7734	39.0624	29.6608	-1.01193	-1.40915	-0.397223
ERGIC2	6.60967	6.38432	6.73272	-0.0500461	0.026611	0.0766572
ERGIC3	70.1394	43.3844	51.8165	-0.693051	-0.436814	0.256237
ERH	61.4822	59.7723	59.691	-0.0406902	-0.042655	-0.00196474
ERI1	1.72955	3.68182	2.37241	1.09002	0.455958	-0.634065
ERI2	0.42465	0.921309	1.21296	1.11741	1.51419	0.396779
ERI3	9.9313	5.75094	6.94311	-0.788185	-0.516402	0.271783
ERICH1	35.7404	21.7227	18.0181	-0.718353	-0.988106	-0.269753
ERLEC1	5.34344	6.29032	6.75586	0.235365	0.338371	0.103006
ERLIN1	3.68958	5.39624	4.19757	0.548497	0.186098	-0.362398
ERLIN2	3.23125	5.7665	3.63132	0.835603	0.168402	-0.667201
ERMAP	3.0093	5.27117	100.622	0.808696	5.06337	4.25467
ERMN	1.22338	2.16329	1.86492	0.822353	0.608239	-0.214114
ERMP1	2.21986	6.30518	2.96006	1.50607	0.41516	-1.09091
ERN1	3.23392	13.5197	5.80677	2.06371	0.844454	-1.21925
ERN2	0	0	0	0	0	0
ERO1L	6.6371	15.7368	5.09894	1.24551	-0.380356	-1.62587
ERO1LB	2.54294	4.14687	2.71129	0.705528	0.0924854	-0.613042
ERP27	3.24145	3.32984	2.57053	0.0388173	-0.334573	-0.37339
ERP29	120.569	89.5235	92.7429	-0.429522	-0.378552	0.0509697
ERP44	8.94422	10.8915	7.28897	0.284173	-0.295242	-0.579415
ERRFI1	0.167904	0.287137	0.524319	0.774101	1.6428	0.868704
ERV3-1	1.28502	5.65827	1.54113	2.13857	0.262192	-1.87637
ERVFRD-1	0.0293284	0.0487645	0.225906	0.733533	2.94535	2.21182
ERVMER34-1	0	0	0	0	0	0
ERVV-1	0	0	0	0	0	0
ERVV-2	0	0	0	0	0	0
ESAM	12.6892	13.3481	14.4459	0.0730291	0.187062	0.114032
ESCO1	2.54562	5.35152	3.7272	1.07193	0.550075	-0.521855
ESCO2	0.0300701	0.162811	0.336362	2.4368	3.48361	1.04681
ESD	19.7481	25.5457	19.9366	0.371371	0.0137066	-0.357665
ESF1	6.90166	5.52812	7.4121	-0.320155	0.102938	0.423093
ESM1	0.131487	0.245665	0.477586	0.901772	1.86084	0.959068
ESPL1	0.140687	0.227223	0.428068	0.691623	1.60536	0.913732
ESPN	10.0456	1.97007	11.1054	-2.35025	0.14469	2.49494
ESPNL	0.136818	0.291764	0.136952	1.09255	0.00141177	-1.09114
ESR1	0.136322	0.267417	0.290155	0.972077	1.08981	0.117732
ESR2	0.193311	0.597616	0.159173	1.62829	-0.280331	-1.90863
ESRP1	0.0120059	0	0	#NAME?	#NAME?	0
ESRP2	0.562025	0.36465	0.591207	-0.624121	0.0730298	0.697151
ESRRA	28.3366	19.2976	17.8388	-0.554249	-0.667646	-0.113398
ESRRB	0.0234468	0.0327409	0.0256288	0.481706	0.128375	-0.353331
ESRRG	0	0.0151849	0	inf	0	#NAME?
ESX1	0	0	0	0	0	0
ESYT1	24.8236	28.8861	28.0774	0.218665	0.177699	-0.0409663
ESYT2	12.1273	26.2833	18.9616	1.11589	0.644823	-0.471067
ESYT3	0.011779	0.00970232	0.0278578	-0.279815	1.24186	1.52168
ETAA1	1.37756	2.77921	2.21262	1.01255	0.683636	-0.328919
ETF1	10.9134	14.039	15.289	0.363335	0.486389	0.123054
ETFA	16.5701	26.9448	26.2032	0.701425	0.66116	-0.0402654
ETFB	46.0893	19.5586	41.0062	-1.23663	-0.16859	1.06804
ETFDH	2.60749	3.76745	6.78933	0.530927	1.38061	0.849681
ETHE1	22.7445	12.3942	12.4967	-0.875858	-0.86397	0.0118882
ETNK1	4.3175	13.3596	7.66048	1.6296	0.827238	-0.802364
ETNK2	0.544063	0.240908	0.752656	-1.17529	0.468218	1.64351
ETS1	72.0778	144.757	142.876	1.006	0.987136	-0.0188664
ETS2	13.6716	12.4552	5.82771	-0.134436	-1.23019	-1.09575
ETV1	0.0052368	0.0387813	0.456853	2.8886	6.4469	3.5583
ETV2	0.300004	0.0957847	0.303425	-1.64712	0.0163593	1.66347
ETV3	1.61835	6.09985	3.8021	1.91425	1.23227	-0.681978
ETV3L	0	0.0275628	0.0424499	inf	inf	0.623039
ETV4	0	0.0227477	0.100999	inf	inf	2.15055
ETV5	0.0872047	0.106963	0.490487	0.294638	2.49174	2.1971
ETV6	10.1322	10.2709	6.03601	0.0196131	-0.747277	-0.76689
ETV7	2.18652	0.891926	1.12316	-1.29364	-0.961078	0.332563
EVC	0.0824056	0.234248	0.189826	1.50722	1.20387	-0.303355
EVC2	0.0845697	0.253127	0.215535	1.58165	1.34971	-0.23194
EVI2A	38.9625	44.0944	22.9163	0.178509	-0.765715	-0.944224
EVI2B	214.144	225.337	83.4002	0.0735062	-1.36046	-1.43396
EVI5	1.61347	2.31172	0.674226	0.518801	-1.25886	-1.77766
EVI5L	5.04308	3.54961	3.73205	-0.506646	-0.434338	0.0723084
EVL	160.516	123.01	150.791	-0.383949	-0.0901701	0.293779
EVPL	0.391755	0.329558	0.734713	-0.249418	0.90723	1.15665
EVPLL	0.0508646	0	0	#NAME?	#NAME?	0
EVX1	0	0	0	0	0	0
EVX2	0	0	0	0	0	0
EWSR1	55.1925	45.5362	43.2607	-0.277458	-0.351415	-0.0739568
EXD1	0	0	0	0	0	0
EXD2	0.921026	1.41535	1.14164	0.619845	0.309797	-0.310049
EXD3	2.83943	1.38464	1.33252	-1.03609	-1.09145	-0.0553534
EXO1	0.0731132	0.157497	0.41107	1.10712	2.49118	1.38406
EXOC1	7.21387	10.8357	6.62211	0.586944	-0.123481	-0.710425
EXOC2	4.46392	9.15933	6.6671	1.03693	0.578746	-0.458183
EXOC3	27.9433	22.8226	20.1431	-0.292041	-0.472219	-0.180178
EXOC3L1	0.0819906	0.13008	0.164412	0.665864	1.00379	0.337922
EXOC3L2	0.250382	0.317854	0.252302	0.344235	0.0110201	-0.333214
EXOC3L4	0	0.0594101	0.0473158	inf	inf	-0.328389
EXOC4	7.54744	9.86583	8.56843	0.386453	0.183043	-0.203409
EXOC5	1.84842	5.78184	3.30226	1.64523	0.837158	-0.808076
EXOC6	4.04832	5.4822	3.35519	0.437432	-0.270928	-0.70836
EXOC6B	0.268414	1.56242	0.873361	2.54125	1.70212	-0.839132
EXOC7	19.3798	16.9588	17.1667	-0.192518	-0.174936	0.017582
EXOC8	4.89011	8.87312	4.26264	0.859573	-0.198122	-1.05769
EXOG	1.96737	4.41494	2.75234	1.16613	0.484391	-0.681738
EXOSC1	11.6797	10.3014	9.15576	-0.181161	-0.351253	-0.170091
EXOSC10	9.56543	14.214	12.5253	0.57141	0.388938	-0.182472
EXOSC2	5.89248	7.0002	6.71658	0.248521	0.188851	-0.0596693
EXOSC3	8.67771	12.1851	9.25578	0.489731	0.0930394	-0.396692
EXOSC4	10.8522	3.91692	8.10168	-1.47019	-0.421691	1.0485
EXOSC5	12.7963	7.91481	9.13745	-0.693102	-0.485864	0.207237
EXOSC6	15.4882	12.4151	14.2036	-0.319077	-0.124921	0.194156
EXOSC7	6.93775	6.87024	7.97804	-0.0141075	0.201565	0.215673
EXOSC8	6.70098	5.51022	5.74382	-0.282263	-0.222363	0.0599003
EXOSC9	8.34728	9.15768	9.07565	0.133676	0.120695	-0.0129809
EXPH5	0.0683369	0.220158	0.0810822	1.6878	0.24672	-1.44108
EXT1	2.55043	2.96838	1.55112	0.218936	-0.717429	-0.936365
EXT2	6.12081	7.25301	5.75321	0.244857	-0.0893555	-0.334213
EXTL1	0	0	0	0	0	0
EXTL2	0.776294	0.811392	0.995009	0.0637965	0.358107	0.294311
EXTL3	12.2343	10.0382	5.5124	-0.285424	-1.15017	-0.86475
EYA1	0	0	0.179989	0	inf	inf
EYA2	0.0272992	0.0380829	0.0264247	0.480288	-0.0469695	-0.527257
EYA3	3.19188	4.96624	3.81535	0.63775	0.257412	-0.380338
EYA4	0	0	0	0	0	0
EYS	0.0440389	0.154294	0.0367969	1.80883	-0.259195	-2.06803
EZH1	19.494	18.3404	16.0448	-0.0880035	-0.280924	-0.192921
EZH2	2.2168	2.93276	3.95199	0.403777	0.834097	0.43032
EZR	54.1211	60.2038	57.3217	0.153664	0.0828898	-0.0707743
F10	0.0492838	0.064504	0	0.388274	#NAME?	#NAME?
F11	0	0	0	0	0	0
F11R	38.5032	22.3877	11.5313	-0.782274	-1.73943	-0.957154
F12	1.43454	0.555006	0.153867	-1.37001	-3.22083	-1.85082
F13A1	56.2877	108.031	53.4169	0.940555	-0.075522	-1.01608
F13B	0	0	0	0	0	0
F2	0	0	0	0	0	0
F2R	7.97167	12.4716	11.2381	0.645693	0.495443	-0.15025
F2RL1	5.81549	6.13275	1.19363	0.0766322	-2.28454	-2.36118
F2RL2	0.591338	0.220356	0.178388	-1.42415	-1.72897	-0.304819
F2RL3	1.30875	1.30801	1.14837	-0.000815927	-0.188607	-0.187791
F3	0.0409577	0.0554342	0.484994	0.436643	3.56576	3.12912
F5	3.74056	6.92383	1.24566	0.888317	-1.58634	-2.47466
F7	0.0184742	0.0395783	0.0405835	1.0992	1.13538	0.0361843
F8	0.94972	1.35462	0.75561	0.512312	-0.32986	-0.842173
F8A1	10.4144	5.43951	5.15124	-0.937031	-1.01559	-0.0785559
F8A2	0.017315	1.19E-05	0.377965	-10.5046	4.44816	14.9527
F8A3	5.54E-19	5.12E-09	3.75E-09	33.1072	32.6562	-0.450949
F9	0	0	0	0	0	0
FA2H	0.148683	0.206847	0.240464	0.476327	0.693583	0.217256
FAAH	5.23752	3.55823	2.17907	-0.557721	-1.26517	-0.707449
FAAH2	0.70466	1.98207	0.698051	1.49201	-0.0135938	-1.50561
FABP1	0	0	0	0	0	0
FABP12	0	0	0	0	0	0
FABP2	0.0135737	0	0.018055	#NAME?	0.41158	inf
FABP3	0.225911	0.260592	0.192057	0.206038	-0.234221	-0.44026
FABP4	0	0	0	0	0	0
FABP5	0.693804	0.51858	0.96603	-0.419961	0.477539	0.8975
FABP6	0.308615	0	0	#NAME?	#NAME?	0
FABP7	0	0	1.96773	0	inf	inf
FABP9	0	0	0	0	0	0
FADD	19.3197	14.2002	13.1901	-0.444161	-0.550617	-0.106456
FADS1	1.65338	2.98607	1.14873	0.852832	-0.52537	-1.3782
FADS2	1.89142	3.24585	2.75268	0.779125	0.541365	-0.23776
FADS3	5.63378	4.95787	3.63592	-0.184385	-0.631783	-0.447398
FADS6	0	0	0	0	0	0
FAF1	7.60666	7.72629	7.43084	0.0225119	-0.033739	-0.0562509
FAF2	5.08095	7.59003	7.10722	0.579007	0.484188	-0.0948196
FAH	5.65482	4.06164	8.21975	-0.477418	0.539613	1.01703
FAHD1	6.34873	7.68743	11.4708	0.276034	0.853421	0.577387
FAHD2A	3.57921	2.09008	2.63748	-0.776085	-0.44048	0.335606
FAHD2B	2.16596	1.16875	1.66366	-0.890037	-0.380648	0.50939
FAIM	2.23633	1.55745	1.41869	-0.521949	-0.656574	-0.134625
FAIM2	0.113844	0.0115086	0.160503	-3.30627	0.495542	3.80181
FAIM3	58.2895	65.5755	92.0078	0.169922	0.65852	0.488598
FAM100A	23.9252	14.5427	100.67	-0.718231	2.07303	2.79126
FAM100B	174.181	83.9645	147.976	-1.05274	-0.235229	0.817508
FAM101A	0	0	0	0	0	0
FAM101B	39.1029	25.2871	16.7001	-0.628871	-1.22741	-0.598543
FAM102A	36.5766	33.0237	40.767	-0.14742	0.15648	0.3039
FAM102B	2.333	5.08603	3.11768	1.12435	0.418282	-0.706071
FAM103A1	4.463	4.48114	3.52102	0.00585218	-0.342021	-0.347873
FAM104A	19.4809	21.7302	65.0208	0.157638	1.73884	1.5812
FAM104B	3.01677	2.76309	5.33055	-0.126721	0.821279	0.948001
FAM105A	3.94144	5.66075	3.22837	0.522272	-0.287917	-0.810189
FAM105B	2.92903	7.74223	4.21712	1.40233	0.525836	-0.876492
FAM107A	0.0173403	0	0.199086	#NAME?	3.52119	inf
FAM107B	40.1293	46.2808	38.4124	0.205757	-0.0630844	-0.268841
FAM108A1	169.12	95.7285	112.314	-0.821027	-0.590506	0.230522
FAM108B1	4.5111	7.40551	6.78294	0.715119	0.588432	-0.126687
FAM108C1	0.777441	1.31802	0.792033	0.761568	0.0268269	-0.734741
FAM109A	4.19711	3.55333	3.11372	-0.240225	-0.43076	-0.190535
FAM109B	1.73236	1.57061	0.804498	-0.141411	-1.10658	-0.965169
FAM110A	35.4784	28.5364	23.4164	-0.314139	-0.599423	-0.285284
FAM110B	0.241124	0.336927	0.22026	0.482664	-0.130566	-0.613229
FAM110C	0.0895321	0.166559	0.292367	0.895558	1.7073	0.811744
FAM110D	0	0	0.0838175	0	inf	inf
FAM111A	16.1604	26.2539	15.4803	0.700062	-0.0620359	-0.762098
FAM111B	0.146529	0.687207	0.808368	2.22956	2.46383	0.234268
FAM113A	32.144	23.8799	15.5304	-0.428755	-1.04945	-0.620695
FAM113B	38.6041	31.1512	38.6536	-0.309469	0.00184799	0.311317
FAM114A1	0.453751	0.716159	0.294693	0.658379	-0.622691	-1.28107
FAM114A2	2.59654	4.27442	3.6835	0.719141	0.504487	-0.214655
FAM115A	0.802271	1.14229	1.25867	0.509773	0.649737	0.139965
FAM115C	1.51638	2.27889	1.85434	0.587704	0.290276	-0.297428
FAM116A	5.46977	7.43772	4.98564	0.44338	-0.133704	-0.577083
FAM116B	2.88447	2.04411	1.50191	-0.496832	-0.941509	-0.444677
FAM117A	49.9596	48.6966	359.938	-0.0369406	2.84892	2.88586
FAM117B	3.93953	5.62958	6.26904	0.515004	0.670222	0.155217
FAM118A	5.21711	6.63543	22.4853	0.346937	2.10766	1.76072
FAM118B	2.40165	2.98936	1.76897	0.315813	-0.441119	-0.756933
FAM120A	32.6931	34.1996	20.9552	0.064994	-0.641678	-0.706672
FAM120AOS	7.44436	6.78646	7.83937	-0.133489	0.0745888	0.208078
FAM120B	5.25156	8.15391	6.04371	0.634746	0.202687	-0.432058
FAM120C	2.13432	3.60717	2.9321	0.75709	0.458156	-0.298934
FAM122A	3.52902	6.70887	5.65662	0.926803	0.680674	-0.246129
FAM122B	12.6666	23.3275	14.093	0.881006	0.15395	-0.727055
FAM122C	1.6181	2.18527	2.45816	0.433509	0.603281	0.169772
FAM123A	0	0	0.104608	0	inf	inf
FAM123B	0.506265	1.01953	0.956136	1.00994	0.917323	-0.0926208
FAM123C	0	0	0	0	0	0
FAM124A	0.0104195	0.0354546	0.0247259	1.76669	1.24674	-0.519946
FAM124B	0.25036	0.206323	0.0537135	-0.279103	-2.22065	-1.94155
FAM125A	13.1938	7.75624	7.57103	-0.766427	-0.801295	-0.0348677
FAM125B	3.25927	2.71052	2.50228	-0.265977	-0.381303	-0.115327
FAM126A	1.6496	4.71812	3.52033	1.51609	1.09359	-0.422501
FAM126B	12.3641	12.417	4.63187	0.006153	-1.41649	-1.42264
FAM127A	18.9224	13.6416	15.2106	-0.472078	-0.315018	0.15706
FAM127B	10.1303	8.00717	9.52432	-0.339319	-0.0889955	0.250324
FAM127C	0.167821	0.118512	0.13111	-0.501884	-0.356146	0.145738
FAM129A	59.123	51.3214	10.7494	-0.20416	-2.45947	-2.25531
FAM129B	14.8274	10.9488	5.48083	-0.437485	-1.4358	-0.998312
FAM129C	19.6187	20.8821	30.1597	0.0900348	0.620388	0.530353
FAM131A	7.96779	4.62591	5.28957	-0.784443	-0.591029	0.193414
FAM131B	0.466503	0.317896	0.419731	-0.553333	-0.152421	0.400912
FAM131C	0.0566068	0	0	#NAME?	#NAME?	0
FAM132A	0.625159	0.0794833	0	-2.9755	#NAME?	#NAME?
FAM133A	0.0304228	0.0105769	0	-1.52424	#NAME?	#NAME?
FAM133B	4.81985	4.41774	4.66083	-0.125677	-0.0484005	0.0772768
FAM134A	25.4245	24.3458	64.6915	-0.0625456	1.34736	1.4099
FAM134B	5.48352	3.72784	5.30964	-0.556765	-0.046489	0.510276
FAM134C	21.9385	21.0228	31.5254	-0.0615105	0.523049	0.584559
FAM135A	0.526791	1.57355	0.792218	1.57872	0.588665	-0.990057
FAM135B	0	0	0.0078115	0	inf	inf
FAM136A	9.33187	11.1867	8.90863	0.261548	-0.0669625	-0.328511
FAM13A	5.18233	4.8864	3.25177	-0.0848268	-0.672373	-0.587547
FAM13B	4.14935	9.21375	6.35985	1.1509	0.616107	-0.534796
FAM13C	0	0	9.79E-48	0	inf	inf
FAM149A	0.101355	0.0645597	0	-0.650711	#NAME?	#NAME?
FAM149B1	2.42318	3.52749	2.87862	0.541741	0.248476	-0.293265
FAM150A	0	0	0	0	0	0
FAM150B	0.218008	0.115576	0.155108	-0.915546	-0.491109	0.424437
FAM151A	0	2.31E-06	0	inf	0	#NAME?
FAM151B	0.459141	0.890023	0.185623	0.954905	-1.30656	-2.26147
FAM153A	1.36133	0.754963	0.700393	-0.85054	-0.958781	-0.108241
FAM153B	1.30516	0.333819	0.502782	-1.96709	-1.37622	0.590866
FAM154A	0	0	0	0	0	0
FAM154B	0.0476097	0.0358962	0.0456855	-0.407422	-0.0595168	0.347905
FAM155A	0	0	0.0548159	0	inf	inf
FAM155B	0.0189396	0	0	#NAME?	#NAME?	0
FAM156A	8.92E-06	0	0	#NAME?	#NAME?	0
FAM156B	0.0476504	0	0	#NAME?	#NAME?	0
FAM157A	5.81573	4.259	0.413765	-0.449445	-3.81308	-3.36363
FAM157B	0.493424	0.748451	0	0.601081	#NAME?	#NAME?
FAM158A	3.47547	2.77095	4.91829	-0.326826	0.500949	0.827775
FAM159A	6.31353	7.01925	7.62749	0.152871	0.272761	0.119891
FAM159B	0	0	0	0	0	0
FAM160A1	0.036289	0.168641	0.0551514	2.21635	0.603866	-1.61248
FAM160A2	18.7216	13.6443	10.6852	-0.456412	-0.809097	-0.352685
FAM160B1	5.8055	9.06944	5.59731	0.643593	-0.052685	-0.696278
FAM160B2	15.7023	11.9595	11.9748	-0.392821	-0.390973	0.00184759
FAM161A	0.372226	0.541296	0.551466	0.540237	0.567092	0.0268556
FAM161B	0.663098	1.11869	0.887883	0.75452	0.421147	-0.333373
FAM162A	13.9229	9.13678	10.277	-0.607703	-0.438037	0.169666
FAM162B	0	0	0	0	0	0
FAM163A	0	0	0	0	0	0
FAM163B	0	0	0	0	0	0
FAM165B	7.11414	6.1827	5.67448	-0.202453	-0.326202	-0.123749
FAM166A	0.0711201	0.0970869	0.0758761	0.449019	0.0933876	-0.355631
FAM166B	0.210967	0.256493	0.158136	0.281901	-0.415852	-0.697752
FAM167A	0.128263	1.38827	0.47615	3.43611	1.89231	-1.5438
FAM167B	0.434087	0.353135	0	-0.297767	#NAME?	#NAME?
FAM168A	5.89641	10.1845	4.51934	0.788473	-0.383723	-1.1722
FAM168B	11.6005	18.2783	14.1952	0.655954	0.291224	-0.364731
FAM169A	0.869755	2.23019	1.1028	1.35848	0.342487	-1.016
FAM169B	0.0196377	0.0876947	0	2.15887	#NAME?	#NAME?
FAM170A	0	0	0	0	0	0
FAM170B	0	0	0	0	0	0
FAM171A1	1.17922	1.01483	1.31095	-0.216602	0.152772	0.369374
FAM171A2	0.309996	0.283981	0.498009	-0.126454	0.683924	0.810378
FAM171B	0.0430917	0.00977833	0.17148	-2.13975	1.99256	4.1323
FAM172A	2.51922	5.52707	2.83613	1.13354	0.170946	-0.962595
FAM173A	27.7232	14.0417	13.5937	-0.981377	-1.02815	-0.0467739
FAM173B	2.01245	2.76111	2.05012	0.456298	0.0267591	-0.429539
FAM174A	13.7781	7.00423	4.20281	-0.976082	-1.71295	-0.736871
FAM174B	0.509251	0.139755	0.197943	-1.86548	-1.36329	0.50219
FAM175A	2.23137	4.73221	3.11617	1.08458	0.481846	-0.602738
FAM175B	3.86485	5.62979	5.42541	0.54267	0.489321	-0.0533496
FAM176A	0.0329127	0.0525547	0.11163	0.675175	1.76201	1.08683
FAM176B	19.5087	6.89585	13.1196	-1.50031	-0.572387	0.927927
FAM177A1	3.52792	4.56102	3.05553	0.370539	-0.207397	-0.577936
FAM177B	0.296325	0.881007	0.562428	1.57197	0.924488	-0.647485
FAM178A	6.10332	7.93465	5.92211	0.378573	-0.0434822	-0.422055
FAM178B	0.116129	0.0754246	0.246054	-0.622621	1.08325	1.70587
FAM179A	1.66647	1.341	1.90975	-0.313487	0.196586	0.510073
FAM179B	0.640164	1.66433	1.38216	1.37843	1.11041	-0.268014
FAM180A	0	0	0	0	0	0
FAM180B	0.120914	0	0	#NAME?	#NAME?	0
FAM181A	0	0	0	0	0	0
FAM181B	0.0566526	0	1.13939	#NAME?	4.32997	inf
FAM183A	0	0	0	0	0	0
FAM184A	0.155257	0.381312	0.323934	1.29631	1.06104	-0.235272
FAM184B	0.740377	0.705735	0.855224	-0.0691334	0.208041	0.277174
FAM185A	0.874446	1.07714	0.585874	0.300768	-0.577778	-0.878546
FAM186A	0.0178605	0.00478461	0.0210826	-1.9003	0.239279	2.13958
FAM186B	0.0874365	0.176526	0.238529	1.01357	1.44786	0.434282
FAM187B	0	0	0	0	0	0
FAM188A	3.38273	5.15741	3.56403	0.608459	0.0753248	-0.533134
FAM188B	0.171569	0.094525	0.213515	-0.860024	0.315544	1.17557
FAM189A1	0.016302	0.0229004	0.0174952	0.490325	0.101913	-0.388412
FAM189A2	0	0	0	0	0	0
FAM189B	5.77846	3.82099	4.7827	-0.596738	-0.272859	0.323879
FAM18A	0.664322	0.485464	0.723318	-0.452516	0.122749	0.575265
FAM18B1	4.90572	10.2002	8.57713	1.05607	0.80603	-0.250036
FAM18B2	2.13765	2.10826	2.32458	-0.0199756	0.120945	0.140921
FAM18B2-CDRT4	1.54E-05	0.000331126	5.87E-05	4.42714	1.93189	-2.49525
FAM190A	0.0785107	0.245023	0.084472	1.64196	0.105583	-1.53637
FAM190B	2.68661	8.95221	6.69244	1.73645	1.31674	-0.419711
FAM192A	28.2307	24.2978	19.2716	-0.21644	-0.550788	-0.334349
FAM193A	8.15913	7.65301	8.15574	-0.0923889	-0.000600588	0.0917884
FAM193B	45.1699	26.1362	20.4942	-0.789309	-1.14014	-0.350833
FAM194A	0.0839403	0.0177035	0.0244646	-2.24533	-1.77867	0.46666
FAM194B	0	0	0	0	0	0
FAM195A	11.8618	5.18673	5.86967	-1.19343	-1.01497	0.178456
FAM195B	48.1233	23.7174	30.6485	-1.02079	-0.650921	0.369867
FAM196A	0.00936336	0	0.0570872	#NAME?	2.60807	inf
FAM196B	0.0284301	0.349435	0.14855	3.61953	2.38545	-1.23408
FAM198A	0.0358737	0.0286948	0.0622647	-0.322135	0.79549	1.11762
FAM198B	5.90659	18.4736	3.68909	1.64507	-0.679062	-2.32413
FAM199X	3.04952	8.31584	4.85159	1.44728	0.669879	-0.777402
FAM19A1	0.549124	0.661985	0.318626	0.269666	-0.785267	-1.05493
FAM19A2	0.301533	0.43098	0.201417	0.515303	-0.582129	-1.09743
FAM19A3	0	0	0	0	0	0
FAM19A4	0	0	0.0507331	0	inf	inf
FAM19A5	0	0	0.632581	0	inf	inf
FAM200A	1.18459	1.53258	1.41472	0.371571	0.256123	-0.115448
FAM200B	3.34663	4.09488	2.17312	0.291112	-0.622943	-0.914055
FAM203A	0.225159	0.0294865	0.13909	-2.93282	-0.694925	2.23789
FAM204A	6.95314	7.49563	8.03877	0.108384	0.20931	0.100926
FAM205A	0	0.0191061	0	inf	0	#NAME?
FAM206A	4.02753	4.11562	3.45776	0.0312144	-0.220058	-0.251273
FAM207A	14.9886	6.67362	8.72303	-1.16732	-0.780963	0.38636
FAM208A	5.64816	12.6249	9.16317	1.16041	0.698064	-0.462349
FAM208B	1.91946	6.97514	4.92318	1.86153	1.35889	-0.502631
FAM209A	2.05775	0.353261	0.483734	-2.54226	-2.08878	0.453479
FAM209B	1.15954	1.08246	0.379994	-0.0992397	-1.6095	-1.51026
FAM20A	0.11309	0.590257	0.214094	2.38387	0.920769	-1.4631
FAM20B	3.54878	7.0773	11.2869	0.995875	1.66925	0.673375
FAM20C	2.19276	2.80588	1.81846	0.355707	-0.270032	-0.62574
FAM210A	1.23147	1.83162	1.79019	0.572745	0.539737	-0.0330086
FAM210B	54.1244	50.0653	154.654	-0.112469	1.51469	1.62716
FAM211A	2.85083	2.28917	3.20561	-0.316557	0.169219	0.485775
FAM211B	1.0669	0.299242	0.389389	-1.83404	-1.45414	0.379901
FAM212A	4.67803	2.0158	3.89684	-1.21455	-0.263598	0.950954
FAM212B	24.5338	11.3605	3.64738	-1.11074	-2.74984	-1.6391
FAM213A	4.32126	5.65423	3.52117	0.387877	-0.295399	-0.683276
FAM213B	9.43269	6.70816	8.31375	-0.491752	-0.18217	0.309582
FAM214A	4.52048	9.01741	8.41265	0.996238	0.896085	-0.100153
FAM214B	37.1148	22.293	73.9363	-0.735404	0.994291	1.72969
FAM216A	3.50418	3.69644	2.42952	0.0770575	-0.528408	-0.605465
FAM216B	0	0	0	0	0	0
FAM217A	0	0	0	0	0	0
FAM217B	4.20839	7.07968	4.32983	0.750416	0.0410436	-0.709372
FAM21A	1.6616	3.45042	4.18215	1.0542	1.33167	0.277472
FAM21B	1.25702	0.00835701	0.0378048	-7.23281	-5.0553	2.17751
FAM21C	3.40606	7.68005	10.627	1.17301	1.64156	0.468546
FAM22A	0.094446	0.20715	0.177596	1.13312	0.911035	-0.222081
FAM22D	0.107308	0.220484	0.32161	1.03892	1.58356	0.544635
FAM22F	0	0	0	0	0	0
FAM22G	0.795971	1.15044	0.650649	0.531403	-0.290835	-0.822238
FAM24A	0	0	0	0	0	0
FAM24B	3.94056	2.18308	2.5768	-0.852034	-0.612821	0.239213
FAM25A	0	0	0	0	0	0
FAM25B	0	0	0	0	0	0
FAM25C	0	0	0	0	0	0
FAM26D	0	0	0	0	0	0
FAM26E	0.0673814	0.275059	0.285284	2.02932	2.08197	0.0526581
FAM26F	28.2044	30.3156	15.3781	0.10414	-0.875045	-0.979185
FAM32A	48.897	36.3229	37.0928	-0.428865	-0.398605	0.0302596
FAM35A	2.83485	6.45246	3.96355	1.18658	0.483517	-0.703059
FAM3A	11.4388	6.45719	8.63013	-0.824957	-0.40648	0.418477
FAM3B	0	0.749295	0.0438261	inf	inf	-4.09567
FAM3C	2.98131	4.68637	5.04141	0.652525	0.75788	0.105355
FAM3D	0.11709	0.0813094	0	-0.526121	#NAME?	#NAME?
FAM40A	11.7537	12.4308	12.455	0.0808048	0.0836075	0.0028027
FAM40B	0.150748	0.323801	0.584566	1.10296	1.95522	0.85226
FAM43A	7.78769	8.97486	7.60363	0.204693	-0.0345076	-0.2392
FAM43B	0	0	0	0	0	0
FAM45A	13.3156	10.7322	4.39524	-0.311171	-1.59911	-1.28793
FAM46A	4.18964	7.97287	5.61773	0.928272	0.423162	-0.50511
FAM46B	0.12022	0	0.124949	#NAME?	0.0556638	inf
FAM46C	13.2128	22.9601	347.747	0.797185	4.71803	3.92084
FAM46D	0	0	0	0	0	0
FAM47A	0	0	0	0	0	0
FAM47B	0	0	0	0	0	0
FAM47C	0	0	0	0	0	0
FAM47E	0	0	0	0	0	0
FAM47E-STBD1	4.14E-07	2.87E-07	1.63E-06	-0.527878	1.97862	2.50649
FAM48A	10.7685	13.3117	9.36752	0.305886	-0.201074	-0.50696
FAM48B1	0	0	0	0	0	0
FAM48B2	0	0	0	0	0	0
FAM49A	12.9769	16.0081	6.3845	0.302854	-1.0233	-1.32616
FAM49B	48.3727	39.6173	23.3351	-0.288066	-1.05169	-0.763627
FAM50A	43.1406	21.9016	24.1051	-0.978012	-0.839707	0.138305
FAM50B	3.36761	3.87863	4.39312	0.203822	0.383523	0.179701
FAM53A	0.472118	0.23264	0.526008	-1.02105	0.155938	1.17698
FAM53B	34.0392	27.5264	25.4871	-0.306382	-0.417429	-0.111048
FAM53C	28.1774	18.1252	27.8607	-0.636541	-0.0163053	0.620236
FAM54A	0.371022	0.48175	0.308106	0.37678	-0.268079	-0.644859
FAM54B	17.9737	14.9438	10.1702	-0.266338	-0.821539	-0.555201
FAM55A	0	0	0	0	0	0
FAM55B	0	0	0	0	0	0
FAM55C	4.29558	7.37665	5.37131	0.780114	0.322422	-0.457692
FAM55D	0	0	0	0	0	0
FAM57A	0.567994	0.545044	0.681735	-0.0595023	0.263337	0.322839
FAM57B	0	0.0375981	0.0600483	inf	inf	0.675461
FAM58A	16.7246	10.965	11.3715	-0.609071	-0.556547	0.0525236
FAM58BP	0	0	0	0	0	0
FAM59A	0.0113529	0.0106005	0.0211425	-0.0989373	0.897078	0.996015
FAM59B	0.769621	0.756064	1.44666	-0.0256387	0.910511	0.936149
FAM5B	0	0.0264107	0.423148	inf	inf	4.00197
FAM5C	0.0176627	0.0145309	0.16426	-0.281582	3.2172	3.49878
FAM60A	7.27627	14.478	12.9628	0.992589	0.833101	-0.159488
FAM63A	36.3948	21.2288	12.4673	-0.777709	-1.54559	-0.767879
FAM63B	1.67248	3.63434	1.59957	1.11971	-0.0643008	-1.18401
FAM64A	0.0549525	0.037926	0.240679	-0.534998	2.13085	2.66585
FAM65A	21.683	16.6185	9.97913	-0.383778	-1.11958	-0.735802
FAM65B	123.212	141.062	79.4885	0.195191	-0.632318	-0.827509
FAM65C	0.62462	0.821992	2.80527	0.396146	2.16709	1.77094
FAM69A	2.64977	7.22598	4.95281	1.44733	0.902379	-0.544946
FAM69B	1.44541	2.50856	5.11903	0.795379	1.82439	1.02901
FAM69C	0	0	0.220995	0	inf	inf
FAM70A	0.145365	0.622291	0.323556	2.0979	1.15433	-0.943575
FAM70B	1.01417	0.0736528	0.114527	-3.78342	-3.14654	0.636878
FAM71A	0.0278836	0	0	#NAME?	#NAME?	0
FAM71B	0	0	0	0	0	0
FAM71C	0	0	0	0	0	0
FAM71D	0	0	0	0	0	0
FAM71E1	0.0918327	0.392999	0.268004	2.09745	1.54518	-0.552269
FAM71E2	0	0	0	0	0	0
FAM71F1	0.0346931	0	0	#NAME?	#NAME?	0
FAM71F2	0.645858	0.930011	0.133006	0.52603	-2.27973	-2.80576
FAM72A	0.0961476	0.180491	0.150511	0.9086	0.646549	-0.262051
FAM72B	0.0973715	0.240012	0.206816	1.30153	1.08677	-0.214759
FAM72D	0.0161098	0.142493	0.163729	3.14488	3.3453	0.200423
FAM73A	1.08147	3.15792	1.76358	1.54598	0.705512	-0.840464
FAM73B	14.547	9.58885	10.6342	-0.601295	-0.452017	0.149277
FAM75A1	0	0	0	0	0	0
FAM75A2	0	0	0	0	0	0
FAM75A3	0	0	0	0	0	0
FAM75A4	0	0	0	0	0	0
FAM75A5	0	0	0	0	0	0
FAM75A6	0	0	0	0	0	0
FAM75A7	0	0	0	0	0	0
FAM75C1	0	0	0	0	0	0
FAM75C2	0.0159209	0	0	#NAME?	#NAME?	0
FAM75D1	0	0	0	0	0	0
FAM75D3	0	0	0	0	0	0
FAM75D4	0	0	0	0	0	0
FAM76A	2.853	3.16076	2.98995	0.14779	0.067644	-0.0801463
FAM76B	3.76083	7.86986	4.9258	1.06529	0.389309	-0.675979
FAM78A	37.6353	36.5094	39.4298	-0.0438177	0.0672012	0.111019
FAM78B	0	0.0398555	0.064506	inf	inf	0.694654
FAM81A	0.0536805	0.235897	0.20277	2.13569	1.91738	-0.218308
FAM81B	0.217765	0.273014	0.407952	0.326202	0.905628	0.579426
FAM82A1	1.27461	1.6382	1.10538	0.362056	-0.205515	-0.567571
FAM82A2	7.60769	8.36509	14.774	0.136922	0.95753	0.820607
FAM82B	3.91307	7.58531	4.8089	0.954907	0.297407	-0.6575
FAM83A	0	0.0803655	6.29262	inf	inf	6.29094
FAM83B	0	0	0	0	0	0
FAM83C	0	0	0	0	0	0
FAM83D	0.585786	0.520494	1.23474	-0.170493	1.07577	1.24626
FAM83E	0	0	0	0	0	0
FAM83F	0.150836	0.0944346	0.65294	-0.675595	2.11397	2.78956
FAM83G	1.18397	1.36826	1.34695	0.20871	0.186064	-0.0226457
FAM83H	1.05904	0.962863	0.809916	-0.137357	-0.386916	-0.249559
FAM84A	0	0.0127192	0.224289	inf	inf	4.14027
FAM84B	1.27729	4.09286	2.42252	1.68002	0.923424	-0.756599
FAM86A	2.15636	1.8397	1.83678	-0.229129	-0.231422	-0.00229269
FAM86B1	0.193849	0.0543516	0.0544894	-1.83454	-1.83089	0.00365475
FAM86B2	0	0	0	0	0	0
FAM86C1	0.515272	1.03318	1.20156	1.00369	1.22151	0.217818
FAM89A	2.2789	1.96748	2.94525	-0.211991	0.370052	0.582044
FAM89B	86.2855	46.7357	46.8158	-0.884592	-0.882122	0.00247066
FAM8A1	15.8907	21.5756	11.3871	0.441217	-0.480781	-0.921998
FAM90A1	0.0289431	0.133446	0.0302911	2.20497	0.0656747	-2.1393
FAM90A10	0	0	0	0	0	0
FAM90A13	0	0	0	0	0	0
FAM90A14	0	0	0	0	0	0
FAM90A18	0	0	0	0	0	0
FAM90A20	0	0.0381335	0	inf	0	#NAME?
FAM90A5	0	0	0	0	0	0
FAM90A7	0	0	0	0	0	0
FAM90A8	0	0	0	0	0	0
FAM90A9	0	0	0	0	0	0
FAM91A1	7.03733	13.7179	6.81016	0.962965	-0.0473387	-1.0103
FAM92A1	0.356412	0.291371	0.15079	-0.290692	-1.241	-0.950313
FAM92B	0	0	0	0	0	0
FAM96A	26.255	25.4607	32.155	-0.044319	0.292452	0.336771
FAM96B	41.2955	23.5678	28.256	-0.809169	-0.547426	0.261743
FAM98A	3.30403	5.39254	6.59239	0.706737	0.996573	0.289836
FAM98B	4.43368	6.4515	6.24916	0.541131	0.495158	-0.0459731
FAM98C	19.3989	9.46265	10.5591	-1.03566	-0.87749	0.158168
FAM9A	0	0	0	0	0	0
FAM9B	0.044934	0	0	#NAME?	#NAME?	0
FAM9C	0	0	0	0	0	0
FAN1	2.1998	5.07945	3.25881	1.2073	0.566974	-0.640326
FANCA	1.78092	2.79893	2.97027	0.652252	0.737971	0.0857184
FANCB	0.224746	0.452712	0.266432	1.0103	0.245473	-0.764826
FANCC	0.892153	0.881723	1.07076	-0.0169672	0.263269	0.280236
FANCD2	1.92073	2.97101	2.17459	0.629303	0.179093	-0.45021
FANCE	2.18343	2.46309	2.77321	0.17387	0.344962	0.171092
FANCF	3.45054	6.43159	4.96268	0.898354	0.524298	-0.374056
FANCG	3.1553	2.15976	3.45024	-0.546905	0.128919	0.675825
FANCI	1.14073	1.7345	1.55933	0.604566	0.450975	-0.15359
FANCL	1.17909	1.00405	1.08448	-0.231843	-0.120674	0.11117
FANCM	0.305019	0.839211	0.454803	1.46013	0.576342	-0.883792
FANK1	0.251696	0.0735668	1.04661	-1.77456	2.05597	3.83052
FAP	0.0142955	0	0.0350457	#NAME?	1.29368	inf
FAR1	11.354	21.4878	8.31162	0.920317	-0.449998	-1.37032
FAR2	6.17742	4.32231	2.42858	-0.515202	-1.34689	-0.83169
FARP1	0.0605111	0.157084	0.346739	1.37627	2.51858	1.14231
FARP2	0.760448	1.54818	1.44928	1.02565	0.930417	-0.0952336
FARS2	7.12888	5.71392	6.05177	-0.319196	-0.23632	0.0828759
FARSA	17.8097	13.3991	17.5316	-0.410531	-0.0227049	0.387826
FARSB	3.59079	5.73045	5.89756	0.674346	0.715814	0.0414686
FAS	13.4825	12.617	4.6106	-0.0957245	-1.54806	-1.45234
FASLG	3.06775	5.16899	7.40683	0.752702	1.27168	0.518974
FASN	5.75718	6.1778	7.60503	0.101729	0.401592	0.299862
FASTK	33.2512	18.3564	23.059	-0.857124	-0.528079	0.329045
FASTKD1	2.75335	4.23814	3.14703	0.622239	0.1928	-0.429439
FASTKD2	1.78274	3.37454	2.4459	0.920594	0.456267	-0.464326
FASTKD3	1.43585	2.67032	1.80054	0.895106	0.326525	-0.568581
FASTKD5	5.13667	6.47993	6.62004	0.335145	0.366008	0.0308626
FAT1	0	0.00978015	0.0691547	inf	inf	2.8219
FAT2	0.0271031	0.0543504	0.0480349	1.00383	0.825624	-0.178208
FAT3	0.00443287	0.00193493	0.0641502	-1.19596	3.85514	5.0511
FAT4	0.0205018	0.100966	0.0679457	2.30005	1.72863	-0.571418
FATE1	0	0	0	0	0	0
FAU	1108.67	582.578	733.259	-0.928311	-0.59644	0.331871
FAXC	0	0	0.0050652	0	inf	inf
FBF1	2.61319	2.02962	2.32434	-0.364602	-0.16899	0.195612
FBL	119.85	66.8562	78.3363	-0.842101	-0.613482	0.228619
FBLIM1	0	0	0.0559524	0	inf	inf
FBLN1	0	0.087589	0.251522	inf	inf	1.52186
FBLN2	1.55801	0.523571	0.929033	-1.57324	-0.7459	0.827345
FBLN5	1.80442	0.797091	2.32045	-1.17872	0.362868	1.54159
FBLN7	1.34626	1.83181	0.746584	0.444315	-0.850575	-1.29489
FBN1	0.0231191	0.0357325	0.0637139	0.628151	1.46252	0.834372
FBN2	0.525435	1.60945	0.245268	1.61498	-1.09915	-2.71413
FBN3	0	0	0.158902	0	inf	inf
FBP1	15.5835	9.6668	6.16788	-0.688905	-1.33717	-0.648265
FBP2	0	0	0	0	0	0
FBRS	78.7846	40.3549	39.9513	-0.965169	-0.97967	-0.0145004
FBRSL1	17.5323	13.2393	11.585	-0.405188	-0.597755	-0.192567
FBXL12	9.88606	7.2207	7.45762	-0.453257	-0.40668	0.0465773
FBXL13	1.30673	0.540092	0.106249	-1.27469	-3.62045	-2.34576
FBXL14	4.51135	5.75323	6.23082	0.350813	0.465862	0.115048
FBXL15	8.89465	3.68227	4.22539	-1.27234	-1.07385	0.198489
FBXL16	4.84468	4.63343	3.34314	-0.0643207	-0.535198	-0.470877
FBXL17	3.38171	6.32751	3.97748	0.903884	0.234099	-0.669785
FBXL18	1.73595	2.06474	1.70449	0.250239	-0.0263808	-0.27662
FBXL19	9.39404	5.03096	4.82306	-0.900913	-0.961798	-0.0608856
FBXL2	0	0.0898496	0.0609151	inf	inf	-0.560712
FBXL20	4.82867	6.65924	4.64246	0.463732	-0.0567355	-0.520468
FBXL21	0	0	0	0	0	0
FBXL22	0.154719	0.393267	0.169505	1.34586	0.131679	-1.21418
FBXL3	11.7689	22.6547	17.2671	0.944837	0.553052	-0.391785
FBXL4	1.77073	4.20368	8.15285	1.24731	2.20296	0.955654
FBXL5	63.8322	58.87	20.7669	-0.116752	-1.62	-1.50325
FBXL6	12.4843	8.14137	6.26261	-0.616775	-0.995282	-0.378507
FBXL7	0	0.010687	0.2012	inf	inf	4.2347
FBXL8	6.30524	4.53918	2.15622	-0.474119	-1.54805	-1.07393
FBXO10	0.611254	0.985553	1.33128	0.689162	1.12297	0.433806
FBXO11	10.6351	16.0561	9.25207	0.594283	-0.200991	-0.795274
FBXO15	0.217995	0.241415	0.334955	0.147219	0.619668	0.472449
FBXO16	0	0	0.0469015	0	inf	inf
FBXO17	0.0352476	0.0252279	0.0381475	-0.482502	0.114065	0.596567
FBXO18	14.3196	13.9177	16.2249	-0.0410694	0.180215	0.221284
FBXO2	5.40147	2.69959	2.28742	-1.00061	-1.23963	-0.239022
FBXO21	3.1867	5.70586	4.6491	0.840383	0.54489	-0.295494
FBXO22	1.74952	5.14288	2.57963	1.55561	0.560204	-0.995411
FBXO24	0.336205	0.0731035	0.232955	-2.20133	-0.52929	1.67204
FBXO25	3.19816	4.45065	4.24615	0.476772	0.40891	-0.0678626
FBXO27	0.151188	0.0219338	0.0333636	-2.78511	-2.17999	0.605116
FBXO28	2.96179	6.03432	5.41392	1.02672	0.870203	-0.156517
FBXO3	5.84404	9.48424	8.54265	0.698567	0.547718	-0.150849
FBXO30	2.16297	5.47457	33.1243	1.33974	3.93681	2.59707
FBXO31	6.56411	6.03466	7.74882	-0.121327	0.239377	0.360704
FBXO32	1.37078	2.88047	1.78206	1.0713	0.378545	-0.692759
FBXO33	5.69971	6.3126	6.4169	0.147346	0.170986	0.0236409
FBXO34	4.96034	8.65757	17.5316	0.803524	1.82145	1.01792
FBXO36	0.223261	0.173967	0.253532	-0.359916	0.183437	0.543353
FBXO38	7.48952	9.8931	7.29089	0.401549	-0.0387783	-0.440328
FBXO39	0	0.10309	0.114056	inf	inf	0.145831
FBXO4	1.95501	4.00031	3.41081	1.03293	0.802935	-0.229999
FBXO40	0.0991266	0.0608221	0.0488468	-0.704676	-1.02101	-0.316334
FBXO41	4.59865	5.62784	5.24252	0.29137	0.189049	-0.102321
FBXO42	6.50497	6.85886	5.45454	0.0764273	-0.254084	-0.330512
FBXO43	0.0356003	0.0223289	0.059287	-0.672978	0.735827	1.4088
FBXO44	13.8857	11.883	8.83474	-0.224701	-0.652343	-0.427642
FBXO45	1.01006	2.34648	1.50591	1.21606	0.576198	-0.639865
FBXO46	12.8533	8.78254	11.1846	-0.549428	-0.200618	0.34881
FBXO47	0	0	0	0	0	0
FBXO48	0.407538	1.33754	0.970135	1.71458	1.25125	-0.463326
FBXO5	1.14511	2.23325	2.15077	0.963659	0.909367	-0.0542913
FBXO6	11.6521	8.43848	8.09918	-0.465539	-0.524746	-0.0592071
FBXO7	306.961	318.387	1219.39	0.0527296	1.99004	1.93731
FBXO8	2.9427	4.62998	5.09419	0.653865	0.79171	0.137845
FBXO9	10.3904	14.865	28.904	0.516662	1.47601	0.959353
FBXW10	0	0	0	0	0	0
FBXW11	5.57626	10.5057	7.15679	0.913804	0.360013	-0.553791
FBXW12	0	0	0	0	0	0
FBXW2	5.29521	10.7588	7.6198	1.02276	0.525065	-0.497691
FBXW4	20.6492	15.864	18.6855	-0.380331	-0.144164	0.236167
FBXW5	67.2739	40.3255	43.1967	-0.738353	-0.639125	0.0992288
FBXW7	8.63282	9.52497	7.73869	0.141883	-0.157742	-0.299626
FBXW8	1.16253	2.14654	1.68012	0.884748	0.531298	-0.35345
FBXW9	5.22221	1.24813	2.38195	-2.06489	-1.13252	0.932368
FCAMR	0	0	0.0242431	0	inf	inf
FCAR	21.202	13.6566	6.67831	-0.634602	-1.66664	-1.03204
FCER1A	25.8307	21.0228	8.31946	-0.29713	-1.63453	-1.3374
FCER1G	405.085	284.644	226.447	-0.509066	-0.839047	-0.329981
FCER2	13.9011	12.8571	21.9946	-0.112634	0.661947	0.774581
FCF1	11.1546	12.0591	14.8174	0.112489	0.409658	0.29717
FCGBP	0.959537	1.34269	1.84301	0.484712	0.941656	0.456943
FCGR1A	3.60622	3.3393	2.21315	-0.11094	-0.704384	-0.593444
FCGR1B	3.66052	3.73334	1.63979	0.0284172	-1.15854	-1.18695
FCGR2A	173.453	100.775	21.3165	-0.783408	-3.0245	-2.24109
FCGR2B	8.23298	3.06873	3.50379	-1.42377	-1.2325	0.191273
FCGR2C	6.74727	6.47191	1.54031	-0.0601121	-2.13108	-2.07097
FCGR3A	170.345	169.492	82.4584	-0.0072405	-1.04672	-1.03948
FCGR3B	774.765	428.101	103.993	-0.855805	-2.89727	-2.04147
FCGRT	257.052	82.5717	36.6376	-1.63834	-2.81067	-1.17232
FCHO1	33.5867	16.4728	14.1838	-1.0278	-1.24364	-0.215841
FCHO2	2.9463	4.16641	3.35892	0.499904	0.189096	-0.310808
FCHSD1	16.5977	13.7643	9.55897	-0.270059	-0.79606	-0.526001
FCHSD2	9.4432	14.4347	10.6784	0.612189	0.177349	-0.43484
FCN1	708.789	446.201	293.571	-0.667661	-1.27165	-0.603985
FCN2	0.0876791	0.0534087	0.0852332	-0.715159	-0.0408167	0.674343
FCN3	0	0.0619061	0	inf	0	#NAME?
FCRL1	5.01228	17.8477	12.8507	1.8322	1.35831	-0.473894
FCRL2	5.5174	8.49081	8.54532	0.621914	0.631146	0.00923163
FCRL3	2.87544	13.5416	15.257	2.23554	2.40761	0.17207
FCRL4	0	0	0.026287	0	inf	inf
FCRL5	1.31675	5.50872	8.23579	2.06473	2.64492	0.580191
FCRL6	13.8551	15.1105	17.036	0.125137	0.298171	0.173034
FCRLA	7.23919	10.0257	12.3197	0.469803	0.767066	0.297263
FCRLB	1.13429	0.996333	1.13392	-0.18709	-0.000473006	0.186617
FDCSP	0	0	0	0	0	0
FDFT1	26.803	25.5179	32.3337	-0.0708862	0.270639	0.341525
FDPS	33.1665	24.627	22.8849	-0.429488	-0.535331	-0.105843
FDX1	3.37773	4.19648	3.92905	0.313123	0.218124	-0.0949992
FDX1L	5.63016	3.32024	4.68753	-0.761888	-0.264346	0.497541
FDXACB1	0.629732	0.825688	1.0784	0.390859	0.776083	0.385225
FDXR	2.3864	2.32632	1.75806	-0.0367877	-0.440854	-0.404066
FECH	3.18652	5.07556	58.9261	0.671587	4.20885	3.53727
FEM1A	7.65969	8.04656	23.8237	0.0710853	1.63704	1.56596
FEM1B	2.55223	9.92988	146.394	1.96002	5.84196	3.88194
FEM1C	2.33238	6.19657	5.54028	1.40967	1.24816	-0.161511
FEN1	3.11653	3.13867	5.71351	0.0102113	0.874436	0.864225
FER	0.266293	0.730652	0.365702	1.45617	0.457656	-0.998514
FER1L5	0.00951742	0	0	#NAME?	#NAME?	0
FER1L6	0	0	0	0	0	0
FERD3L	0	0	0	0	0	0
FERMT1	0	0	0.0461507	0	inf	inf
FERMT2	0.0452331	0.0637736	0.27649	0.49558	2.61178	2.1162
FERMT3	153.981	107.534	88.909	-0.51796	-0.792352	-0.274392
FES	55.0367	23.3298	14.479	-1.23822	-1.92643	-0.688217
FETUB	0	0	0	0	0	0
FEV	0	0	0.0679789	0	inf	inf
FEZ1	1.80321	1.96027	2.2383	0.120482	0.311832	0.19135
FEZ2	7.25914	10.719	5.55149	0.562297	-0.386924	-0.949221
FEZF1	0	0	0	0	0	0
FEZF2	0	0	0	0	0	0
FFAR1	0	0.110415	0	inf	0	#NAME?
FFAR2	154.405	67.2639	20.5921	-1.19882	-2.90656	-1.70774
FFAR3	0.316986	0.166023	0.333317	-0.933034	0.0724791	1.00551
FGA	0	0	0	0	0	0
FGB	0	0	0	0	0	0
FGD1	0.659824	0.648389	0.814061	-0.0252211	0.303057	0.328278
FGD2	25.4929	33.0538	18.4488	0.374719	-0.466573	-0.841292
FGD3	109.615	58.2758	48.3244	-0.911475	-1.18162	-0.270146
FGD4	1.68724	3.39811	0.917055	1.01007	-0.879582	-1.88965
FGD5	0	0.0155689	0.0484017	inf	inf	1.63639
FGD6	0.348205	0.99576	0.36026	1.51586	0.0490997	-1.46676
FGF1	0	0	0.0423688	0	inf	inf
FGF10	0	0	0	0	0	0
FGF11	0.538991	0.419163	0.26909	-0.362751	-1.00217	-0.639422
FGF12	0	0	0.0331233	0	inf	inf
FGF13	0	0.0592699	0.0521098	inf	inf	-0.185745
FGF14	0	0.0142374	0.0550321	inf	inf	1.95059
FGF16	0	0	0	0	0	0
FGF17	0.0876312	0.219376	0	1.32389	#NAME?	#NAME?
FGF18	0	0	0.0362061	0	inf	inf
FGF19	0	0	0	0	0	0
FGF2	0.0223318	0.100978	0.0568545	2.17687	1.34817	-0.828695
FGF20	0	0	0	0	0	0
FGF21	0	0	0	0	0	0
FGF22	0.293537	0	0	#NAME?	#NAME?	0
FGF23	0	0	0	0	0	0
FGF3	0	0	0	0	0	0
FGF4	0	0	0	0	0	0
FGF5	0	0	0	0	0	0
FGF6	0	0	0	0	0	0
FGF7	0	0.00777953	0	inf	0	#NAME?
FGF8	0.378811	0	0.127443	#NAME?	-1.57163	inf
FGF9	0.13657	0.215625	0.0724093	0.65888	-0.915395	-1.57428
FGFBP1	0.040732	0	0	#NAME?	#NAME?	0
FGFBP2	90.1943	58.7883	84.3834	-0.617508	-0.0960763	0.521431
FGFBP3	1.18896	1.15522	0.719271	-0.0415361	-0.725097	-0.683561
FGFR1	1.32856	1.49804	1.11447	0.173209	-0.25351	-0.426718
FGFR1OP	4.01107	6.50991	3.51491	0.698649	-0.1905	-0.889149
FGFR1OP2	41.1114	33.3228	78.393	-0.303026	0.931187	1.23421
FGFR2	0.118892	0.134825	0.175482	0.181445	0.561679	0.380234
FGFR3	0.0190553	0.0145433	0.263987	-0.389841	3.7922	4.18204
FGFR4	0.332114	0.132749	0.353383	-1.32298	0.0895543	1.41254
FGFRL1	3.02325	5.19985	1.96869	0.782372	-0.618863	-1.40123
FGG	0	0	0	0	0	0
FGGY	1.31314	0.991342	0.787737	-0.405569	-0.737237	-0.331668
FGL1	0	0	0	0	0	0
FGL2	75.0063	128.043	34.0987	0.771542	-1.1373	-1.90884
FGR	383.033	203.019	105.775	-0.915854	-1.85647	-0.940615
FH	6.25258	8.07071	8.19372	0.368243	0.390065	0.0218222
FHAD1	0.0796571	0.0922135	0.0109211	0.211174	-2.86669	-3.07787
FHDC1	0.370974	1.65838	23.708	2.16038	5.99791	3.83753
FHIT	7.00048	2.99246	6.10537	-1.22612	-0.197375	1.02875
FHL1	7.59821	14.6799	10.9144	0.950107	0.522497	-0.42761
FHL2	1.15707	1.44154	5.41531	0.317139	2.22657	1.90943
FHL3	40.5468	23.8776	13.7421	-0.763933	-1.56098	-0.797049
FHL5	0	0	0	0	0	0
FHOD1	17.1412	12.3241	7.89624	-0.475984	-1.11823	-0.642243
FHOD3	0.140495	0.100452	0.0640386	-0.484017	-1.1335	-0.649486
FIBCD1	0	0.240215	0	inf	0	#NAME?
FIBIN	0	0	0.291467	0	inf	inf
FIBP	17.8425	13.5586	16.2829	-0.39611	-0.131967	0.264143
FICD	1.55463	1.15854	1.32035	-0.424261	-0.235654	0.188607
FIG4	5.83485	6.79507	4.62215	0.219793	-0.336132	-0.555925
FIGF	0	0.0214532	0.0911474	inf	inf	2.08701
FIGLA	0	0	0	0	0	0
FIGN	0	0.00859501	0.034983	inf	inf	2.02508
FIGNL1	0.858997	3.34488	2.01104	1.96123	1.22722	-0.734015
FIGNL2	0.329122	0.50281	0.33181	0.611392	0.0117381	-0.599654
FILIP1	0.00860231	0	0	#NAME?	#NAME?	0
FILIP1L	0.152887	0.354895	0.119634	1.21492	-0.353846	-1.56877
FIP1L1	9.15014	11.6364	10.3513	0.346774	0.177941	-0.168834
FIS1	138.841	70.7229	268.771	-0.973188	0.952939	1.92613
FITM1	2.99181	1.16903	4.29263	-1.3557	0.520846	1.87655
FITM2	1.11029	1.95902	2.51854	0.81919	1.18164	0.362455
FIZ1	4.68079	4.11673	4.78652	-0.185253	0.0322264	0.217479
FJX1	0	0	0.0404429	0	inf	inf
FKBP10	0.138568	0.0925736	0.801719	-0.581921	2.5325	3.11442
FKBP11	26.7196	22.0932	19.5537	-0.274297	-0.450459	-0.176161
FKBP14	0.333848	0.689504	0.795519	1.04637	1.25271	0.206336
FKBP15	13.4932	11.767	8.27177	-0.197482	-0.70596	-0.508478
FKBP1A	167.612	152.869	88.8629	-0.132831	-0.915471	-0.78264
FKBP1B	5.61569	3.46126	6.48053	-0.698165	0.20665	0.904815
FKBP2	44.6869	20.7	25.9234	-1.11022	-0.785597	0.324623
FKBP3	15.1991	15.5913	13.9935	0.0367581	-0.119227	-0.155985
FKBP4	9.55137	7.11189	53.6984	-0.425476	2.4911	2.91657
FKBP5	19.1462	24.4498	22.0445	0.352765	0.203362	-0.149403
FKBP6	0.0454021	0.0320281	0	-0.50342	#NAME?	#NAME?
FKBP7	0.105894	0.250321	0.23916	1.24116	1.17535	-0.0658016
FKBP8	1613.21	1021.57	4571	-0.659148	1.50258	2.16173
FKBP9	1.09947	0.626874	0.816619	-0.810562	-0.429074	0.381489
FKBPL	3.1891	1.8933	1.59558	-0.752248	-0.999067	-0.246819
FKRP	6.48163	4.63395	4.93528	-0.484114	-0.393225	0.0908896
FKTN	0.692532	2.458	1.54801	1.82753	1.16046	-0.667072
FLAD1	14.6868	11.2243	10.7719	-0.387901	-0.447253	-0.0593518
FLCN	14.8306	12.0446	69.102	-0.300191	2.22015	2.52035
FLG	0	0	0.00450325	0	inf	inf
FLG2	0	0	0	0	0	0
FLI1	33.5674	41.4409	25.5445	0.303994	-0.394049	-0.698043
FLII	63.603	46.4358	33.0443	-0.453856	-0.944693	-0.490837
FLJ22184	0.197688	0.0322605	0.254223	-2.61539	0.362866	2.97825
FLJ23152	0	0	0	0	0	0
FLJ25363	0	0	0	0	0	0
FLJ27352	0.212892	0.369782	0.166577	0.796554	-0.35393	-1.15048
FLJ42280	0	0	0	0	0	0
FLJ43860	0	0.0134329	0	inf	0	#NAME?
FLJ44635	0.57089	0.776125	0.406191	0.443075	-0.491056	-0.934132
FLJ45513	0.960347	0.437699	0.421461	-1.13362	-1.18816	-0.0545381
FLNA	209.862	269.795	198.776	0.362421	-0.0782991	-0.44072
FLNB	3.57254	5.70825	6.0151	0.676098	0.751638	0.0755398
FLNC	0.018006	0	0.0371895	#NAME?	1.04642	inf
FLOT1	105.384	51.4434	34.386	-1.0346	-1.61577	-0.581164
FLOT2	226.709	109.266	61.9425	-1.05299	-1.87184	-0.818845
FLRT1	0.174478	0.203527	0.294823	0.222175	0.756808	0.534633
FLRT2	0.00551959	0	0.0754069	#NAME?	3.77206	inf
FLRT3	0.0174862	0	0.0339575	#NAME?	0.95751	inf
FLT1	0.243414	0.185698	0.273105	-0.390456	0.166044	0.556499
FLT3	0.679616	1.04468	0.562305	0.620263	-0.273368	-0.893631
FLT3LG	56.0917	34.4222	41.416	-0.704449	-0.437598	0.26685
FLT4	1.03001	1.93066	0.417755	0.906437	-1.30193	-2.20836
FLVCR1	2.70013	2.11872	1.67112	-0.349833	-0.69221	-0.342377
FLVCR2	1.83485	2.27505	1.52258	0.310231	-0.269147	-0.579379
FLYWCH1	6.24103	10.716	9.91519	0.779907	0.667856	-0.112051
FLYWCH2	9.03668	5.38352	7.72987	-0.747242	-0.225348	0.521894
FMN1	0.283727	0.185445	0.508222	-0.613508	0.840957	1.45447
FMN2	0.00889095	0.00724056	0.0722352	-0.296236	3.02229	3.31853
FMNL1	223.078	130.045	82.0327	-0.778532	-1.44328	-0.664746
FMNL2	0.363136	1.17593	0.841244	1.69522	1.21201	-0.483209
FMNL3	2.99311	5.5049	5.4858	0.879072	0.874058	-0.00501421
FMO1	0	0	0.0534132	0	inf	inf
FMO2	0	0	0	0	0	0
FMO3	0	0	0	0	0	0
FMO4	0.459742	1.01131	0.918073	1.13733	0.997785	-0.139542
FMO5	1.81175	3.43586	1.22878	0.923286	-0.560156	-1.48344
FMOD	0.0429801	0	0.0728977	#NAME?	0.762206	inf
FMR1	8.73267	16.3054	10.9701	0.900852	0.32908	-0.571772
FMR1NB	0	0	0	0	0	0
FN1	0.0364446	0.0689832	1.92098	0.920539	5.71999	4.79945
FN3K	1.95175	1.82065	1.4565	-0.100316	-0.422269	-0.321952
FN3KRP	10.5051	10.168	10.5222	-0.0470535	0.00235365	0.0494072
FNBP1	28.4219	36.3051	28.206	0.353168	-0.0110044	-0.364173
FNBP1L	0.402126	0.80713	3.25926	1.00515	3.01883	2.01367
FNBP4	15.5854	23.5279	18.6245	0.594179	0.257006	-0.337173
FNDC1	0	0	0	0	0	0
FNDC3A	3.21974	10.0884	5.71639	1.64768	0.82816	-0.819522
FNDC3B	6.44808	9.73479	3.12018	0.594281	-1.04724	-1.64152
FNDC4	0.0492286	0	0.104592	#NAME?	1.0872	inf
FNDC5	0.0710509	0.124735	0.197097	0.81194	1.47198	0.660042
FNDC7	0	0.0794608	0.0191203	inf	inf	-2.05514
FNDC8	0.160716	0.112858	0.17547	-0.510002	0.126716	0.636718
FNDC9	0.183746	0.465081	0.332896	1.33977	0.857359	-0.482413
FNIP1	4.98862	7.45868	2.86597	0.580279	-0.799618	-1.3799
FNIP2	0.722985	2.60368	1.2578	1.84852	0.798867	-1.04965
FNTA	19.5135	22.854	20.5006	0.227976	0.0711922	-0.156784
FNTB	1.25504	4.91147	3.04263	1.96842	1.27759	-0.690836
FOLH1	0	0	0.0239061	0	inf	inf
FOLH1B	0	0	0	0	0	0
FOLR1	0	0	0	0	0	0
FOLR2	3.47505	1.56603	1.92907	-1.14992	-0.849131	0.300793
FOLR3	21.8026	78.1208	27.6665	1.8412	0.34364	-1.49756
FOLR4	0	0	0	0	0	0
FOPNL	5.51286	8.8223	10.7973	0.678354	0.969802	0.291448
FOS	167.391	43.6448	139.488	-1.93934	-0.26308	1.67626
FOSB	3.6074	0.955529	23.5578	-1.91659	2.70718	4.62376
FOSL1	0.286259	0.0968268	0.355438	-1.56384	0.312276	1.87612
FOSL2	28.2351	28.8354	12.9948	0.0303498	-1.11956	-1.14991
FOXA1	0	0	0	0	0	0
FOXA2	0	0	0	0	0	0
FOXA3	0.0449916	0	0	#NAME?	#NAME?	0
FOXB1	0	0.0538892	0.0844189	inf	inf	0.64757
FOXB2	0	0	0	0	0	0
FOXC1	0.0279404	0.0271288	0.0516898	-0.0425256	0.887528	0.930054
FOXC2	0	0	0	0	0	0
FOXD1	0.0991467	0.0348317	0.202667	-1.50916	1.03147	2.54064
FOXD2	0.440346	0.488011	0.349462	0.148277	-0.333501	-0.481778
FOXD3	0	0	0	0	0	0
FOXD4	0	0.0310923	0.18798	inf	inf	2.59595
FOXD4L1	0.0485204	0.0973126	0	1.00404	#NAME?	#NAME?
FOXD4L2	0	0	0	0	0	0
FOXD4L3	0	0	0	0	0	0
FOXD4L4	0	0	0	0	0	0
FOXD4L5	0	0	0.0252967	0	inf	inf
FOXD4L6	0	0	0	0	0	0
FOXE1	0.0227489	0.0169955	0	-0.42064	#NAME?	#NAME?
FOXE3	0	0	0	0	0	0
FOXF1	0	0	0	0	0	0
FOXF2	0	0	0	0	0	0
FOXG1	0.0150634	0	0.72576	#NAME?	5.59038	inf
FOXH1	0.195724	1.68E-08	0.0617066	-23.4731	-1.66533	21.8077
FOXI1	0	0.0237029	0.0364018	inf	inf	0.618949
FOXI2	0	0	0	0	0	0
FOXI3	0	0	0	0	0	0
FOXJ1	0.146	0.13812	0.744136	-0.0800431	2.3496	2.42964
FOXJ2	7.07824	8.66161	8.00663	0.291244	0.177804	-0.11344
FOXJ3	7.8255	13.2991	10.5764	0.765072	0.434599	-0.330474
FOXK1	5.51626	8.67878	7.25005	0.653802	0.394301	-0.259501
FOXK2	5.95483	6.48609	7.12723	0.123288	0.259282	0.135994
FOXL1	0	0	0	0	0	0
FOXL2	0	0	0	0	0	0
FOXM1	1.28948	1.92934	2.7097	0.581316	1.07134	0.490024
FOXN1	0	0	0	0	0	0
FOXN2	4.42279	12.5074	7.05018	1.49975	0.672704	-0.827047
FOXN3	11.6349	18.5215	14.126	0.670741	0.279893	-0.390849
FOXN4	0	0	0	0	0	0
FOXO1	9.27629	14.5763	13.0374	0.652	0.491031	-0.160968
FOXO3	15.597	14.7305	35.0111	-0.0824638	1.16654	1.249
FOXO4	27.6161	29.8735	196.514	0.113358	2.83105	2.71769
FOXP1	14.405	14.9936	59.0746	0.0577784	2.03597	1.97819
FOXP2	0	0	0	0	0	0
FOXP3	2.39293	2.48463	2.36395	0.0542523	-0.0175776	-0.0718299
FOXP4	2.7621	2.23742	2.27784	-0.30393	-0.278102	0.0258286
FOXQ1	0	0.0323829	0	inf	0	#NAME?
FOXR1	0	0	0	0	0	0
FOXR2	0	0	0	0	0	0
FOXRED1	7.32997	3.73832	5.15042	-0.971416	-0.509118	0.462298
FOXRED2	0.60025	0.48162	0.895487	-0.317669	0.577109	0.894778
FOXS1	0	0	0	0	0	0
FPGS	17.055	12.4896	13.9187	-0.449466	-0.293168	0.156298
FPGT	1.1561	3.49448	4.0747	1.59581	1.81743	0.221617
FPGT-TNNI3K	0.0587088	0.189429	0.0600451	1.69001	0.0324696	-1.65754
FPR1	940.112	335.005	108.966	-1.48865	-3.10895	-1.62031
FPR2	93.7457	55.8024	9.65157	-0.748426	-3.27992	-2.53149
FPR3	1.05506	0.389807	0.779059	-1.43649	-0.437517	0.998973
FRA10AC1	3.76706	4.85594	4.10019	0.366313	0.122252	-0.244061
FRAS1	0	0.0125055	0.00902273	inf	inf	-0.470921
FRAT1	64.5361	26.0467	12.4658	-1.309	-2.37214	-1.06313
FRAT2	229.167	88.3419	28.3341	-1.37523	-3.01579	-1.64056
FREM1	0.00743817	0.0143329	0.0369755	0.946309	2.31355	1.36724
FREM2	0.00504427	0.00229883	0.0777585	-1.13375	3.94628	5.08003
FREM3	0	0.00594622	0.00904689	inf	inf	0.60545
FRG1	25.6494	15.1149	18.2128	-0.76295	-0.493974	0.268976
FRG2	0	0	0	0	0	0
FRG2B	0	0	0	0	0	0
FRG2C	0	0	0	0	0	0
FRK	0	0.0130458	0.0355078	inf	inf	1.44455
FRMD1	0	0	0	0	0	0
FRMD3	1.73707	6.22104	6.04535	1.8405	1.79917	-0.0413298
FRMD4A	1.14652	2.42684	6.20618	1.08181	2.43644	1.35463
FRMD4B	1.43842	2.46514	1.34787	0.777186	-0.0938062	-0.870992
FRMD5	0.0812259	0	0.0301467	#NAME?	-1.42994	inf
FRMD6	0.0922306	0.0472591	0.157432	-0.964654	0.771408	1.73606
FRMD7	0	0	0.017001	0	inf	inf
FRMD8	29.1683	17.9803	16.257	-0.697981	-0.843336	-0.145355
FRMPD1	0	0.0257922	0.0132306	inf	inf	-0.963057
FRMPD2	0	0	0	0	0	0
FRMPD4	0	0	0	0	0	0
FRRS1	0.239307	0.367911	0.174631	0.620493	-0.454558	-1.07505
FRS2	1.37342	3.66751	2.49469	1.41703	0.861086	-0.55594
FRS3	3.57586	2.54983	1.90572	-0.487886	-0.907952	-0.420066
FRY	1.98202	2.64127	0.713255	0.414262	-1.47448	-1.88874
FRYL	3.28237	9.25369	6.92912	1.49529	1.07793	-0.417356
FRZB	0.0161604	0	0.0795678	#NAME?	2.29972	inf
FSBP	0.252743	0.34144	0.494993	0.433957	0.969735	0.535778
FSCB	0	0	0	0	0	0
FSCN1	2.66059	1.71453	4.66797	-0.633929	0.811051	1.44498
FSCN2	0.26284	0.318661	0.254788	0.277841	-0.0448871	-0.322728
FSCN3	0.0828888	0.0586692	0.0452818	-0.498574	-0.872245	-0.373672
FSD1	0.720091	0.368882	0.730983	-0.96502	0.0216584	0.986678
FSD1L	0.158998	0.547954	0.350029	1.78505	1.13847	-0.64658
FSD2	0	0.0148145	0	inf	0	#NAME?
FSHB	0	0	0	0	0	0
FSHR	0	0	0	0	0	0
FSIP1	0.135746	0.0618542	0.0992144	-1.13397	-0.452292	0.681678
FSIP2	0.00545771	0.024766	0.0158809	2.18199	1.54093	-0.641066
FST	0	0.0263256	0.0749823	inf	inf	1.51008
FSTL1	2.12188	3.58679	0.912812	0.757352	-1.21695	-1.9743
FSTL3	3.17567	2.48187	1.41184	-0.355634	-1.16948	-0.813848
FSTL4	0.0441973	0.139151	0.0500606	1.65462	0.179716	-1.47491
FSTL5	0	0	0	0	0	0
FTCD	0	0.0355178	0.0598136	inf	inf	0.751932
FTH1	2765.83	1418.73	1846.67	-0.963111	-0.582784	0.380327
FTHL17	0	0	0	0	0	0
FTL	6760.21	2849.46	9039.16	-1.24638	0.419121	1.6655
FTMT	0	0	0	0	0	0
FTO	2.81164	4.79859	4.28307	0.771199	0.607234	-0.163964
FTSJ1	9.92742	8.92099	11.4347	-0.154214	0.203931	0.358145
FTSJ2	6.95392	7.32336	6.27955	0.0746792	-0.147167	-0.221846
FTSJ3	8.33977	9.79204	9.71099	0.231603	0.219612	-0.0119915
FTSJD1	2.85743	9.42184	7.57419	1.72129	1.40638	-0.314916
FTSJD2	12.5776	18.7695	18.3443	0.577541	0.54448	-0.0330616
FUBP1	9.01903	24.0765	16.0561	1.41658	0.832081	-0.584501
FUBP3	5.78233	10.6971	7.57988	0.887496	0.390523	-0.496973
FUCA1	7.98714	12.2613	8.91477	0.618356	0.158517	-0.459839
FUCA2	5.68754	6.35851	4.70653	0.160883	-0.273141	-0.434023
FUK	6.73348	4.18653	4.82521	-0.685598	-0.480761	0.204837
FUNDC1	3.96478	4.38157	5.45863	0.144209	0.461299	0.31709
FUNDC2	4.93818	4.51142	11.552	-0.130397	1.22609	1.35649
FURIN	66.8048	47.0447	149.427	-0.505918	1.16142	1.66733
FUS	33.9527	34.4732	33.5495	0.0219494	-0.0172377	-0.0391871
FUT1	0	0	0.0588829	0	inf	inf
FUT10	0.58194	1.91972	0.626584	1.72196	0.106636	-1.61532
FUT11	5.03791	12.5745	9.37917	1.3196	0.896634	-0.422965
FUT2	0.522224	0.349528	0.356625	-0.579259	-0.550261	0.0289978
FUT3	0.0307641	0	0	#NAME?	#NAME?	0
FUT4	1.63347	3.26108	2.24153	0.99741	0.456544	-0.540866
FUT5	0	0.0646533	0	inf	0	#NAME?
FUT6	0	0.0597329	0	inf	0	#NAME?
FUT7	30.0955	13.2172	6.83482	-1.18713	-2.13857	-0.951446
FUT8	1.02924	2.90457	2.61379	1.49675	1.34457	-0.152182
FUT9	0	0	0.0149154	0	inf	inf
FUZ	7.84961	4.96021	5.97854	-0.662221	-0.392828	0.269393
FXC1	4.7505	10.336	6.74214	1.12152	0.505128	-0.616395
FXN	3.91468	3.59367	3.28415	-0.123435	-0.253377	-0.129942
FXR1	4.30409	6.90906	6.78021	0.682779	0.655621	-0.0271582
FXR2	13.3335	9.78357	10.2586	-0.446624	-0.378225	0.0683987
FXYD1	0.663388	0.56826	0.45139	-0.223302	-0.555478	-0.332175
FXYD2	1.78031	1.51195	0.704645	-0.235718	-1.33716	-1.10144
FXYD3	0.0507883	0.0389209	0	-0.383949	#NAME?	#NAME?
FXYD4	0	0	0	0	0	0
FXYD5	220.796	154.4	146.014	-0.516044	-0.596611	-0.0805668
FXYD6	3.33888	2.64128	4.05601	-0.338126	0.280695	0.618822
FXYD6-FXYD2	6.97E-106	6.36E-112	1.77E-63	-20.0633	140.868	160.932
FXYD7	2.49839	2.71452	3.67237	0.119697	0.555713	0.436015
FYB	120.913	122.976	77.6558	0.0244064	-0.638801	-0.663207
FYCO1	2.46588	6.1292	4.14674	1.3136	0.749877	-0.563721
FYN	31.8827	49.9299	44.7265	0.647132	0.488358	-0.158773
FYTTD1	6.815	14.9936	10.3839	1.13756	0.607556	-0.530003
FZD1	1.84789	3.15254	1.15407	0.770633	-0.679144	-1.44978
FZD10	0	0	0	0	0	0
FZD2	2.39711	2.67363	1.84876	0.157507	-0.37474	-0.532247
FZD3	0.214623	0.43051	0.236415	1.00424	0.139516	-0.864723
FZD4	0.105905	0.123826	0.169895	0.225532	0.681868	0.456336
FZD5	0.125461	0.257403	3.28842	1.03679	4.71209	3.6753
FZD6	0.193797	0.444894	0.262095	1.19892	0.435542	-0.763375
FZD7	0.0825453	0.0560349	0.211771	-0.558861	1.35924	1.91811
FZD8	0.142604	0.0899987	0.223115	-0.664034	0.645775	1.30981
FZD9	0	0.0369302	0.0586886	inf	inf	0.668277
FZR1	20.1645	16.4141	20.8593	-0.296885	0.0488699	0.345755
G0S2	82.2634	2.41705	15.7729	-5.08893	-2.3828	2.70614
G2E3	1.20128	3.48271	2.01593	1.53564	0.74687	-0.788765
G3BP1	10.445	26.1888	19.8494	1.32614	0.926282	-0.399857
G3BP2	13.294	27.3176	21.1055	1.03905	0.666842	-0.372212
G6PC	0.0196165	0	0.0460842	#NAME?	1.2322	inf
G6PC2	0	0	0	0	0	0
G6PC3	10.8925	8.76069	7.45861	-0.314224	-0.546362	-0.232138
G6PD	91.4618	48.44	41.3106	-0.916972	-1.14666	-0.229685
GAA	51.3703	18.3873	15.4367	-1.48223	-1.73457	-0.252348
GAB1	1.21201	2.08948	1.90329	0.78574	0.651094	-0.134646
GAB2	21.8969	16.335	6.066	-0.422757	-1.85191	-1.42915
GAB3	9.71534	12.0135	8.90985	0.306322	-0.124864	-0.431186
GAB4	0.0279634	0.056389	0	1.01188	#NAME?	#NAME?
GABARAP	639.129	304.667	368.78	-1.06888	-0.793348	0.275527
GABARAPL1	39.9866	23.5732	124.024	-0.762367	1.63303	2.3954
GABARAPL2	107.493	82.358	568.556	-0.384259	2.40306	2.78732
GABBR1	13.0388	18.4403	9.51347	0.500051	-0.454772	-0.954822
GABBR2	0	0	0.0566715	0	inf	inf
GABPA	3.80386	8.47863	5.13637	1.15637	0.433285	-0.723082
GABPB1	3.9359	5.45421	4.63711	0.470675	0.236531	-0.234144
GABPB2	2.39622	5.8555	4.53878	1.28903	0.921542	-0.36749
GABRA1	0	0	0	0	0	0
GABRA2	0	0	0	0	0	0
GABRA3	0	0	0.0208087	0	inf	inf
GABRA4	0	0	0	0	0	0
GABRA5	0	0	0	0	0	0
GABRA6	0	0	0	0	0	0
GABRB1	0.023245	0.0191659	0	-0.278375	#NAME?	#NAME?
GABRB2	0.00421209	0	0	#NAME?	#NAME?	0
GABRB3	0	0	0	0	0	0
GABRD	0.598688	0.132372	0.161007	-2.17721	-1.89468	0.282521
GABRE	0	0	0.0665771	0	inf	inf
GABRG1	0	0	0	0	0	0
GABRG2	0	0	0	0	0	0
GABRG3	0	0	0	0	0	0
GABRP	0	0	0	0	0	0
GABRQ	0	0	0.110821	0	inf	inf
GABRR1	0.0143544	0	0	#NAME?	#NAME?	0
GABRR2	0.125774	0.825471	0.414768	2.71438	1.72147	-0.992913
GABRR3	0	0	0	0	0	0
GAD1	0	0.0118508	0.215617	inf	inf	4.18541
GAD2	0	0	0	0	0	0
GADD45A	8.9171	10.6499	77.581	0.256198	3.12106	2.86486
GADD45B	42.952	31.0561	33.3309	-0.467849	-0.365867	0.101983
GADD45G	0.866675	0.839243	4.30767	-0.0464025	2.31334	2.35975
GADD45GIP1	47.121	23.3325	33.4613	-1.01403	-0.493879	0.520148
GADL1	0	0	0	0	0	0
GAGE1	0	0	0	0	0	0
GAGE10	0	0	0	0	0	0
GAGE12B	0	0	0	0	0	0
GAGE12C	0	0	0	0	0	0
GAGE12D	0	0	0	0	0	0
GAGE12F	0	0	0	0	0	0
GAGE12G	0	0	0	0	0	0
GAGE12H	0	0	0	0	0	0
GAGE12I	0	0	0	0	0	0
GAGE12J	0	0	0	0	0	0
GAGE13	0	0	0	0	0	0
GAGE2A	0	0	0	0	0	0
GAGE2B	0	0	0	0	0	0
GAGE2C	0	0	0	0	0	0
GAGE2D	0	0	0	0	0	0
GAGE2E	0	0	0	0	0	0
GAGE4	0	0	0	0	0	0
GAGE5	0	0	0	0	0	0
GAGE6	0	0	0	0	0	0
GAGE7	0	0	0	0	0	0
GAGE8	0	0	0	0	0	0
GAK	35.738	26.9378	24.4231	-0.407826	-0.549212	-0.141386
GAL	0.14474	0	0.149798	#NAME?	0.0495585	inf
GAL3ST1	0.13479	0.0837594	0.198498	-0.686393	0.558409	1.2448
GAL3ST2	0.0894607	0.0555499	0.175766	-0.68747	0.974332	1.6618
GAL3ST3	0.0229432	0.0170848	0.0254146	-0.425353	0.147593	0.572946
GAL3ST4	3.86597	2.15317	5.21887	-0.844369	0.432908	1.27728
GALC	5.44997	10.6823	5.68436	0.970902	0.0607481	-0.910154
GALE	3.59745	3.41396	2.50385	-0.0755286	-0.522826	-0.447298
GALK1	21.3078	10.3913	6.52131	-1.03601	-1.70815	-0.672138
GALK2	1.95287	2.97969	2.35996	0.609569	0.273168	-0.336401
GALM	6.72161	7.62999	7.13536	0.182875	0.0861803	-0.0966947
GALNS	13.7887	9.99609	6.78141	-0.464047	-1.02382	-0.559777
GALNT1	8.76473	12.863	8.74741	0.553448	-0.00285298	-0.556301
GALNT10	7.81251	11.6119	9.62799	0.571743	0.301449	-0.270294
GALNT11	7.64298	8.2949	7.94768	0.11809	0.056398	-0.0616915
GALNT12	1.56804	2.32891	1.60352	0.570695	0.0322792	-0.538416
GALNT13	0	0.00639256	0.0578418	inf	inf	3.17765
GALNT14	1.61623	0.585598	0.373548	-1.46465	-2.11327	-0.648617
GALNT2	9.89446	11.2646	9.37035	0.187104	-0.0785184	-0.265623
GALNT3	3.20327	5.77592	3.57252	0.850507	0.157399	-0.693108
GALNT4	1.57567	3.17397	7.34669	1.01033	2.22113	1.2108
GALNT5	0.0440063	0.239454	1.37618	2.44397	4.96682	2.52285
GALNT6	4.05351	3.77051	5.41509	-0.104412	0.417815	0.522227
GALNT7	4.06239	7.62806	3.75307	0.908989	-0.114256	-1.02324
GALNT8	0	0.079483	0.0884228	inf	inf	0.153773
GALNT9	0.252817	0.191775	0	-0.39868	#NAME?	#NAME?
GALNTL1	0	0	0.0534105	0	inf	inf
GALNTL2	0	0	0.0392324	0	inf	inf
GALNTL4	0.031655	0	0	#NAME?	#NAME?	0
GALNTL5	0	0	0	0	0	0
GALNTL6	0	0.0148762	0	inf	0	#NAME?
GALP	0	0	0	0	0	0
GALR1	0	0	0	0	0	0
GALR2	0.125224	0	0	#NAME?	#NAME?	0
GALR3	0	0	0.315224	0	inf	inf
GALT	18.902	20.4856	14.1476	0.116073	-0.417981	-0.534054
GAMT	7.2022	3.24084	5.62679	-1.15207	-0.356126	0.795946
GAN	0.0971805	0.937791	0.162881	3.27053	0.745079	-2.52545
GANAB	50.2856	48.7063	51.8687	-0.0460371	0.0447194	0.0907565
GANC	1.51946	5.586	2.34114	1.87826	0.623652	-1.2546
GAP43	0	0.0247995	0.842729	inf	inf	5.08669
GAPDH	875.325	577.976	478.39	-0.598808	-0.871632	-0.272824
GAPDHS	0.212434	0.0362663	0	-2.55032	#NAME?	#NAME?
GAPT	12.8803	20.7673	9.97115	0.689145	-0.369339	-1.05848
GAPVD1	5.77573	9.86124	16.4184	0.771765	1.50724	0.735476
GAR1	7.82942	7.20571	12.5265	-0.119766	0.678001	0.797767
GARNL3	0.0697774	0.213308	0.0975135	1.6121	0.482841	-1.12926
GARS	7.88946	8.4731	9.13005	0.102963	0.210696	0.107733
GART	6.18207	11.0788	10.8961	0.841643	0.817652	-0.0239912
GAS1	0.215805	0.204138	0.649416	-0.080183	1.58942	1.6696
GAS2	0.185	0.197908	0.25557	0.0973069	0.466191	0.368884
GAS2L1	23.439	15.3031	18.9664	-0.615082	-0.305467	0.309615
GAS2L2	0.0520096	0	0.0545341	#NAME?	0.0683805	inf
GAS2L3	0.0169993	0.0931037	0.165943	2.45337	3.28714	0.833777
GAS6	2.60741	3.35812	3.05255	0.365037	0.227401	-0.137636
GAS7	12.6107	14.1985	5.84678	0.171086	-1.10893	-1.28002
GAS8	0.862967	0.74125	0.938869	-0.219347	0.121619	0.340965
GAST	0	0	0	0	0	0
GATA1	14.3009	8.76411	55.754	-0.70643	1.96297	2.6694
GATA2	6.77103	7.43282	4.91922	0.134535	-0.460945	-0.59548
GATA3	11.2613	12.7611	12.0749	0.180379	0.100638	-0.0797409
GATA4	0	0	0	0	0	0
GATA5	0	0	0	0	0	0
GATA6	0.0365114	0.227524	0.0650066	2.6396	0.832239	-1.80736
GATAD1	6.01845	8.82304	6.21099	0.551884	0.0454299	-0.506454
GATAD2A	21.0928	18.7715	14.9697	-0.168206	-0.494705	-0.326498
GATAD2B	10.3502	11.62	9.28797	0.166951	-0.156227	-0.323178
GATC	5.68137	8.74477	8.90774	0.622181	0.648821	0.0266395
GATM	0.689442	1.73931	1.12763	1.33502	0.709791	-0.625228
GATS	1.78229	1.23912	2.15379	-0.524422	0.273142	0.797564
GATSL1	0	0.0643744	0	inf	0	#NAME?
GATSL2	0.0950759	0.129837	1.11367	0.449547	3.5501	3.10055
GATSL3	3.57366	2.65686	2.43199	-0.427678	-0.555264	-0.127586
GBA	11.4879	8.59467	6.35121	-0.418604	-0.855015	-0.436411
GBA2	20.4555	14.268	13.6432	-0.519711	-0.584306	-0.0645953
GBA3	0	0	0	0	0	0
GBAS	9.64655	11.4416	8.43294	0.2462	-0.193977	-0.440177
GBE1	3.65424	4.46471	2.652	0.288994	-0.462488	-0.751482
GBF1	9.46155	12.899	11.2264	0.447112	0.246747	-0.200365
GBGT1	9.87757	6.39113	6.58261	-0.628087	-0.585498	0.0425889
GBP1	16.4547	27.8067	28.2363	0.75693	0.779047	0.0221166
GBP2	84.4721	81.822	47.8436	-0.0459866	-0.820149	-0.774163
GBP3	4.59919	13.7642	6.94431	1.58147	0.594453	-0.987021
GBP4	7.95663	21.2383	18.0244	1.41644	1.17972	-0.236717
GBP5	21.6123	52.7089	39.1808	1.2862	0.858297	-0.427901
GBP6	0.184604	0.154914	0.102228	-0.252962	-0.852635	-0.599673
GBP7	0	0.490806	0.216125	inf	inf	-1.18329
GBX1	0	0	0	0	0	0
GBX2	0	0	0	0	0	0
GC	0	0	0	0	0	0
GCA	92.8739	70.5195	14.6256	-0.397251	-2.66677	-2.26952
GCAT	1.31246	0.557017	0.752701	-1.23649	-0.802129	0.434357
GCC1	7.62548	8.99878	7.48397	0.238901	-0.0270249	-0.265926
GCC2	6.44688	8.49381	12.9634	0.397812	1.00777	0.609962
GCDH	10.8092	8.39603	12.5121	-0.364484	0.211057	0.575541
GCET2	1.96895	3.61622	3.62614	0.877053	0.881006	0.00395336
GCFC1	4.41949	8.89018	6.3632	1.00833	0.525872	-0.482459
GCFC2	2.46368	4.02444	3.14924	0.707977	0.354193	-0.353784
GCG	0	0	0	0	0	0
GCGR	0	0	0	0	0	0
GCH1	14.7286	28.3867	19.6753	0.946594	0.417767	-0.528827
GCHFR	13.8425	7.96347	10.7408	-0.797638	-0.366	0.431638
GCK	0.040867	0.0255853	0.126401	-0.675624	1.629	2.30462
GCKR	0	0.0438354	0	inf	0	#NAME?
GCLC	3.82902	7.19837	30.1491	0.910697	2.97707	2.06637
GCLM	2.43036	4.8983	6.48195	1.01111	1.41526	0.404146
GCM1	0.429457	0.225057	0.0690991	-0.932221	-2.63578	-1.70355
GCM2	0	0	0	0	0	0
GCN1L1	9.09334	13.2474	12.6387	0.542826	0.474964	-0.0678613
GCNT1	1.14094	2.63871	1.94543	1.20961	0.769876	-0.439739
GCNT2	1.64442	2.55675	6.9602	0.636735	2.08155	1.44482
GCNT3	0	0.0389395	0	inf	0	#NAME?
GCNT4	0.787953	2.80257	1.76739	1.83057	1.16544	-0.665136
GCNT7	0.210932	0.216076	0.111548	0.0347583	-0.919118	-0.953876
GCOM1	7.76E-16	1.34E-05	1.11E-08	34.0104	23.7765	-10.2339
GCSH	0.02599	0.104684	0.0977734	2.01002	1.91149	-0.098531
GDA	0	0	0	0	0	0
GDAP1	0.461728	0.882924	0.90397	0.935245	0.96923	0.0339848
GDAP1L1	0.0559087	0.201744	0.203747	1.85138	1.86563	0.0142553
GDAP2	2.01748	4.69971	2.07193	1.22002	0.0384229	-1.1816
GDE1	19.7852	18.677	86.4804	-0.0831536	2.12795	2.21111
GDF10	0.0642104	0.0906578	0.137654	0.497625	1.10016	0.60254
GDF11	2.28891	3.50897	3.08761	0.616389	0.431834	-0.184555
GDF15	1.2599	0.850935	34.1006	-0.566185	4.75842	5.32461
GDF2	0	0	0	0	0	0
GDF3	0	0	0	0	0	0
GDF5	0	0	0	0	0	0
GDF6	0	0	0.0371933	0	inf	inf
GDF7	0	0.0987323	0.152489	inf	inf	0.627115
GDF9	0.1511	0.107646	0.150745	-0.489212	-0.00340096	0.485811
GDI1	80.5673	52.0807	40.6548	-0.629447	-0.98677	-0.357323
GDI2	72.3863	80.5739	62.3659	0.154596	-0.214958	-0.369554
GDNF	0	0	0	0	0	0
GDPD1	0.556283	0.994477	0.793528	0.838117	0.512461	-0.325656
GDPD2	0.0357026	0	0	#NAME?	#NAME?	0
GDPD3	10.3147	4.56975	4.14445	-1.17452	-1.31545	-0.140932
GDPD4	0	0.0315393	0	inf	0	#NAME?
GDPD5	11.7773	8.52431	5.23325	-0.466349	-1.17023	-0.703876
GEM	0.0429705	0.131348	0.33764	1.61198	2.97407	1.36209
GEMIN2	2.51479	2.36731	2.91714	-0.0871886	0.214115	0.301304
GEMIN4	4.53693	4.05481	5.39881	-0.162083	0.250925	0.413008
GEMIN5	1.71812	2.77185	2.87792	0.690018	0.744197	0.0541791
GEMIN6	8.36811	6.62335	7.10103	-0.337342	-0.236874	0.100468
GEMIN7	9.45603	7.82753	6.64452	-0.272677	-0.509068	-0.236391
GEMIN8	1.96514	2.13773	2.04781	0.121445	0.0594512	-0.0619937
GEN1	0.726621	2.10086	1.53	1.53171	1.07426	-0.457448
GET4	21.7173	14.2342	21.8494	-0.609479	0.0087539	0.618233
GFAP	0.254847	0.233918	4.49001	-0.123628	4.13901	4.26264
GFER	5.76615	4.0757	5.20177	-0.500561	-0.148606	0.351955
GFI1	4.17855	8.04418	10.2043	0.944943	1.28811	0.343163
GFI1B	13.1207	14.1512	18.4207	0.109075	0.489485	0.38041
GFM1	3.85886	7.00799	5.75605	0.860824	0.576902	-0.283922
GFM2	3.33026	4.82434	4.32799	0.534697	0.378063	-0.156634
GFOD1	3.59165	3.41571	3.83707	-0.0724638	0.0953571	0.167821
GFOD2	11.1113	9.87407	19.061	-0.170308	0.778601	0.94891
GFPT1	1.58925	4.37002	2.58923	1.45929	0.704178	-0.755114
GFPT2	0.176982	0.202964	0.369777	0.197622	1.06305	0.865432
GFRA1	0	0	0.0358127	0	inf	inf
GFRA2	0.508531	0.226564	0.347337	-1.16642	-0.55	0.616418
GFRA3	0.0420566	0	0.0451454	#NAME?	0.10225	inf
GFRA4	0	0	0	0	0	0
GFRAL	0	0	0	0	0	0
GGA1	25.7762	19.8845	17.7741	-0.374398	-0.536267	-0.161869
GGA2	13.5462	20.2554	18.0186	0.58042	0.411602	-0.168818
GGA3	22.3635	20.3889	17.2574	-0.133363	-0.373933	-0.240571
GGCT	9.11205	8.1189	7.74654	-0.166491	-0.234223	-0.0677319
GGCX	1.60324	2.95927	1.69499	0.884254	0.0802893	-0.803965
GGH	0.934507	0.789028	1.22659	-0.24413	0.392372	0.636501
GGN	0.288935	0.286162	0.0559841	-0.0139121	-2.36766	-2.35374
GGNBP2	23.9486	23.6793	18.3847	-0.0163103	-0.381434	-0.365124
GGPS1	5.56764	6.14489	6.54968	0.142322	0.234358	0.0920357
GGT1	7.00937	3.91952	1.9751	-0.838607	-1.82735	-0.988747
GGT5	0.332314	0.407589	0.0766925	0.294567	-2.11539	-2.40996
GGT6	0	0	0	0	0	0
GGT7	8.57428	6.53794	5.37828	-0.391179	-0.67287	-0.281691
GGTLC1	0	0.0604827	0	inf	0	#NAME?
GGTLC2	0	0	0	0	0	0
GH1	0.0942902	0.0951814	0.200701	0.0135704	1.08987	1.0763
GH2	0	0	0	0	0	0
GHDC	13.7696	8.30911	7.38186	-0.728725	-0.899434	-0.170708
GHITM	38.0182	42.4756	73.148	0.159944	0.944126	0.784182
GHR	0	0.00827719	0.0108667	inf	inf	0.392703
GHRH	0	0	0	0	0	0
GHRHR	0	0	0	0	0	0
GHRL	3.62197	1.35138	0.24002	-1.42233	-3.91554	-2.49321
GHSR	0	0.0276123	0	inf	0	#NAME?
GIF	0	0.0275528	0	inf	0	#NAME?
GIGYF1	29.0213	23.7453	21.3147	-0.289473	-0.445267	-0.155794
GIGYF2	6.22575	8.89911	7.06849	0.515413	0.183153	-0.33226
GIMAP1	13.6777	22.6527	20.4411	0.727853	0.579645	-0.148208
GIMAP1-GIMAP5	39.9914	26.3109	41.3115	-0.604031	0.046855	0.650886
GIMAP2	48.1544	57.7057	48.3034	0.261046	0.00445774	-0.256588
GIMAP4	121.794	146.752	116.606	0.268929	-0.0628106	-0.33174
GIMAP5	36.035	72.1289	67.5809	1.00118	0.907218	-0.093961
GIMAP6	24.5648	49.6316	42.6571	1.01466	0.796191	-0.218473
GIMAP7	139.737	169.222	166.643	0.276207	0.25405	-0.0221572
GIMAP8	14.8662	29.4223	19.7254	0.984871	0.408017	-0.576854
GIN1	1.05383	1.53081	1.1817	0.53866	0.165225	-0.373435
GINS1	0.11723	0.352299	0.543041	1.58746	2.21171	0.624259
GINS2	0.297702	0.685617	1.45095	1.20353	2.28505	1.08152
GINS3	0.73223	0.705391	1.06039	-0.0538744	0.534224	0.588098
GINS4	0.473725	0.717231	1.03629	0.598389	1.12931	0.530918
GIP	0	0	0	0	0	0
GIPC1	13.2438	9.54679	13.9837	-0.472231	0.078432	0.550663
GIPC2	0	0.0551951	0.0522829	inf	inf	-0.0782013
GIPC3	1.01747	0.973186	0.877955	-0.0641927	-0.212762	-0.14857
GIPR	1.46853	1.68039	1.2044	0.194428	-0.28606	-0.480488
GIT1	15.8679	15.0192	14.7709	-0.0793003	-0.103354	-0.0240542
GIT2	25.5763	26.3535	15.9229	0.043188	-0.683707	-0.726895
GJA1	0	0	0.275452	0	inf	inf
GJA10	0	0	0	0	0	0
GJA3	0.0428235	0.125438	0.0540022	1.5505	0.334616	-1.21588
GJA4	0	0.252493	0.202183	inf	inf	-0.320584
GJA5	0	0.0145057	0	inf	0	#NAME?
GJA8	0	0	0	0	0	0
GJA9	0.0835712	0.168524	0.102705	1.01188	0.297422	-0.714455
GJB1	0	0	0.0626751	0	inf	inf
GJB2	0	0	0.120358	0	inf	inf
GJB3	0.0924746	0.0936489	0	0.0182045	#NAME?	#NAME?
GJB4	0	0.0353788	0	inf	0	#NAME?
GJB5	0.0715672	0.196541	0.154279	1.45746	1.10817	-0.349283
GJB6	0.0802105	0.239711	0.182792	1.57944	1.18834	-0.391092
GJB7	0.0399097	0.0354109	0.024322	-0.172548	-0.714476	-0.541927
GJC1	0	0.00993078	0.0793669	inf	inf	2.99856
GJC2	0.743863	0.136901	0.788009	-2.4419	0.0831765	2.52508
GJC3	0.12894	0.0476089	0	-1.4374	#NAME?	#NAME?
GJD2	0	0	0	0	0	0
GJD3	0.182067	0.278294	0.239152	0.612139	0.393458	-0.218681
GJD4	0.0709253	0	0	#NAME?	#NAME?	0
GK	8.68642	7.12201	1.67546	-0.286477	-2.37421	-2.08773
GK2	0	0	0	0	0	0
GK5	1.73687	4.31306	2.56943	1.31222	0.564956	-0.747264
GKAP1	3.21484	2.32207	2.93953	-0.46934	-0.129162	0.340178
GKN1	0	0	0	0	0	0
GKN2	0	0.0669764	0.0970629	inf	inf	0.535268
GLA	12.7738	8.51663	9.91829	-0.584833	-0.365025	0.219808
GLB1	16.882	15.7888	10.0073	-0.0965802	-0.754437	-0.657856
GLB1L	0.862023	0.67392	0.793242	-0.355149	-0.119964	0.235184
GLB1L2	0.714861	0.254959	0.773599	-1.4874	0.113924	1.60132
GLB1L3	0.0877942	0.148866	0.122441	0.761819	0.479883	-0.281936
GLCCI1	5.26492	9.0665	8.12486	0.784134	0.62593	-0.158203
GLCE	0.756218	2.08882	1.0872	1.46581	0.523749	-0.942063
GLDC	0.0458042	0.217568	0.666364	2.24791	3.86276	1.61485
GLDN	0	0	0.0112775	0	inf	inf
GLE1	11.9833	13.6058	14.2713	0.183198	0.252094	0.0688963
GLG1	17.0743	23.9744	20.5805	0.489672	0.269453	-0.220219
GLI1	1.82862	1.57216	0.792682	-0.218011	-1.20594	-0.987932
GLI2	0	0	0.0118471	0	inf	inf
GLI3	0.0125379	0.021004	0.0445362	0.744365	1.82868	1.08431
GLI4	18.1619	9.74363	10.4862	-0.898382	-0.792423	0.105959
GLIPR1	25.6629	46.069	14.3525	0.844113	-0.838385	-1.6825
GLIPR1L1	0	0.0511604	0.0678251	inf	inf	0.406792
GLIPR1L2	0.0434668	0.365363	0.111617	3.07135	1.36057	-1.71078
GLIPR2	114.583	73.3585	36.4909	-0.643352	-1.65078	-1.00743
GLIS1	0	0.0438035	0	inf	0	#NAME?
GLIS2	1.00391	0.617908	0.324798	-0.700167	-1.62802	-0.927851
GLIS3	0.0790228	0.135183	0.0397826	0.774576	-0.990129	-1.76471
GLMN	1.24758	2.42468	2.1908	0.958663	0.812326	-0.146336
GLO1	10.6064	12.8278	13.1142	0.274338	0.306191	0.0318522
GLOD4	15.4937	17.4905	16.7006	0.174893	0.108221	-0.0666723
GLOD5	0	0	0.114597	0	inf	inf
GLP1R	0	0	0	0	0	0
GLP2R	0	0	0	0	0	0
GLRA1	0	0.0264789	0	inf	0	#NAME?
GLRA2	0	0	0	0	0	0
GLRA3	0.00905101	0.0192942	0	1.09202	#NAME?	#NAME?
GLRA4	0	0	0.0467974	0	inf	inf
GLRB	0.0111767	0	0.0156715	#NAME?	0.487653	inf
GLRX	76.6074	50.5056	34.352	-0.601041	-1.15709	-0.556047
GLRX2	5.22358	5.70509	3.68591	0.127209	-0.503017	-0.630227
GLRX3	10.4297	13.0659	11.5442	0.325104	0.146472	-0.178632
GLRX5	67.7508	63.8001	635.635	-0.0866792	3.22989	3.31657
GLS	15.8697	37.0421	26.5289	1.22289	0.741286	-0.4816
GLS2	0.665544	0.764585	0.370995	0.200143	-0.843134	-1.04328
GLT1D1	64.425	25.3699	6.09496	-1.3445	-3.40193	-2.05743
GLT25D1	35.8762	29.869	21.7905	-0.264379	-0.719325	-0.454946
GLT25D2	0.304566	0.802379	1.02047	1.39753	1.74441	0.346882
GLT6D1	0	0	0	0	0	0
GLT8D1	7.74848	8.34944	7.65794	0.107766	-0.0169573	-0.124723
GLT8D2	0.0754563	0.0844149	0.147897	0.161855	0.970875	0.80902
GLTP	19.5553	15.565	11.1012	-0.329248	-0.816848	-0.487599
GLTPD1	13.2062	9.00501	9.50756	-0.552417	-0.47407	0.0783471
GLTPD2	0.668206	0.554443	0.124989	-0.269253	-2.41849	-2.14924
GLTSCR1	10.0913	7.05955	7.25928	-0.515464	-0.475214	0.0402501
GLTSCR2	606.471	346.625	400.568	-0.807065	-0.598392	0.208673
GLUD1	19.2986	26.9894	19.9697	0.483893	0.0493115	-0.434582
GLUD2	0.0747276	0.197322	0.142939	1.40084	0.935687	-0.465155
GLUL	156.566	77.1691	137.911	-1.02068	-0.183032	0.837645
GLYAT	0	0	0	0	0	0
GLYATL1	0.0412088	0	0	#NAME?	#NAME?	0
GLYATL2	0.142318	0.24636	0.259639	0.791651	0.867391	0.0757402
GLYATL3	0	0	0	0	0	0
GLYCTK	6.70401	4.56918	4.86693	-0.553089	-0.462014	0.091075
GLYR1	24.0613	25.3958	22.405	0.0778756	-0.102899	-0.180775
GM2A	10.3242	12.1862	11.1168	0.239224	0.106719	-0.132505
GMCL1	4.27124	9.30673	5.10541	1.12362	0.257369	-0.866248
GMDS	7.61504	7.29785	5.1804	-0.0613809	-0.555787	-0.494406
GMEB1	4.87679	5.74071	4.42642	0.235297	-0.139791	-0.375088
GMEB2	9.24899	7.35059	7.48362	-0.331437	-0.305559	0.0258773
GMFB	4.38754	9.88214	5.43708	1.17141	0.309417	-0.861993
GMFG	451.241	218.703	157.818	-1.04492	-1.51564	-0.470717
GMIP	103.711	65.4748	34.1063	-0.66356	-1.60446	-0.940902
GML	0	0	0	0	0	0
GMNC	0	0	0	0	0	0
GMNN	1.93527	2.02203	3.23755	0.0632666	0.742364	0.679098
GMPPA	11.6396	8.38451	6.98907	-0.473247	-0.735873	-0.262626
GMPPB	4.80376	5.62412	5.80566	0.227464	0.273295	0.0458309
GMPR	47.8543	27.7777	247.403	-0.784722	2.37014	3.15486
GMPR2	33.9208	25.1763	18.1494	-0.430105	-0.902251	-0.472146
GMPS	6.42418	9.6564	8.66979	0.587974	0.432485	-0.155488
GNA11	1.66379	1.33255	1.99369	-0.320275	0.260975	0.58125
GNA12	12.8116	14.503	23.9622	0.178896	0.903309	0.724413
GNA13	15.9693	31.6379	18.0177	0.986348	0.174108	-0.81224
GNA14	0.0198411	0.0708998	0.0480775	1.83729	1.27687	-0.560419
GNA15	16.5408	10.0961	8.27218	-0.712232	-0.999689	-0.287457
GNAI1	0.224727	0.228373	0.323091	0.0232219	0.523769	0.500547
GNAI2	529.252	290.752	209.869	-0.864166	-1.33447	-0.470299
GNAI3	16.8276	17.7319	12.0245	0.0755181	-0.484845	-0.560363
GNAL	0.683756	0.434011	0.295953	-0.65575	-1.20811	-0.552361
GNAO1	0.557031	1.52235	1.46871	1.45047	1.39872	-0.0517536
GNAQ	9.98085	26.8675	7.37798	1.42863	-0.435936	-1.86457
GNAS	422.885	406.833	736.183	-0.0558273	0.7998	0.855627
GNAT1	0	0	0	0	0	0
GNAT2	0.184634	0.101485	0	-0.863408	#NAME?	#NAME?
GNAT3	0	0	0	0	0	0
GNAZ	9.12678	13.4402	4.42591	0.558379	-1.04413	-1.60251
GNB1	102.567	101.832	74.2396	-0.010382	-0.466307	-0.455925
GNB1L	4.04666	1.67262	4.16584	-1.27462	0.0418783	1.3165
GNB2	390.953	147.015	159.992	-1.41103	-1.289	0.122035
GNB2L1	941.735	637.872	696.181	-0.562056	-0.43586	0.126196
GNB3	0.246576	0.140451	0.130592	-0.811971	-0.916969	-0.104998
GNB4	5.13935	10.6021	4.12136	1.0447	-0.318464	-1.36316
GNB5	7.83334	10.5477	7.95827	0.429236	0.0228289	-0.406407
GNE	2.1429	3.27398	3.43055	0.61148	0.678873	0.0673934
GNG10	98.5775	46.9276	14.511	-1.07082	-2.76411	-1.69329
GNG11	149.41	112.51	102.185	-0.409231	-0.548102	-0.138871
GNG12	0.00840862	0.0176691	0.1652	1.07129	4.2962	3.22491
GNG13	0	0	0.189679	0	inf	inf
GNG2	29.8993	43.1835	31.4826	0.53037	0.0744447	-0.455925
GNG3	0.488945	0.354417	0.324008	-0.464226	-0.593646	-0.12942
GNG4	0.010152	0	0.228184	#NAME?	4.49035	inf
GNG5	139.848	78.7591	75.0732	-0.828344	-0.897492	-0.0691475
GNG7	8.81874	6.18502	7.43778	-0.511795	-0.2457	0.266095
GNG8	5.48809	1.21397	1.83373	-2.17657	-1.58152	0.595049
GNGT1	0	0	0	0	0	0
GNGT2	4.89162	5.41384	5.50672	0.146341	0.17088	0.0245395
GNL1	3.78873	3.82289	3.97638	0.0129494	0.0697444	0.056795
GNL2	7.38237	9.88734	9.67911	0.421499	0.390791	-0.0307079
GNL3	11.2795	12.4629	12.9214	0.143934	0.196059	0.0521247
GNL3L	10.6277	9.33264	7.11241	-0.187466	-0.579414	-0.391948
GNLY	462.771	328.901	315.084	-0.492644	-0.55456	-0.061916
GNMT	1.76526	0.998474	0.703334	-0.822088	-1.3276	-0.505514
GNPAT	8.52682	11.5653	8.74393	0.439725	0.0362748	-0.40345
GNPDA1	8.50736	8.2373	6.34791	-0.0465412	-0.422431	-0.37589
GNPDA2	2.11033	3.97889	2.42691	0.914893	0.201648	-0.713246
GNPNAT1	1.62967	3.13242	2.71247	0.942703	0.735032	-0.207672
GNPTAB	7.71035	19.0711	11.7061	1.30652	0.602394	-0.704123
GNPTG	45.6004	22.5728	22.3262	-1.01446	-1.03031	-0.0158492
GNRH1	1.27317	2.99032	1.41521	1.23187	0.152585	-1.07929
GNRH2	0	0	0	0	0	0
GNRHR	0.0198855	0.232017	0.0535915	3.54444	1.43029	-2.11416
GNS	23.3896	37.2102	19.4698	0.669832	-0.26463	-0.934462
GOLGA1	3.67441	5.58768	3.90672	0.604734	0.0884442	-0.51629
GOLGA2	17.1432	11.4247	9.39372	-0.585487	-0.867869	-0.282382
GOLGA3	8.06889	11.3358	11.1005	0.490449	0.460179	-0.0302698
GOLGA4	11.6478	12.9034	12.3504	0.147696	0.0845101	-0.0631864
GOLGA5	5.65279	7.72852	7.07414	0.451229	0.323591	-0.127638
GOLGA6A	0	0	0	0	0	0
GOLGA6B	0	0	0.018281	0	inf	inf
GOLGA6C	0.00713377	0.0132483	0.00887955	0.893077	0.315823	-0.577254
GOLGA6D	0	0	0	0	0	0
GOLGA6L1	0	0	0	0	0	0
GOLGA6L10	0	0.033234	0.0299859	inf	inf	-0.148376
GOLGA6L6	0	0	0	0	0	0
GOLGA6L9	0	0.00814741	0.0103375	inf	inf	0.343467
GOLGA7	23.4423	32.1248	27.4112	0.454574	0.225651	-0.228924
GOLGA7B	3.21573	2.15812	2.79691	-0.575367	-0.201311	0.374057
GOLGA8A	11.1058	16.5916	5.99302	0.579134	-0.889964	-1.4691
GOLGA8B	15.884	24.0467	10.186	0.598267	-0.64098	-1.23925
GOLGB1	5.9661	9.18177	6.14269	0.621984	0.0420833	-0.579901
GOLIM4	1.13182	1.89921	1.76258	0.746756	0.639043	-0.107713
GOLM1	3.17862	5.28863	4.49219	0.734496	0.499021	-0.235475
GOLPH3	23.2634	30.6006	22.1772	0.395499	-0.0689796	-0.464478
GOLPH3L	3.57352	4.89796	8.5193	0.454834	1.25339	0.798555
GOLT1A	0.108348	0	4.54764	#NAME?	5.39137	inf
GOLT1B	3.9692	8.86205	6.57496	1.15879	0.728133	-0.430658
GON4L	4.63266	6.28009	5.71802	0.438945	0.303677	-0.135268
GOPC	4.82615	11.2706	7.6936	1.22361	0.672784	-0.55083
GORAB	1.27953	2.3882	2.24049	0.900316	0.808207	-0.0921093
GORASP1	9.95849	8.5539	7.13426	-0.219344	-0.481163	-0.261819
GORASP2	11.0484	13.6362	11.7501	0.303606	0.0888305	-0.214776
GOSR1	4.59589	7.85846	6.13883	0.773904	0.41762	-0.356284
GOSR2	7.9596	12.1389	13.0942	0.608876	0.718165	0.109289
GOT1	2.87048	3.05728	4.44755	0.090959	0.631718	0.540759
GOT1L1	0	0	0	0	0	0
GOT2	9.35156	10.673	10.5687	0.190691	0.17652	-0.0141703
GP1BA	6.51279	8.72635	5.99012	0.422102	-0.120692	-0.542794
GP1BB	427.408	264.148	324.093	-0.694267	-0.399209	0.295059
GP2	0	0	0	0	0	0
GP5	1.19303	1.42244	0.808867	0.253738	-0.560656	-0.814394
GP6	3.348	5.07293	4.36571	0.599519	0.382914	-0.216605
GP9	66.5039	42.0031	32.3873	-0.662942	-1.03801	-0.37507
GPA33	1.75618	2.8908	4.38074	0.719026	1.31873	0.599704
GPAA1	31.8608	23.2278	23.0098	-0.455931	-0.469532	-0.0136007
GPAM	0.503384	1.18212	0.68787	1.23165	0.450478	-0.781173
GPANK1	10.5243	5.35566	5.92592	-0.974583	-0.828607	0.145976
GPAT2	1.06408	0.184033	0.605042	-2.53157	-0.814499	1.71707
GPATCH1	2.81572	3.05429	2.73893	0.117337	-0.0398892	-0.157226
GPATCH2	1.33308	2.58769	1.69992	0.9569	0.350702	-0.606198
GPATCH3	8.72237	5.25315	6.63031	-0.731537	-0.395644	0.335892
GPATCH4	9.35641	5.77014	8.27764	-0.697349	-0.176736	0.520613
GPATCH8	6.75763	12.0963	9.9285	0.839973	0.555059	-0.284914
GPBAR1	19.4808	17.6657	8.66155	-0.141104	-1.16936	-1.02825
GPBP1	16.2596	20.9566	25.9144	0.366108	0.672461	0.306353
GPBP1L1	22.0708	30.8209	37.1139	0.481767	0.749818	0.268051
GPC1	0.357074	0.394681	1.41591	0.144465	1.98743	1.84297
GPC2	2.32565	1.16758	2.14548	-0.994107	-0.116333	0.877774
GPC3	0	0	0.212076	0	inf	inf
GPC4	0.0381145	0.0329956	0.0604422	-0.208067	0.665218	0.873285
GPC5	0	0.0291277	0.160556	inf	inf	2.46261
GPC6	0.00515219	0	0.0529636	#NAME?	3.36174	inf
GPCPD1	21.84	29.1906	22.766	0.418532	0.0599108	-0.358622
GPCRLTM7	0	0	0	0	0	0
GPD1	0.0503037	0.142153	0.249885	1.49871	2.31253	0.813819
GPD1L	3.27552	6.08626	3.87832	0.893832	0.243706	-0.650126
GPD2	1.77473	5.34507	3.27254	1.59061	0.882808	-0.707798
GPER	0.180743	0.367547	0.26909	1.02399	0.57415	-0.449842
GPHA2	0.129882	0.0923175	0	-0.492525	#NAME?	#NAME?
GPHB5	0	0	0	0	0	0
GPHN	0.825091	1.47561	0.932948	0.838683	0.177243	-0.661441
GPI	21.022	22.921	21.9919	0.124774	0.0650701	-0.0597036
GPIHBP1	0	0	0	0	0	0
GPKOW	6.33987	5.48327	6.65935	-0.209418	0.070928	0.280346
GPLD1	0.0752887	0.183016	1.53128	1.28146	4.34616	3.0647
GPM6A	0.187398	0.644665	2.28659	1.78245	3.60902	1.82658
GPM6B	0.279842	2.27501	2.69034	3.02319	3.2651	0.241912
GPN1	8.31264	7.59359	9.17536	-0.130525	0.142457	0.272983
GPN2	7.67489	8.16925	8.75944	0.0900574	0.190692	0.100635
GPN3	5.27428	6.34697	4.12837	0.267094	-0.353402	-0.620497
GPNMB	0.0993638	0.113004	0.0783554	0.185579	-0.342687	-0.528266
GPR1	0	0.0958643	0	inf	0	#NAME?
GPR101	0	0	0	0	0	0
GPR107	6.14823	8.64866	5.17025	0.492306	-0.249939	-0.742244
GPR108	37.1328	21.9808	17.9178	-0.756448	-1.0513	-0.29485
GPR110	0	0	0	0	0	0
GPR111	0	0	0	0	0	0
GPR112	0	0	0	0	0	0
GPR113	0.171097	0.334365	0.252846	0.966613	0.563451	-0.403161
GPR114	7.50336	7.98591	9.59712	0.0899192	0.355065	0.265146
GPR115	0	0	0	0	0	0
GPR116	0	0	0.00850085	0	inf	inf
GPR119	0	0	0	0	0	0
GPR12	0.0086048	0.0167616	0.0217687	0.961945	1.33904	0.377097
GPR123	0	0	0.0172797	0	inf	inf
GPR124	0.430126	1.38269	0.414849	1.68465	-0.0521735	-1.73682
GPR125	0.241175	0.362351	0.763815	0.587311	1.66314	1.07583
GPR126	0.066446	0.213396	0.0770506	1.68328	0.213624	-1.46965
GPR128	0	0	0.033518	0	inf	inf
GPR132	11.4112	11.2927	8.82826	-0.0150617	-0.370251	-0.355189
GPR133	0.606054	1.25839	0.268222	1.05406	-1.17602	-2.23008
GPR135	0.086094	0.486822	0.592793	2.49941	2.78354	0.284133
GPR137	12.0014	6.41653	5.87471	-0.903336	-1.03061	-0.127274
GPR137B	3.45543	8.99808	3.96588	1.38075	0.198777	-1.18197
GPR137C	0	0.0639463	0.0892339	inf	inf	0.480731
GPR139	0	0	0	0	0	0
GPR141	3.68458	8.574	2.99151	1.21847	-0.300623	-1.51909
GPR142	0	0	0	0	0	0
GPR143	0.0943912	0	0.0519656	#NAME?	-0.861096	inf
GPR144	0	0	0	0	0	0
GPR146	10.7376	5.06965	33.4118	-1.08271	1.63769	2.7204
GPR148	0	0	0	0	0	0
GPR149	0	0	0	0	0	0
GPR15	1.01979	6.29216	4.2582	2.62528	2.06196	-0.563312
GPR150	0.798376	1.64276	0.296717	1.04099	-1.42798	-2.46897
GPR151	0	0	0	0	0	0
GPR152	0.393009	0.359108	0.320058	-0.130146	-0.296231	-0.166085
GPR153	1.16298	1.06248	0.974606	-0.130383	-0.254933	-0.12455
GPR155	5.45931	9.18208	4.14573	0.750103	-0.397092	-1.14719
GPR156	0	0	0.0302397	0	inf	inf
GPR157	0.889727	1.04908	1.10435	0.237686	0.311768	0.0740826
GPR158	0	0	0.0150921	0	inf	inf
GPR160	8.82104	6.42754	5.3246	-0.456681	-0.728275	-0.271593
GPR161	0.0573259	0.0199605	0.156347	-1.52204	1.4475	2.96954
GPR162	19.2207	6.79911	2.2983	-1.49925	-3.06403	-1.56478
GPR17	0.154277	0	0.488241	#NAME?	1.66207	inf
GPR171	7.98087	13.9375	12.4259	0.804358	0.638736	-0.165622
GPR172A	13.8013	10.1012	10.8894	-0.450287	-0.341878	0.108408
GPR172B	0	0.167777	0.0434341	inf	inf	-1.94965
GPR173	0.0611226	0.0800055	0.226416	0.388393	1.8892	1.5008
GPR174	1.98989	15.732	9.11458	2.98294	2.19549	-0.78745
GPR176	0.0294526	0	0.125829	#NAME?	2.095	inf
GPR179	0.00757735	0.0258164	0.0165838	1.76852	1.13001	-0.638513
GPR18	5.47982	8.81289	12.3164	0.685488	1.16838	0.482897
GPR180	0.446589	1.0176	0.84299	1.18815	0.916566	-0.271589
GPR182	0.121647	0	0	#NAME?	#NAME?	0
GPR183	24.2181	41.5053	20.5636	0.777212	-0.235988	-1.0132
GPR19	0.492607	0.518397	0.469434	0.07362	-0.0695151	-0.143135
GPR20	0.180599	1.0311	0.179935	2.51331	-0.00531701	-2.51863
GPR21	0.0677929	0.0582404	0.0800147	-0.219113	0.239131	0.458244
GPR22	0.0505728	0.0322069	0.0398651	-0.650994	-0.343237	0.307757
GPR25	3.51236	3.01461	6.31576	-0.220468	0.846518	1.06699
GPR26	0	0	0	0	0	0
GPR27	22.6642	9.83932	1.68122	-1.20378	-3.75283	-2.54905
GPR3	0.331681	0.0264566	0.115249	-3.6481	-1.52504	2.12306
GPR31	0	0	0	0	0	0
GPR32	0	0	0	0	0	0
GPR33	0	0	0	0	0	0
GPR34	1.29287	2.21063	0.712756	0.77388	-0.859096	-1.63298
GPR35	7.65064	6.83906	3.64648	-0.161783	-1.06908	-0.907293
GPR37	0	0	0.312157	0	inf	inf
GPR37L1	0.0384645	0.0526272	1.36861	0.452284	5.15304	4.70075
GPR39	0.0268057	0	0.0665492	#NAME?	1.31188	inf
GPR4	0	0	0.0782317	0	inf	inf
GPR45	0.0570156	0.0797223	0	0.483626	#NAME?	#NAME?
GPR50	0	0	0	0	0	0
GPR52	0.0364429	0.20154	0.0885034	2.46736	1.2801	-1.18726
GPR55	1.99064	2.44579	2.5005	0.297069	0.328988	0.0319189
GPR56	40.3361	30.6052	52.1562	-0.398294	0.370769	0.769063
GPR6	0	0	0	0	0	0
GPR61	0.0274209	0	0	#NAME?	#NAME?	0
GPR62	0	0	0.0549523	0	inf	inf
GPR63	0.0787734	0.0397923	0.0421434	-0.985218	-0.9024	0.0828184
GPR64	0.0185621	0.0247724	0.0335161	0.416372	0.852492	0.43612
GPR65	8.42451	12.4648	7.63414	0.565196	-0.142127	-0.707323
GPR68	8.14427	6.72282	6.70987	-0.276719	-0.279499	-0.00278003
GPR75	0.710135	1.5422	1.63744	1.11883	1.20528	0.0864482
GPR75-ASB3	1.19E-17	1.36E-40	1.33E-08	-76.2202	30.0547	106.275
GPR77	48.4627	23.8482	4.77743	-1.02299	-3.34257	-2.31957
GPR78	0.0197901	0	0	#NAME?	#NAME?	0
GPR82	0.256945	0.47877	0.260879	0.897872	0.0219208	-0.875951
GPR83	0.0479733	0.0600481	0.0853746	0.323887	0.831576	0.507689
GPR84	0.804338	0.82049	1.23366	0.0286842	0.617077	0.588392
GPR85	0.00742049	0.00778077	0.0194286	0.0683983	1.38859	1.32019
GPR87	0	0.0276677	0.0383159	inf	inf	0.469739
GPR88	0.0169427	0.109899	0.0413967	2.69744	1.28885	-1.40859
GPR89A	1.86143	1.40905	1.47847	-0.401687	-0.332312	0.0693755
GPR89B	0.144472	0.474644	0.628731	1.71606	2.12166	0.405599
GPR89C	0	0	0	0	0	0
GPR97	136.758	28.564	7.2759	-2.25935	-4.23235	-1.973
GPR98	0.00208464	0.00732639	0.0449816	1.81331	4.43147	2.61816
GPRASP1	4.2686	5.08497	5.19019	0.252476	0.282023	0.0295471
GPRASP2	0.205326	0.00438812	0.328499	-5.54817	0.677974	6.22614
GPRC5A	0.0523369	0	0	#NAME?	#NAME?	0
GPRC5B	0.10315	0.30221	0.741596	1.55081	2.84589	1.29508
GPRC5C	0.213684	0.139926	0.337523	-0.610818	0.659509	1.27033
GPRC5D	0.246881	0.126698	0.182523	-0.962423	-0.435738	0.526684
GPRC6A	0	0	0	0	0	0
GPRIN1	0.374174	0.306138	0.491722	-0.289528	0.394131	0.683659
GPRIN2	0	0	0	0	0	0
GPRIN3	0.501912	8.49614	3.09445	4.0813	2.62418	-1.45712
GPS1	30.7287	21.3574	26.6774	-0.52485	-0.203966	0.320884
GPS2	32.3697	17.2565	22.292	-0.907501	-0.538116	0.369386
GPSM1	1.97411	1.2181	1.6568	-0.696569	-0.252804	0.443765
GPSM2	1.18783	1.2104	1.16733	0.0271543	-0.0251201	-0.0522743
GPSM3	356.261	153.431	119.233	-1.21535	-1.57915	-0.363802
GPT	0.13176	0.52948	0.19337	2.00666	0.553453	-1.45321
GPT2	0.401778	0.624378	0.801804	0.636022	0.996851	0.360829
GPX1	758.158	529.071	3101.05	-0.519037	2.03218	2.55122
GPX2	0.140762	0.465634	0.235801	1.72594	0.744312	-0.981625
GPX3	3.33046	0.942273	0.938571	-1.82151	-1.82718	-0.00567882
GPX4	152.395	93.7752	160.118	-0.700533	0.0713226	0.771856
GPX5	0	0	0	0	0	0
GPX6	0	0	0	0	0	0
GPX7	5.4391	4.85832	6.79514	-0.162912	0.321136	0.484048
GPX8	0	0	0	0	0	0
GRAMD1A	62.4273	32.4225	26.2081	-0.945179	-1.25216	-0.306983
GRAMD1B	0.72117	1.70289	1.08864	1.23958	0.594115	-0.645463
GRAMD1C	2.33687	1.78884	0.540512	-0.385551	-2.11218	-1.72663
GRAMD2	0	0	0.0217024	0	inf	inf
GRAMD3	0.861774	1.16681	1.61762	0.43719	0.908494	0.471304
GRAMD4	10.7711	8.02559	8.54322	-0.424488	-0.334315	0.0901729
GRAP	26.6496	15.4714	30.0916	-0.784506	0.175246	0.959752
GRAP2	45.502	70.2654	56.8274	0.626885	0.320657	-0.306227
GRAPL	0.08485	0.113286	0.0883828	0.416981	0.0588502	-0.358131
GRASP	4.96227	2.51019	3.96025	-0.983203	-0.32541	0.657793
GRB10	1.2423	1.06492	0.863118	-0.222274	-0.525388	-0.303114
GRB14	0.692076	0.557176	0.808694	-0.312797	0.224664	0.53746
GRB2	127.27	96.343	64.4746	-0.401641	-0.981091	-0.57945
GRB7	0.0895182	0.0549971	0.182783	-0.702826	1.02988	1.73271
GREB1	0.0297128	0.0339374	0.0893111	0.191793	1.58775	1.39596
GREB1L	0	0	0	0	0	0
GREM1	0	0	0	0	0	0
GREM2	0.127904	0.329704	0.0138829	1.3661	-3.20368	-4.56978
GRHL1	0.35219	0.496377	0.164553	0.495081	-1.09781	-1.59289
GRHL2	0.010318	0.0239409	0.0236596	1.21431	1.19726	-0.0170527
GRHL3	0	0	0.033205	0	inf	inf
GRHPR	25.1836	17.5744	13.1766	-0.51901	-0.93451	-0.4155
GRIA1	0.008718	0	0.101121	#NAME?	3.53594	inf
GRIA2	0.0127445	0.00661217	0.448724	-0.946683	5.13788	6.08456
GRIA3	0	0.0142131	0.29172	inf	inf	4.35929
GRIA4	0.00698247	0.0125874	0.279148	0.850166	5.32115	4.47098
GRID1	0.0100224	0.00769832	0.0573613	-0.380608	2.51685	2.89746
GRID2	0	0	0.14366	0	inf	inf
GRID2IP	0.0835856	0.103776	0.146148	0.312143	0.806109	0.493966
GRIK1	0.0805593	0.0367726	0.101317	-1.13142	0.330754	1.46217
GRIK2	0	0	0.157038	0	inf	inf
GRIK3	0.0129878	0	0.269811	#NAME?	4.37672	inf
GRIK4	0	0.0891495	0.137634	inf	inf	0.626538
GRIK5	0.255932	0.141778	0.831117	-0.852125	1.69929	2.55142
GRIN1	0.0537942	0.0148843	0.0480422	-1.85366	-0.16315	1.69051
GRIN2A	0.0227775	0	0.00339461	#NAME?	-2.74629	inf
GRIN2B	0	0	0	0	0	0
GRIN2C	0.129362	0.14682	0.103756	0.182628	-0.318218	-0.500846
GRIN2D	0.339327	0.28598	0.307656	-0.246765	-0.14136	0.105406
GRIN3A	0.154359	0.271074	0.182659	0.8124	0.242863	-0.569536
GRIN3B	0.466531	0.579649	0.281993	0.313207	-0.726312	-1.03952
GRINA	126.404	63.1615	70.8553	-1.00093	-0.835097	0.165829
GRIP1	0.0911619	0.278584	0.0796222	1.61161	-0.19526	-1.80687
GRIP2	0.152834	0.0193154	0.0202129	-2.98415	-2.91862	0.0655299
GRIPAP1	27.8423	22.3877	20.2245	-0.314573	-0.461175	-0.146603
GRK1	0.0411666	0	0	#NAME?	#NAME?	0
GRK4	0.311075	0.179834	0.291706	-0.790601	-0.0927491	0.697852
GRK5	17.1127	19.1814	12.3383	0.164639	-0.47192	-0.636558
GRK6	96.3762	56.9355	71.3707	-0.759348	-0.433345	0.326002
GRK7	0.0427109	0.0299596	0	-0.511585	#NAME?	#NAME?
GRM1	0	0	0	0	0	0
GRM2	0.368973	0.198917	0.272634	-0.891348	-0.436551	0.454797
GRM3	0	0	0.0612352	0	inf	inf
GRM4	0.0293617	0	0.0234244	#NAME?	-0.325924	inf
GRM5	0.00550339	0	0.020364	#NAME?	1.88763	inf
GRM6	0.0112587	0	0.0125897	#NAME?	0.161204	inf
GRM7	0	0	0.0141227	0	inf	inf
GRM8	0	0	0	0	0	0
GRN	331.634	168.217	125.087	-0.979267	-1.40666	-0.427389
GRP	0	0	0	0	0	0
GRPEL1	7.88323	10.1851	9.41551	0.369596	0.256252	-0.113344
GRPEL2	1.93258	4.68151	3.33895	1.27644	0.788866	-0.487577
GRPR	0.0376058	0.132155	0	1.8132	#NAME?	#NAME?
GRSF1	5.73721	8.37166	14.8994	0.545163	1.37683	0.831667
GRTP1	0.453759	0.606046	0.7218	0.417501	0.669672	0.252171
GRWD1	9.2386	9.15753	10.73	-0.0127156	0.21591	0.228625
GRXCR1	0	0	0	0	0	0
GRXCR2	0	0	0	0	0	0
GSC	0.106018	0.0655899	0	-0.692763	#NAME?	#NAME?
GSC2	0	0	0	0	0	0
GSDMA	0.51874	0.205999	0.358477	-1.33238	-0.53313	0.799245
GSDMB	8.63312	7.78412	11.851	-0.149349	0.457059	0.606408
GSDMC	0.0198845	0.0158938	0	-0.32318	#NAME?	#NAME?
GSDMD	98.3471	45.3708	44.7205	-1.11612	-1.13694	-0.0208261
GSG1	0.0224156	0.0176085	0	-0.348226	#NAME?	#NAME?
GSG1L	0	0.0104688	0.112574	inf	inf	3.42671
GSG2	0.223014	0.301195	0.499459	0.43356	1.16323	0.729672
GSK3A	47.3368	30.7555	30.4585	-0.622118	-0.636118	-0.0139995
GSK3B	5.49532	10.5151	5.41159	0.936182	-0.0221506	-0.958333
GSN	72.5603	39.3369	32.3631	-0.883295	-1.16483	-0.281534
GSPT1	15.3931	40.1178	130.649	1.38196	3.08534	1.70338
GSPT2	1.74843	2.53625	2.74966	0.536637	0.653192	0.116555
GSR	15.4281	17.0197	14.8655	0.141647	-0.0535859	-0.195233
GSS	12.6087	9.39785	7.91983	-0.424019	-0.67088	-0.246861
GSTA1	0	0.0999981	0	inf	0	#NAME?
GSTA2	0	0	0.0416873	0	inf	inf
GSTA3	0	0	0	0	0	0
GSTA4	0.373113	1.11394	0.990267	1.57799	1.40821	-0.169779
GSTA5	0	0	0	0	0	0
GSTCD	0.444106	0.983801	0.849233	1.14746	0.935259	-0.212206
GSTK1	142.958	143.847	106.571	0.00894742	-0.423772	-0.432719
GSTM1	4.98184	0	4.31551	#NAME?	-0.207149	inf
GSTM2	6.66381	3.78045	4.17343	-0.81779	-0.675115	0.142676
GSTM3	0.172265	0.554982	0.0702164	1.68781	-1.29475	-2.98256
GSTM4	5.32328	3.85837	3.95947	-0.464324	-0.427006	0.0373181
GSTM5	0.128823	0.0654829	0.685225	-0.976204	2.41118	3.38739
GSTO1	75.05	55.1076	58.5048	-0.445601	-0.359298	0.0863029
GSTO2	0.240465	0.084503	0.478268	-1.50876	0.991989	2.50074
GSTP1	176.099	106.463	102.64	-0.72604	-0.778804	-0.0527637
GSTT1	2.34627	2.18003	3.57052	-0.106021	0.605767	0.711788
GSTT2	0	0	0	0	0	0
GSTT2B	0	0	0	0	0	0
GSTZ1	2.67278	2.28073	2.26096	-0.228845	-0.241406	-0.0125608
GSX1	0	0	0.340946	0	inf	inf
GSX2	0	0.0651472	0	inf	0	#NAME?
GTDC1	4.59298	5.44359	3.50612	0.245129	-0.389555	-0.634683
GTF2A1	2.03851	7.74258	3.91361	1.9253	0.940987	-0.984313
GTF2A1L	0.0265475	4.18E-35	0	-108.969	#NAME?	#NAME?
GTF2A2	7.83638	7.68692	9.03332	-0.0277829	0.205069	0.232852
GTF2B	14.5488	13.3937	24.1731	-0.119344	0.732507	0.851851
GTF2E1	3.66946	5.03952	4.45875	0.45772	0.281072	-0.176649
GTF2E2	10.4793	10.5529	10.172	0.010096	-0.0429379	-0.0530339
GTF2F1	35.9427	22.3705	25.1539	-0.684104	-0.514921	0.169184
GTF2F2	8.54335	10.4157	8.60548	0.285882	0.0104537	-0.275429
GTF2H1	4.04479	6.40823	6.52853	0.663862	0.690694	0.0268325
GTF2H2	1.01789	0.266707	0.380611	-1.93225	-1.41919	0.513062
GTF2H2C	0.422277	0.619925	0.393483	0.553903	-0.101888	-0.655791
GTF2H2D	1.01747	1.52	0.834565	0.579082	-0.285893	-0.864975
GTF2H3	1.5487	5.19317	3.47871	1.74556	1.1675	-0.578064
GTF2H4	6.48429	6.15424	5.78565	-0.0753664	-0.16447	-0.0891035
GTF2H5	0.870623	0.906164	0.888615	0.0577229	0.0295103	-0.0282125
GTF2I	6.28389	10.7564	9.53617	0.775461	0.601753	-0.173708
GTF2IRD1	0.0740993	0.110561	0.228552	0.57731	1.62499	1.04768
GTF2IRD2	0.5779	0.713118	0.485239	0.303322	-0.252124	-0.555447
GTF2IRD2B	1.09379	1.05299	1.03063	-0.0548407	-0.0858155	-0.0309748
GTF3A	58.215	54.4096	63.9706	-0.0975295	0.136018	0.233548
GTF3C1	8.30059	8.79816	8.94413	0.0839883	0.107728	0.0237395
GTF3C2	9.26714	10.7137	8.11994	0.209264	-0.190655	-0.399919
GTF3C3	1.61436	3.74754	2.28909	1.21498	0.503816	-0.711168
GTF3C4	0.929888	3.34614	2.26676	1.84737	1.28551	-0.561865
GTF3C5	22.8113	11.7293	15.6564	-0.959627	-0.542992	0.416634
GTF3C6	19.3469	16.9186	20.0406	-0.193497	0.0508227	0.24432
GTPBP1	17.4386	17.3737	27.8966	-0.00537629	0.677809	0.683185
GTPBP10	1.5814	2.82392	1.86081	0.836494	0.234722	-0.601772
GTPBP2	25.6047	22.6354	25.6148	-0.177828	0.000571993	0.1784
GTPBP3	7.40545	4.85314	6.18704	-0.60967	-0.259339	0.350331
GTPBP4	8.09519	10.1714	10.7174	0.329379	0.404817	0.0754378
GTPBP5	9.4585	7.4768	6.13379	-0.33919	-0.624833	-0.285642
GTPBP6	34.6221	19.2942	25.8243	-0.843529	-0.422964	0.420565
GTPBP8	2.99741	5.09199	4.55123	0.764513	0.602541	-0.161971
GTSE1	0.221195	0.16774	1.03304	-0.399092	2.22351	2.6226
GTSF1	1.81868	2.29934	1.61024	0.338329	-0.175614	-0.513942
GTSF1L	0.159087	0.357186	0.0887207	1.16686	-0.842477	-2.00933
GUCA1A	0	0	0	0	0	0
GUCA1B	1.75985	1.0284	1.40103	-0.775055	-0.328965	0.44609
GUCA1C	0	0	0	0	0	0
GUCA2A	0	0	0	0	0	0
GUCA2B	0	0	0	0	0	0
GUCY1A2	0.00190816	0.00419365	0.0382989	1.13602	4.32704	3.19102
GUCY1A3	0.757551	2.51926	0.585086	1.73359	-0.372695	-2.10628
GUCY1B3	2.13821	5.14759	2.60503	1.2675	0.284897	-0.982598
GUCY2C	0.0113116	0.0747483	0.0533998	2.72423	2.23903	-0.485205
GUCY2D	0.0576826	0.271705	0.117106	2.23583	1.02161	-1.21422
GUCY2F	0	0	0	0	0	0
GUF1	2.08081	4.2683	3.05937	1.03652	0.556088	-0.480427
GUK1	525.885	386.339	695.402	-0.444879	0.4031	0.847979
GULP1	0	0.0109186	0.247247	inf	inf	4.50109
GUSB	22.5851	15.9431	13.9286	-0.502441	-0.697316	-0.194875
GXYLT1	1.66302	4.14396	2.35551	1.3172	0.502231	-0.814972
GXYLT2	0	0	0.0454809	0	inf	inf
GYG1	23.5126	20.3061	12.6489	-0.21152	-0.894418	-0.682897
GYG2	0	0	0.0224379	0	inf	inf
GYLTL1B	2.4893	2.93619	4.20755	0.238207	0.757239	0.519032
GYPA	0.228119	0.520831	46.1934	1.19103	7.66176	6.47073
GYPB	1.2109	3.09296	147.222	1.35291	6.92578	5.57287
GYPC	855.748	435.943	369.657	-0.973046	-1.211	-0.237952
GYPE	0.264995	1.20391	63.2936	2.18369	7.89995	5.71626
GYS1	10.0518	10.1923	9.66834	0.0200308	-0.0561132	-0.076144
GYS2	0.0833223	0.0241599	0	-1.78609	#NAME?	#NAME?
GZF1	2.13743	2.33256	1.81928	0.126035	-0.232509	-0.358544
GZMA	76.7636	89.0216	109.615	0.213734	0.513945	0.300212
GZMB	125.79	50.4538	95.4753	-1.31799	-0.397821	0.920165
GZMH	91.7066	50.4498	74.4659	-0.862177	-0.300446	0.561731
GZMK	14.1347	33.2862	22.8499	1.23568	0.692947	-0.542736
GZMM	74.4726	45.6045	86.5241	-0.707534	0.216393	0.923927
H1F0	10.7958	15.3841	17.9953	0.510971	0.737151	0.226179
H1FNT	0.131707	0.0423492	0	-1.63692	#NAME?	#NAME?
H1FOO	0	0	0	0	0	0
H1FX	189.924	118.024	174.191	-0.686345	-0.124754	0.561591
H2AFB1	0.746821	0	0	#NAME?	#NAME?	0
H2AFB2	0	0	0	0	0	0
H2AFJ	5.05958	4.98049	8.53199	-0.022731	0.753865	0.776596
H2AFV	24.7671	31.006	28.9224	0.324122	0.223758	-0.100364
H2AFX	13.9096	10.4291	35.1881	-0.415467	1.33901	1.75448
H2AFY	80.9258	61.049	47.2103	-0.406631	-0.777496	-0.370865
H2AFY2	1.40644	1.03564	1.01178	-0.441521	-0.475149	-0.0336278
H2AFZ	115.267	72.3365	55.674	-0.672183	-1.0499	-0.37772
H2BFM	0	0	0	0	0	0
H2BFWT	0	0	0	0	0	0
H3F3A	256.041	85.6334	86.4457	-1.58013	-1.56651	0.0136213
H3F3B	275.641	171.374	112.324	-0.685644	-1.29512	-0.609476
H3F3C	1.88865	1.11131	0.358478	-0.765102	-2.3974	-1.6323
H6PD	9.7034	10.3837	6.67083	0.0977556	-0.540625	-0.63838
HAAO	2.99991	1.43452	1.77417	-1.06435	-0.75778	0.306573
HABP2	0	0	0	0	0	0
HABP4	4.45836	4.98557	4.86511	0.161245	0.12596	-0.0352853
HACE1	0.71702	1.82333	1.3318	1.34649	0.893293	-0.4532
HACL1	5.36423	5.9415	7.4642	0.147455	0.476616	0.329161
HADH	6.17419	6.71677	8.31563	0.121517	0.429575	0.308057
HADHA	49.984	47.3749	38.9846	-0.0773458	-0.358564	-0.281218
HADHB	27.4671	26.8909	22.5733	-0.0305892	-0.283089	-0.2525
HAGH	99.0158	60.2006	145.193	-0.71788	0.552239	1.27012
HAGHL	9.71123	4.36084	4.22424	-1.15505	-1.20096	-0.0459123
HAL	15.8263	11.0388	2.65518	-0.519745	-2.57544	-2.0557
HAMP	0	0	0	0	0	0
HAND1	0	0	0	0	0	0
HAND2	0	0	0	0	0	0
HAO1	0	0	0	0	0	0
HAO2	0	0	0	0	0	0
HAP1	0	0.0283311	0	inf	0	#NAME?
HAPLN1	0	0	0.130721	0	inf	inf
HAPLN2	0	0	0	0	0	0
HAPLN3	19.1782	16.1982	12.5267	-0.243638	-0.614467	-0.370828
HAPLN4	0.0261264	0	0.0275452	#NAME?	0.0762911	inf
HARBI1	1.97707	1.25315	4.8865	-0.657802	1.30544	1.96324
HARS	18.0303	15.9991	16.0451	-0.172429	-0.168292	0.0041369
HARS2	13.3474	11.7488	10.5115	-0.184043	-0.344586	-0.160543
HAS1	0.915814	0.116722	0	-2.97198	#NAME?	#NAME?
HAS2	0.0244525	0	0.093875	#NAME?	1.94076	inf
HAS3	0.450271	0.495633	0.323085	0.138477	-0.47888	-0.617357
HAT1	11.8178	11.9151	9.71183	0.0118325	-0.28314	-0.294973
HAUS1	7.25909	5.67454	6.67112	-0.355284	-0.121859	0.233425
HAUS2	2.08996	3.01155	3.04784	0.527032	0.544312	0.0172797
HAUS3	1.99485	4.25706	2.92263	1.09358	0.550986	-0.54259
HAUS4	31.5349	23.2214	10.8609	-0.441493	-1.53781	-1.09631
HAUS5	3.71865	4.1934	4.09479	0.173341	0.139011	-0.0343301
HAUS6	1.82114	4.01826	2.968	1.14173	0.704647	-0.437079
HAUS7	6.50451	3.75154	4.47359	-0.793959	-0.540008	0.253951
HAUS8	2.71176	2.09478	2.20563	-0.372429	-0.298039	0.0743901
HAVCR1	0.168209	0.388758	0.120216	1.20862	-0.48462	-1.69324
HAVCR2	6.28092	6.40455	6.89705	0.0281216	0.135003	0.106881
HAX1	38.018	26.2336	30.2788	-0.535266	-0.328375	0.206891
HBA1	95499	65921	242472	-0.534747	1.344261	1.879008
HBA2	702234	537204	1296709	-0.386482	0.884831	1.271313
HBB	466965	279935	436329	-0.738219	-0.0978962	0.640323
HBD	57.157	83.558	4552.31	0.547847	6.31552	5.76768
HBE1	0	0	5.12433	0	inf	inf
HBEGF	2.07344	0.782003	2.28222	-1.40678	0.138413	1.54519
HBG1	345.586	63.125	6369.88	-2.45276	4.20415	6.65691
HBG2	4444.28	390.497	57724.5	-3.50857	3.69916	7.20773
HBM	397.224	216.241	5900.02	-0.877314	3.89269	4.77001
HBP1	29.2143	31.395	61.843	0.103862	1.08194	0.978076
HBQ1	67.4203	21.1996	279.313	-1.66914	2.05063	3.71977
HBS1L	1.88443	4.17278	6.23225	1.14688	1.72563	0.578742
HBXIP	74.188	43.7521	77.0741	-0.761833	0.0550604	0.816893
HBZ	7.07914	2.05567	4.4077	-1.78397	-0.683548	1.10042
HCAR1	0	0	0	0	0	0
HCAR2	27.1943	12.613	4.1406	-1.10839	-2.71539	-1.607
HCAR3	35.0224	18.3417	4.79893	-0.933147	-2.86749	-1.93435
HCCS	3.97186	5.58091	8.42495	0.490686	1.08485	0.594168
HCFC1	9.9366	14.6906	15.405	0.564068	0.632573	0.0685055
HCFC1R1	20.9442	9.3626	10.7001	-1.16157	-0.96893	0.192642
HCFC2	1.01131	2.71316	2.11974	1.42375	1.06766	-0.356086
HCK	267.983	135.437	47.4558	-0.984519	-2.49749	-1.51297
HCLS1	399.063	208.819	157.591	-0.93436	-1.34043	-0.406068
HCN1	0	0	0	0	0	0
HCN2	0.814181	1.10723	1.06645	0.443536	0.389393	-0.0541432
HCN3	0.699681	0.925602	0.477156	0.403694	-0.552238	-0.955932
HCN4	0	0	0	0	0	0
HCRT	0	0.189703	0	inf	0	#NAME?
HCRTR1	0	0.102247	0	inf	0	#NAME?
HCRTR2	0	0	0	0	0	0
HCST	268.978	148.21	211.163	-0.859846	-0.349128	0.510719
HDAC1	46.6772	43.8907	45.7258	-0.0888043	-0.0297086	0.0590957
HDAC10	30.7631	16.7557	14.4296	-0.876546	-1.09217	-0.215622
HDAC11	1.80897	2.03724	1.07228	0.17145	-0.754485	-0.925935
HDAC2	4.09188	5.62397	4.4066	0.458827	0.106902	-0.351925
HDAC3	24.1927	17.2792	16.241	-0.485537	-0.574929	-0.0893921
HDAC4	4.31488	8.0748	4.03529	0.904104	-0.0966489	-1.00075
HDAC5	24.7131	15.1422	13.6755	-0.706701	-0.853679	-0.146978
HDAC6	11.9568	11.8164	11.995	-0.0170405	0.00460208	0.0216426
HDAC7	53.3677	34.7163	27.796	-0.620354	-0.941092	-0.320739
HDAC8	3.16512	4.06388	3.8527	0.360596	0.283607	-0.076989
HDAC9	1.97254	6.31728	2.76634	1.67925	0.487923	-1.19133
HDC	2.91301	2.48424	0.731739	-0.229707	-1.99311	-1.7634
HDDC2	6.38671	6.39528	6.83061	0.0019332	0.0969404	0.0950072
HDDC3	7.11732	4.21394	4.3825	-0.756163	-0.699581	0.0565824
HDGF	99.2474	69.1969	105.255	-0.520321	0.084787	0.605108
HDGFL1	0	0	0	0	0	0
HDGFRP2	22.3154	12.5933	13.0375	-0.825379	-0.775371	0.0500081
HDGFRP3	0.777342	1.15966	2.11418	0.577079	1.44348	0.866399
HDHD1	3.1971	7.61778	5.83614	1.25261	0.86825	-0.384357
HDHD2	5.64731	9.28613	8.84655	0.717513	0.64755	-0.0699631
HDHD3	6.74117	4.07778	5.33783	-0.725215	-0.336746	0.388469
HDLBP	20.0007	21.3702	23.3871	0.0955488	0.225661	0.130112
HDX	0.101977	0.215329	0.117985	1.0783	0.210363	-0.867941
HEATR1	1.46635	6.38309	4.13124	2.12203	1.49435	-0.627682
HEATR2	4.0541	3.80065	3.44984	-0.0931354	-0.232852	-0.139716
HEATR3	5.77244	6.88211	5.27104	0.253668	-0.131095	-0.384763
HEATR4	0.0712335	0.101003	0.117688	0.503764	0.724345	0.220581
HEATR5A	1.63544	2.97942	1.29553	0.865354	-0.336142	-1.2015
HEATR5B	3.92743	10.6456	7.03353	1.4386	0.840666	-0.597935
HEATR6	1.78376	3.41694	2.16741	0.937783	0.28105	-0.656733
HEATR7A	6.87368	7.66395	4.83906	0.157006	-0.506356	-0.663362
HEATR7B2	0	0	0	0	0	0
HEATR8	0.132458	0.0901713	0.0893326	-0.554791	-0.568272	-0.0134809
HEBP1	14.2602	9.22143	11.9919	-0.628929	-0.249933	0.378996
HEBP2	43.3513	26.8132	11.5129	-0.69313	-1.91283	-1.2197
HECA	25.6982	39.4303	42.7379	0.617637	0.733851	0.116214
HECTD1	4.39148	10.7042	7.27548	1.2854	0.728337	-0.557058
HECTD2	0.245467	0.363502	0.299045	0.566439	0.284837	-0.281602
HECTD3	10.2161	10.7219	13.193	0.0697117	0.368935	0.299223
HECW1	0	0	0.019267	0	inf	inf
HECW2	0.443358	0.26489	0.0840869	-0.743078	-2.39852	-1.65544
HEG1	1.49286	3.77988	2.82497	1.34026	0.920161	-0.420102
HELB	1.44055	6.64387	3.84617	2.2054	1.4168	-0.788603
HELLS	0.424313	0.87516	0.759539	1.04442	0.839997	-0.204421
HELQ	2.44195	3.64351	3.55415	0.577293	0.54147	-0.0358231
HELT	0	0	0	0	0	0
HELZ	2.92339	10.5633	6.22664	1.85334	1.09081	-0.762533
HEMGN	15.0597	15.7023	93.4914	0.0602777	2.63414	2.57386
HEMK1	3.73452	4.86664	3.88704	0.382003	0.05775	-0.324253
HENMT1	8.55615	8.52454	7.69896	-0.00533965	-0.152299	-0.146959
HEPACAM	0	5.88E-07	0.842445	inf	inf	20.4509
HEPACAM2	0.125587	0.456522	14.3809	1.862	6.83932	4.97733
HEPH	0.0132844	0.0618354	0.0614791	2.2187	2.21036	-0.00833788
HEPHL1	0.0139763	0.0123764	0.00857279	-0.175391	-0.705143	-0.529752
HEPN1	0	0.0346043	2.74E-05	inf	inf	-10.3019
HERC1	5.31101	13.8254	12.4261	1.38026	1.22632	-0.153947
HERC2	2.60209	5.38284	3.19935	1.0487	0.29811	-0.750587
HERC3	9.18061	19.8256	8.11352	1.1107	-0.178262	-1.28896
HERC4	6.82886	11.3767	7.28518	0.736361	0.0933202	-0.643041
HERC5	5.80425	11.1539	9.66378	0.942367	0.735476	-0.20689
HERC6	2.77078	5.81476	7.11557	1.06943	1.36068	0.291259
HERPUD1	33.7152	29.603	25.478	-0.187655	-0.40415	-0.216495
HERPUD2	22.645	23.1902	22.2345	0.0343236	-0.0263931	-0.0607167
HES1	1.94106	1.29685	1.37362	-0.581833	-0.498854	0.0829794
HES2	0	0	0	0	0	0
HES3	0	0	0	0	0	0
HES4	5.64015	3.87702	6.55092	-0.540787	0.215964	0.756751
HES5	0	0	0.361241	0	inf	inf
HES6	3.95059	1.33722	6.95699	-1.56283	0.816393	2.37923
HES7	0.210406	0	0.169205	#NAME?	-0.314404	inf
HESX1	0.123185	0.0706604	0.58702	-0.801858	2.25258	3.05444
HEXA	16.3553	17.0563	14.3052	0.0605418	-0.193222	-0.253763
HEXB	17.8208	17.203	10.1931	-0.0509082	-0.805974	-0.755066
HEXDC	14.9468	13.4715	6.61774	-0.149923	-1.17542	-1.0255
HEXIM1	14.8606	14.2921	54.7182	-0.0562813	1.88053	1.93681
HEXIM2	5.36829	5.19903	5.14718	-0.0462188	-0.0606789	-0.0144601
HEY1	0.984144	0.100083	0.562298	-3.29767	-0.807535	2.49014
HEY2	0.081413	0.0521117	0.0719185	-0.643651	-0.178895	0.464756
HEYL	0.0332625	0.036131	0.0553829	0.119341	0.735544	0.616203
HFE	1.84632	1.41877	1.11927	-0.380012	-0.722096	-0.342084
HFE2	0.0390088	0	0	#NAME?	#NAME?	0
HFM1	0.00618178	0.0184966	0	1.58117	#NAME?	#NAME?
HGC6.3	0.151541	0	0	#NAME?	#NAME?	0
HGD	2.2009	2.37899	0.442242	0.112258	-2.31519	-2.42744
HGF	0.886082	1.57971	0.401075	0.834146	-1.14357	-1.97771
HGFAC	0.0544663	0.0333763	0	-0.706542	#NAME?	#NAME?
HGS	42.8701	25.4702	24.3603	-0.751161	-0.815441	-0.0642805
HGSNAT	7.87462	12.073	6.4992	0.616497	-0.276948	-0.893445
HHAT	0.532713	0.858426	0.83126	0.688334	0.641942	-0.0463927
HHATL	0	0	0	0	0	0
HHEX	19.8422	21.5047	11.9724	0.116081	-0.728852	-0.844933
HHIP	0	0.0108009	0	inf	0	#NAME?
HHIPL1	0.0610006	0.0189951	0.0301528	-1.6832	-1.01653	0.666667
HHIPL2	0.0268849	0.097203	0.0889885	1.8542	1.72682	-0.127383
HHLA1	0	0	0	0	0	0
HHLA2	0.0632401	0.111046	0.0953963	0.812249	0.593094	-0.219154
HHLA3	2.28521	1.2827	2.61277	-0.833144	0.193255	1.0264
HIAT1	12.0898	17.9467	12.3884	0.569931	0.0351973	-0.534733
HIATL1	17.2686	22.714	12.6232	0.395432	-0.452072	-0.847505
HIBADH	5.00456	5.61373	4.77409	0.165719	-0.0680172	-0.233736
HIBCH	3.01498	4.2497	3.89106	0.495214	0.368016	-0.127199
HIC1	1.47716	1.25593	2.07719	-0.234066	0.49181	0.725876
HIC2	1.88569	2.09801	2.39952	0.15393	0.347655	0.193725
HIF1A	16.8818	20.5326	12.0348	0.282446	-0.488256	-0.770702
HIF1AN	8.54582	11.7155	10.7343	0.455128	0.328936	-0.126192
HIF3A	0	0	0.161517	0	inf	inf
HIGD1A	8.73094	11.8233	16.8295	0.437419	0.946787	0.509368
HIGD1B	0	0.107869	0	inf	0	#NAME?
HIGD1C	0	0	0	0	0	0
HIGD2A	134.502	64.3061	89.8954	-1.0646	-0.581313	0.483292
HILPDA	1.0621	0.943384	1.44176	-0.171005	0.440904	0.611909
HINFP	8.60394	6.22206	9.53156	-0.467604	0.147715	0.615319
HINT1	180.44	139.382	144.04	-0.372478	-0.325055	0.0474239
HINT2	15.5126	10.0623	11.8648	-0.624486	-0.38676	0.237727
HINT3	4.79548	7.15723	5.42114	0.577726	0.176921	-0.400805
HIP1	10.4156	2.82758	2.57292	-1.88111	-2.01727	-0.136163
HIP1R	12.626	12.0203	16.1729	-0.070922	0.357183	0.428105
HIPK1	13.1589	25.6777	18.7209	0.964482	0.508616	-0.455866
HIPK2	3.28912	8.77617	5.91211	1.41589	0.845974	-0.569919
HIPK3	5.93009	23.5897	6.46725	1.99203	0.125099	-1.86693
HIPK4	0.0421948	0.0521008	0.127525	0.304238	1.59564	1.2914
HIRA	10.8806	10.6352	10.8803	-0.032905	-4.11E-05	0.0328639
HIRIP3	6.74388	5.3072	6.15622	-0.345626	-0.131534	0.214092
HIST1H1A	0	0	0	0	0	0
HIST1H1B	0	0.095366	0.298559	inf	inf	1.64647
HIST1H1C	45.4856	19.2217	98.1801	-1.24267	1.11002	2.3527
HIST1H1D	0.224634	0.0797691	1.2138	-1.49367	2.43388	3.92756
HIST1H1E	0.755252	0.861759	0.765199	0.190326	0.0188769	-0.17145
HIST1H1T	0	0.159707	0.46584	inf	inf	1.54441
HIST1H2AA	0	0	0	0	0	0
HIST1H2AB	0	0	0.622181	0	inf	inf
HIST1H2AC	169.694	212.182	303.069	0.322367	0.836707	0.514339
HIST1H2AD	1.51145	0.841324	3.53E-05	-0.845196	-15.3841	-14.5389
HIST1H2AE	9.73938	6.94105	8.29109	-0.488677	-0.232268	0.256409
HIST1H2AG	1.43096	8.63842	5.6367	2.59378	1.97787	-0.615916
HIST1H2AH	0	0.245233	0.745234	inf	inf	1.60354
HIST1H2AI	0.964456	0.628114	16.8314	-0.618688	4.12529	4.74398
HIST1H2AJ	0.351893	0	1.05326	#NAME?	1.58165	inf
HIST1H2AK	0.939413	3.44856	4.03742	1.87616	2.1036	0.227439
HIST1H2AL	0.334994	0	0.994786	#NAME?	1.57025	inf
HIST1H2AM	1.52037	2.87433	4.8318	0.918801	1.66814	0.749337
HIST1H2BA	0	0	0	0	0	0
HIST1H2BB	0	0	0	0	0	0
HIST1H2BC	33.0958	15.3154	35.3403	-1.11167	0.0946658	1.20633
HIST1H2BD	14.9163	10.0091	67.7829	-0.575578	2.18403	2.75961
HIST1H2BE	1.23864	1.03817	1.26969	-0.254708	0.0357197	0.290428
HIST1H2BF	1.31307	0.447577	9.76757	-1.55274	2.89505	4.44779
HIST1H2BG	8.32189	6.20866	7.00329	-0.422629	-0.248878	0.173751
HIST1H2BH	7.0734	8.6259	5.15197	0.286271	-0.45728	-0.743551
HIST1H2BI	0.309059	0	0.949268	#NAME?	1.61893	inf
HIST1H2BJ	18.3488	18.122	27.1135	-0.0179433	0.563328	0.581271
HIST1H2BK	103.253	68.3749	74.9504	-0.594642	-0.462173	0.132469
HIST1H2BL	0	0.404709	2.48835	inf	inf	2.62023
HIST1H2BM	0	0	0.275718	0	inf	inf
HIST1H2BN	2.41772	1.60225	2.84773	-0.593544	0.236166	0.82971
HIST1H2BO	5.26787	2.95598	8.79494	-0.833582	0.739454	1.57304
HIST1H3A	0.270103	0.598464	3.37478	1.14775	3.64321	2.49546
HIST1H3B	0	0.196616	0.298569	inf	inf	0.602685
HIST1H3C	0	0.216819	0	inf	0	#NAME?
HIST1H3D	3.02682	2.73383	2.18569	-0.146878	-0.469711	-0.322833
HIST1H3E	0.314416	0.213279	8.62127	-0.559935	4.77715	5.33709
HIST1H3F	0	0	0	0	0	0
HIST1H3G	0	0	0	0	0	0
HIST1H3H	41.5235	45.0687	63.703	0.118198	0.617433	0.499235
HIST1H3I	0	0	0	0	0	0
HIST1H3J	0	0.78108	1.18865	inf	inf	0.60578
HIST1H4A	0	0.288779	0.856553	inf	inf	1.56858
HIST1H4B	0	0.311736	0.453222	inf	inf	0.539892
HIST1H4C	4.25567	2.18569	7.86968	-0.9613	0.886918	1.84822
HIST1H4D	0.422209	0.59298	0	0.490025	#NAME?	#NAME?
HIST1H4E	1.22313	0.284426	3.17789	-2.10445	1.37749	3.48194
HIST1H4F	0	0	0.407237	0	inf	inf
HIST1H4G	0	0	0	0	0	0
HIST1H4H	4.63142	4.91992	10.3073	0.0871821	1.15415	1.06696
HIST1H4I	0.438137	2.35025	1.3113	2.42336	1.58155	-0.841812
HIST1H4J	0.52514	0	0	#NAME?	#NAME?	0
HIST1H4K	0	0	0	0	0	0
HIST1H4L	0	0	0	0	0	0
HIST2H2AA3	0.547985	0.350271	0.793594	-0.645664	0.534265	1.17993
HIST2H2AA4	0.273992	0.175136	0	-0.645664	#NAME?	#NAME?
HIST2H2AB	0	0.22055	0.333263	inf	inf	0.595557
HIST2H2AC	1.51991	0.96004	0.365358	-0.662817	-2.0566	-1.39378
HIST2H2BE	27.8513	41.6034	29.8903	0.578954	0.10193	-0.477024
HIST2H2BF	0.172332	0.586618	0.478201	1.76723	1.47243	-0.294805
HIST2H3A	0	0	0	0	0	0
HIST2H3C	0	0	0	0	0	0
HIST2H3D	0.345342	0.658495	0	0.931147	#NAME?	#NAME?
HIST2H4B	0	0	0.361853	0	inf	inf
HIST3H2A	4.36102	4.99506	90.975	0.195839	4.38273	4.18689
HIST3H2BB	0.867822	0.391715	6.13807	-1.1476	2.82231	3.96991
HIST3H3	0	0.212434	0	inf	0	#NAME?
HIST4H4	2.05141	2.5521	3.99831	0.315065	0.962772	0.647707
HIVEP1	1.53768	3.1461	1.59712	1.03281	0.0547213	-0.978093
HIVEP2	4.96669	10.9843	6.69517	1.14508	0.430835	-0.714246
HIVEP3	0.751366	2.49219	1.38204	1.72983	0.879214	-0.850614
HJURP	0.103912	0.277436	1.64103	1.41679	3.98117	2.56438
HK1	45.0254	46.6797	82.1442	0.052054	0.867418	0.815364
HK2	7.72889	14.5332	4.7297	0.911021	-0.708511	-1.61953
HK3	73.7401	58.5448	21.9692	-0.332908	-1.74696	-1.41406
HKDC1	1.04472	0.318007	0.371141	-1.71599	-1.49308	0.222911
HKR1	6.82854	4.85853	6.54585	-0.491055	-0.0609955	0.43006
HLA-A	2058.71	1394.47	1303.69	-0.56203	-0.659139	-0.097109
HLA-B	5145.72	2165.35	2351.43	-1.24877	-1.12983	0.118938
HLA-C	3630.25	1362.41	1873.2	-1.41391	-0.954566	0.45934
HLA-DMA	88.0772	52.7632	55.8111	-0.739238	-0.658217	0.0810208
HLA-DMB	68.7121	49.6231	47.1814	-0.469551	-0.542345	-0.0727939
HLA-DOA	10.375	10.7021	14.3931	0.0447778	0.472265	0.427487
HLA-DOB	12.1317	11.2549	15.8176	-0.108233	0.382743	0.490976
HLA-DPA1	193.011	137.251	101.386	-0.491867	-0.928822	-0.436955
HLA-DPB1	55.8808	40.0635	31.6982	-0.480064	-0.817951	-0.337887
HLA-DQA1	26.2698	27.3363	43.446	0.0574144	0.725818	0.668404
HLA-DQA2	7.67248	36.3228	3.87836	2.24311	-0.984246	-3.22736
HLA-DQB1	52.6733	37.9663	84.8681	-0.472353	0.688151	1.1605
HLA-DQB2	11.2551	5.91671	3.16648	-0.927709	-1.82962	-0.901913
HLA-DRA	683.639	502.002	481.829	-0.44554	-0.504713	-0.0591722
HLA-DRB1	413.118	199.101	246.775	-1.05305	-0.743354	0.309698
HLA-DRB5	91.1906	74.5757	36.8105	-0.290179	-1.30877	-1.01859
HLA-E	1263.86	941.322	797.149	-0.425077	-0.664915	-0.239839
HLA-F	460.444	222.432	184.596	-1.04966	-1.31865	-0.268995
HLA-G	22.8112	3.90705	9.18191	-2.54559	-1.31288	1.23271
HLCS	0.805503	1.97619	1.86639	1.29476	1.21229	-0.0824681
HLF	0.173697	0.253758	0.113646	0.54688	-0.612026	-1.15891
HLTF	1.6949	3.16135	2.61772	0.899337	0.627109	-0.272228
HLX	24.8641	9.08693	5.01823	-1.4522	-2.30882	-0.856616
HM13	68.6555	48.9133	36.0843	-0.48915	-0.928005	-0.438855
HMBOX1	4.20676	7.93766	2.26456	0.916004	-0.893479	-1.80948
HMBS	11.8986	9.95542	144.945	-0.257238	3.60664	3.86388
HMCN1	0	0.00385753	0.0134231	inf	inf	1.79897
HMG20A	5.3592	7.92385	6.80763	0.564183	0.345134	-0.219049
HMG20B	43.1328	25.1221	24.3109	-0.779827	-0.82718	-0.0473537
HMGA1	49.6716	37.4674	60.0767	-0.406784	0.274387	0.68117
HMGA2	0.00960266	0.028915	0.115098	1.59031	3.58329	1.99297
HMGB1	52.2274	64.9785	47.1534	0.315155	-0.147446	-0.462601
HMGB2	66.219	66.7522	56.8013	0.0115689	-0.221321	-0.23289
HMGB3	0.289433	0.461744	1.04822	0.673861	1.85664	1.18278
HMGB4	0	0	0	0	0	0
HMGCL	11.4369	8.91544	11.5065	-0.359315	0.00875601	0.368071
HMGCLL1	0	0	0	0	0	0
HMGCR	6.96661	8.48699	4.68304	0.284795	-0.573013	-0.857808
HMGCS1	3.11228	6.40962	5.3494	1.04227	0.781405	-0.260862
HMGCS2	0	0	0	0	0	0
HMGN1	68.8501	77.1259	75.1158	0.163757	0.125659	-0.0380987
HMGN2	59.5961	53.9981	57.7523	-0.142309	-0.0453386	0.0969705
HMGN3	31.7521	31.2913	23.8253	-0.0210911	-0.414357	-0.393266
HMGN4	34.4148	44.9626	29.8327	0.385694	-0.206136	-0.59183
HMGN5	1.27936	0.75527	0.873071	-0.760358	-0.551251	0.209107
HMGXB3	4.88927	5.01935	5.14099	0.0378816	0.0724256	0.034544
HMGXB4	3.32072	3.89998	3.25076	0.231972	-0.0307177	-0.262689
HMHA1	293.258	151.155	164.579	-0.956137	-0.833389	0.122748
HMHB1	0	0	0	0	0	0
HMMR	0.223775	0.161591	0.992438	-0.469697	2.14893	2.61863
HMOX1	48.1322	36.3295	87.2223	-0.405858	0.857697	1.26355
HMOX2	27.0363	16.0133	19.1732	-0.755628	-0.495807	0.25982
HMP19	0	0.0377356	1.04065	inf	inf	4.78541
HMSD	0	0.0937622	0	inf	0	#NAME?
HMX1	0	0	0	0	0	0
HMX2	0	0	0	0	0	0
HMX3	0	0	0	0	0	0
HN1	63.337	31.6755	27.6763	-0.99968	-1.1944	-0.194719
HN1L	5.17776	6.5797	7.03322	0.345693	0.441857	0.0961639
HNF1A	0.340138	0.12529	0.117667	-1.44085	-1.53141	-0.090554
HNF1B	0	0	0	0	0	0
HNF4A	0.0230706	0.031339	0	0.441901	#NAME?	#NAME?
HNF4G	0	0	0	0	0	0
HNMT	5.53318	6.23182	2.8109	0.171545	-0.977076	-1.14862
HNRNPA0	35.6093	40.4837	37.6476	0.18509	0.0803068	-0.104783
HNRNPA1	114.215	111.506	118.188	-0.0346312	0.0493295	0.0839608
HNRNPA1L2	3.38951	3.9872	3.95026	0.234299	0.220873	-0.0134264
HNRNPA2B1	114.794	159.385	142.86	0.473467	0.315549	-0.157918
HNRNPA3	28.425	44.6462	35.0586	0.651379	0.302608	-0.348771
HNRNPAB	37.2467	37.1602	39.3526	-0.00335429	0.079344	0.0826983
HNRNPC	77.2947	74.4862	70.3329	-0.0533961	-0.136169	-0.0827725
HNRNPCL1	6.26E-05	1.62E-06	5.51E-06	-5.26849	-3.50533	1.76317
HNRNPD	74.4585	82.7683	77.2563	0.152643	0.0532167	-0.0994261
HNRNPF	49.4635	67.7168	57.5209	0.453149	0.217722	-0.235427
HNRNPH1	112.14	142.173	133.05	0.34235	0.246673	-0.0956768
HNRNPH2	47.1532	40.3797	34.2537	-0.223724	-0.461096	-0.237373
HNRNPH3	43.3367	45.353	34.6818	0.065607	-0.321413	-0.38702
HNRNPK	134.043	147.473	146.792	0.137761	0.131076	-0.00668567
HNRNPL	84.4751	67.2386	69.3284	-0.329236	-0.28508	0.0441563
HNRNPM	94.1714	74.2242	84.9556	-0.3434	-0.14858	0.19482
HNRNPR	32.1396	40.5665	37.2889	0.335938	0.214396	-0.121541
HNRNPU	34.672	56.0178	39.9705	0.692115	0.205166	-0.486948
HNRNPUL1	49.4579	51.0259	49.0704	0.0450287	-0.0113482	-0.0563768
HNRNPUL2	33.739	38.4269	33.3443	0.1877	-0.016976	-0.204676
HNRPDL	32.1752	48.9524	36.3668	0.605429	0.17667	-0.42876
HNRPLL	3.23578	8.67132	3.42552	1.42214	0.0822074	-1.33993
HOGA1	0	0	0.040506	0	inf	inf
HOMER1	0.187685	0.381931	0.30636	1.025	0.706916	-0.318085
HOMER2	2.7701	2.69698	2.11575	-0.0385928	-0.388766	-0.350173
HOMER3	17.7482	9.42311	3.60543	-0.9134	-2.29943	-1.38603
HOMEZ	1.75936	2.59832	2.44075	0.56253	0.472279	-0.0902508
HOOK1	0.746747	1.49449	1.07077	1.00096	0.519958	-0.481006
HOOK2	6.4173	2.53558	2.92425	-1.33965	-1.1339	0.205753
HOOK3	4.02868	8.23192	3.66255	1.03092	-0.137458	-1.16838
HOPX	24.6979	30.2775	23.475	0.29386	-0.0732633	-0.367124
HORMAD1	0.596013	0.853794	0.0225035	0.518545	-4.72712	-5.24567
HORMAD2	0	0	0.0271696	0	inf	inf
HOXA1	0.10737	0.513429	0.205112	2.25757	0.933823	-1.32375
HOXA10	0.137646	0.393901	0.284702	1.51687	1.04849	-0.468381
HOXA11	0	0	0.0285326	0	inf	inf
HOXA13	0	0	0	0	0	0
HOXA2	0.419072	0.2481	0.239422	-0.756274	-0.807643	-0.0513689
HOXA3	0.0670299	0.199646	0.125957	1.57457	0.910053	-0.664512
HOXA4	0.133492	0.226432	0.19446	0.762327	0.542723	-0.219604
HOXA5	0.0365738	0.0945556	0.381028	1.37035	3.38102	2.01066
HOXA6	0	0	0	0	0	0
HOXA7	0.0654552	0.0257218	0.111171	-1.34752	0.764194	2.11171
HOXA9	0.25198	0.307271	0.199498	0.286203	-0.336934	-0.623137
HOXB1	0	0	0	0	0	0
HOXB13	0.0244072	0	0	#NAME?	#NAME?	0
HOXB2	10.8735	1.49552	5.70772	-2.86209	-0.929826	1.93227
HOXB3	2.71463	0.937542	2.21854	-1.5338	-0.29115	1.24265
HOXB4	2.11472	1.02878	2.90204	-1.03954	0.456604	1.49614
HOXB5	0	0	0.0942513	0	inf	inf
HOXB6	0.113663	0.0379546	0	-1.58242	#NAME?	#NAME?
HOXB7	0.160009	0.23591	0.286983	0.560077	0.842809	0.282732
HOXB8	0.0503629	0.0369746	0.10743	-0.445827	1.09296	1.53879
HOXB9	0	0.0190082	0	inf	0	#NAME?
HOXC10	0	0	0.0366436	0	inf	inf
HOXC11	0	0	0	0	0	0
HOXC12	0	0	0	0	0	0
HOXC13	0	0	0	0	0	0
HOXC4	0.734354	1.24515	0.805639	0.761777	0.133659	-0.628117
HOXC5	0.0540077	0.189462	0.0572354	1.81067	0.0837407	-1.72693
HOXC6	0	0	0.0459176	0	inf	inf
HOXC8	0	0	0	0	0	0
HOXC9	0	0	0.0913933	0	inf	inf
HOXD1	0	0	0.0437503	0	inf	inf
HOXD10	0	0	0.0338353	0	inf	inf
HOXD11	0	0	0	0	0	0
HOXD12	0	0	0	0	0	0
HOXD13	0	0	0.0308254	0	inf	inf
HOXD3	0	0	0	0	0	0
HOXD4	0	0	0	0	0	0
HOXD8	0	0	0.0636735	0	inf	inf
HOXD9	0	0	0.0526296	0	inf	inf
HP	4.62681	1.82313	4.77437	-1.3436	0.045293	1.38889
HP1BP3	32.1961	47.8574	34.414	0.571855	0.0961097	-0.475746
HPCA	0	0.0743969	0.115842	inf	inf	0.638846
HPCAL1	56.7562	36.415	30.8555	-0.640246	-0.879251	-0.239005
HPCAL4	1.19845	0.866973	1.21372	-0.467111	0.0182673	0.485379
HPD	0.330961	0.0633176	1.19918	-2.38598	1.85732	4.2433
HPDL	0.108412	0.179217	0.334641	0.725182	1.62609	0.90091
HPGD	1.50407	2.10876	2.16383	0.487522	0.524715	0.0371933
HPGDS	0.17058	0.0898949	0.39229	-0.924134	1.20147	2.12561
HPN	0.286881	0.104826	0.117255	-1.45245	-1.2908	0.161651
HPR	0	0	0.0594722	0	inf	inf
HPRT1	7.70958	9.46925	11.4207	0.296597	0.566925	0.270328
HPS1	47.2848	41.0347	74.5383	-0.204533	0.656605	0.861138
HPS3	3.37281	5.57016	5.89224	0.723766	0.804865	0.0810989
HPS4	4.96977	6.14775	7.36148	0.306879	0.566816	0.259937
HPS5	2.84618	5.88979	4.15577	1.04919	0.546091	-0.5031
HPS6	11.0573	8.83644	9.12806	-0.323459	-0.276617	0.0468426
HPSE	11.1955	8.37625	3.92579	-0.418546	-1.51187	-1.09332
HPSE2	0	0.010198	0.0449041	inf	inf	2.13856
HPX	0.0463723	0.0325491	0.100724	-0.510646	1.11907	1.62971
HR	0	0	0.034975	0	inf	inf
HRAS	9.82515	6.35146	7.96112	-0.629391	-0.303509	0.325882
HRASLS	1.42734	3.11929	0.0767375	1.12789	-4.21725	-5.34514
HRASLS2	0.244804	0.341738	0.919527	0.481263	1.90926	1.428
HRASLS5	0.0620347	0.0397985	0.0559049	-0.640363	-0.1501	0.490263
HRC	0.0266375	0	0	#NAME?	#NAME?	0
HRCT1	0	0	0	0	0	0
HRG	0	0	0	0	0	0
HRH1	0.0109093	0.018842	0.154225	0.788392	3.8214	3.03301
HRH2	26.1351	13.9094	3.8621	-0.909926	-2.75853	-1.8486
HRH3	0.084288	0	0	#NAME?	#NAME?	0
HRH4	0.311643	1.09241	0.540936	1.80955	0.795567	-1.01398
HRK	0.46743	0	0.443863	#NAME?	-0.0746363	inf
HRNR	0	0.0150844	0.00757971	inf	inf	-0.992846
HRSP12	2.6726	2.92646	6.56903	0.130915	1.29744	1.16652
HS1BP3	13.8161	8.19456	6.38484	-0.753609	-1.11362	-0.360016
HS2ST1	1.98343	4.66977	3.08613	1.23536	0.637805	-0.597551
HS3ST1	0.212053	0.691827	1.1433	1.70598	2.4307	0.724717
HS3ST2	0	0	0	0	0	0
HS3ST3A1	0.0356514	0.361185	0.191856	3.34071	2.42799	-0.912717
HS3ST3B1	1.2742	3.4129	2.46402	1.4214	0.951417	-0.469983
HS3ST4	0	0	0	0	0	0
HS3ST5	0	0	0.0177714	0	inf	inf
HS3ST6	0	0	0	0	0	0
HS6ST1	5.41304	4.93708	5.17539	-0.132782	-0.0647719	0.0680101
HS6ST2	0	0	0.0364975	0	inf	inf
HS6ST3	0	0	0.00652614	0	inf	inf
HSBP1	23.1666	25.8952	13.7488	0.160636	-0.752743	-0.913379
HSBP1L1	4.67003	5.93563	4.03833	0.34597	-0.209671	-0.555641
HSCB	3.46575	3.4425	3.1321	-0.00971069	-0.14604	-0.136329
HSD11B1	0.162366	0.224238	0.093584	0.465783	-0.794912	-1.2607
HSD11B1L	0.911489	0.701457	1.02198	-0.37787	0.165064	0.542933
HSD11B2	0.0566757	0.037298	0.117129	-0.603635	1.04729	1.65093
HSD17B1	3.06121	2.29503	1.96439	-0.415593	-0.64002	-0.224427
HSD17B10	29.9926	18.368	22.9366	-0.707408	-0.386954	0.320454
HSD17B11	86.7407	71.0916	35.5479	-0.287029	-1.28694	-0.999914
HSD17B12	8.47073	10.2288	7.46167	0.27208	-0.182988	-0.455068
HSD17B13	0.510038	0.120436	0.181714	-2.08234	-1.48893	0.593408
HSD17B14	0.676109	0.291887	0.15408	-1.21185	-2.13358	-0.921731
HSD17B2	0	0	0	0	0	0
HSD17B3	0.75612	0.371657	0.057142	-1.02465	-3.72599	-2.70135
HSD17B4	11.5187	15.2412	14.113	0.403991	0.293047	-0.110944
HSD17B6	0.151365	0.182273	0.220394	0.268066	0.542055	0.273989
HSD17B7	4.94824	4.05548	4.21118	-0.287041	-0.23269	0.0543518
HSD17B8	5.57496	3.71943	5.20047	-0.583882	-0.100321	0.48356
HSD3B1	0	0	0	0	0	0
HSD3B2	0	0.0264593	0	inf	0	#NAME?
HSD3B7	0.926221	0.461075	0.733478	-1.00636	-0.336603	0.669753
HSDL1	4.04516	5.24423	4.50095	0.374535	0.154034	-0.220501
HSDL2	9.59665	11.1951	3.93372	0.222267	-1.28664	-1.50891
HSF1	36.9877	21.8064	28.0966	-0.762297	-0.396649	0.365648
HSF2	3.19564	4.70614	4.09975	0.558439	0.359431	-0.199008
HSF2BP	0.0335909	0.0514743	0.147985	0.615783	2.13931	1.52353
HSF4	2.37257	2.57314	0.9734	0.11708	-1.28535	-1.40243
HSF5	0.207307	0.674255	0.496876	1.70152	1.26112	-0.440407
HSFX1	0	0	0	0	0	0
HSFX2	0	0	0	0	0	0
HSFY1	0	0	0	0	0	0
HSFY2	0	0	0	0	0	0
HSH2D	85.4588	35.6289	34.6565	-1.26218	-1.3021	-0.0399216
HSP90AA1	135.614	110.115	768.524	-0.300506	2.50258	2.80309
HSP90AB1	137.733	123.039	587.886	-0.162762	2.09366	2.25642
HSP90B1	68.7429	85.738	90.0492	0.318725	0.389504	0.0707792
HSPA12A	0	0	0.0395555	0	inf	inf
HSPA12B	0.931705	0.0642973	0.0342264	-3.85704	-4.76669	-0.909649
HSPA13	1.86613	5.97156	10.6445	1.67806	2.51199	0.833932
HSPA14	4.13327	4.33898	4.06443	0.0700728	-0.0242276	-0.0943005
HSPA1A	73.6955	33.6141	398.462	-1.13251	2.43479	3.56731
HSPA1B	4.29027	5.01859	131.834	0.226214	4.94151	4.7153
HSPA1L	4.27395	2.512	2.4701	-0.766734	-0.791002	-0.0242681
HSPA2	0.137646	0.256712	0.315543	0.89919	1.19688	0.297687
HSPA4	9.91375	13.7812	12.8064	0.475194	0.369359	-0.105835
HSPA4L	0.0119047	0.0209751	0.115324	0.817148	3.2761	2.45895
HSPA5	38.5729	40.0384	46.7185	0.0537964	0.276408	0.222612
HSPA6	82.9544	30.6476	29.0879	-1.43655	-1.5119	-0.0753533
HSPA8	284.673	285.276	325.44	0.00305073	0.193083	0.190033
HSPA9	18.8829	26.2785	23.1207	0.476798	0.292101	-0.184697
HSPB1	45.51	20.1286	435.278	-1.17694	3.25768	4.43462
HSPB11	14.598	17.0056	14.1378	0.22024	-0.0462073	-0.266447
HSPB2	0	0	0	0	0	0
HSPB3	0.519772	0.147341	0	-1.81872	#NAME?	#NAME?
HSPB6	0.221606	0.153851	0.297116	-0.526466	0.423028	0.949494
HSPB7	0	0	0	0	0	0
HSPB8	0	0	0.219831	0	inf	inf
HSPB9	0	0.265727	0	inf	0	#NAME?
HSPBAP1	10.0046	6.7466	6.80902	-0.568434	-0.555148	0.0132866
HSPBP1	10.7746	6.35067	8.95462	-0.762652	-0.266927	0.495725
HSPD1	27.5672	32.4718	33.0458	0.236237	0.261518	0.0252804
HSPE1	17.2805	11.446	28.076	-0.594299	0.700188	1.29449
HSPE1-MOB4	0.0928027	3.01E-09	0.139856	-24.8796	0.591705	25.4713
HSPG2	0.305041	0.268792	0.513091	-0.182515	0.750209	0.932723
HSPH1	6.90384	14.0371	42.1179	1.02377	2.60896	1.58519
HTATIP2	41.2915	29.2004	28.1647	-0.499854	-0.551953	-0.0520998
HTATSF1	14.4067	16.5274	16.9548	0.198116	0.234951	0.0368352
HTN1	0	0	0	0	0	0
HTN3	0	0	0	0	0	0
HTR1A	0	0	0	0	0	0
HTR1B	0	0.0586507	0	inf	0	#NAME?
HTR1D	0	0	0	0	0	0
HTR1E	0	0	0	0	0	0
HTR1F	0.0190186	0.021084	0.0383663	0.148734	1.01242	0.863691
HTR2A	0.0124527	0.013018	0.0185861	0.06404	0.577759	0.513719
HTR2B	0.0600325	0.214966	0.11942	1.84029	0.99223	-0.848064
HTR2C	0	0	0	0	0	0
HTR3A	0.215178	0.17618	0.156383	-0.288485	-0.460451	-0.171966
HTR3B	0.0644765	0	0	#NAME?	#NAME?	0
HTR3C	0	0	0	0	0	0
HTR3D	0	0	0	0	0	0
HTR3E	0	0.0278212	0	inf	0	#NAME?
HTR4	0	0	0	0	0	0
HTR5A	0	0	0	0	0	0
HTR6	0.136906	0	0.481683	#NAME?	1.8149	inf
HTR7	0.168724	0.280532	0.0994131	0.733503	-0.763157	-1.49666
HTRA1	0.503843	0.105021	1.19895	-2.2623	1.25072	3.51302
HTRA2	11.0732	7.54797	6.41273	-0.552912	-0.788062	-0.23515
HTRA3	0.0410453	0.0510731	0.289864	0.315346	2.82009	2.50474
HTRA4	0.114655	0.0470036	0.0655148	-1.28646	-0.807412	0.479051
HTT	5.11956	10.2641	7.55736	1.00351	0.561862	-0.441653
HUNK	0	0.0112052	0.0321388	inf	inf	1.52014
HUS1	3.2694	5.90596	3.85415	0.853147	0.237385	-0.615762
HUS1B	0.62444	0.0705335	0.318786	-3.14618	-0.969974	2.17621
HUWE1	6.25275	17.2535	14.1725	1.46433	1.18053	-0.2838
HVCN1	32.6741	31.7834	27.4479	-0.0398754	-0.251453	-0.211578
HYAL1	0.809595	1.1254	0.488546	0.475166	-0.728707	-1.20387
HYAL2	5.98295	3.25451	2.37727	-0.878415	-1.33155	-0.453133
HYAL3	2.01683	1.33535	1.51223	-0.59487	-0.415417	0.179453
HYAL4	0	0	0	0	0	0
HYDIN	0	0.0353042	0	inf	0	#NAME?
HYI	5.41904	3.46635	2.09105	-0.64462	-1.37381	-0.729192
HYLS1	1.47659	2.62417	2.08427	0.829597	0.497276	-0.332321
HYOU1	12.9866	13.7654	17.1243	0.0840193	0.399016	0.314997
IAH1	13.5	15.0139	12.0566	0.153336	-0.163136	-0.316472
IAPP	0	0	0	0	0	0
IARS	5.20703	11.252	9.75805	1.11164	0.906131	-0.205512
IARS2	9.52271	14.8247	11.326	0.638557	0.250199	-0.388358
IBA57	1.54884	2.40596	39.1259	0.635425	4.65887	4.02344
IBSP	0	0	0	0	0	0
IBTK	3.03822	7.94162	4.95085	1.38621	0.70445	-0.681758
ICA1	0.755922	0.637397	0.962692	-0.246045	0.348837	0.594882
ICA1L	0.559533	0.741215	0.564127	0.40567	0.0117974	-0.393873
ICAM1	16.5933	10.0851	6.63949	-0.718378	-1.32146	-0.603081
ICAM2	59.7497	45.6728	51.3939	-0.387595	-0.217334	0.170261
ICAM3	548.532	198.779	102.212	-1.46441	-2.42402	-0.959611
ICAM4	4.37014	3.13376	4.06931	-0.479788	-0.102897	0.37689
ICAM5	0.251729	0.298148	0.237637	0.244156	-0.0831117	-0.327268
ICK	1.35849	3.53219	2.66949	1.37856	0.974563	-0.404
ICMT	3.99998	7.0885	5.53323	0.825487	0.46813	-0.357357
ICOS	2.71021	6.2935	6.14161	1.21546	1.18021	-0.0352449
ICOSLG	1.95029	2.86828	3.62684	0.556495	0.895021	0.338526
ICT1	11.7128	8.08736	8.93194	-0.534341	-0.391036	0.143304
ID1	0.47082	0.0756776	0.874825	-2.63724	0.89382	3.53106
ID2	58.5644	57.8393	77.7291	-0.017974	0.40843	0.426404
ID3	6.51545	6.7473	10.0125	0.050446	0.619869	0.569423
ID4	0	0.010411	0.268686	inf	inf	4.68975
IDAS	0	0	0	0	0	0
IDE	2.03976	4.38544	2.87288	1.10432	0.494102	-0.610222
IDH1	8.4795	12.7639	6.58747	0.590016	-0.364254	-0.954271
IDH2	35.6143	28.9825	36.1068	-0.297274	0.0198126	0.317086
IDH3A	6.22728	10.2581	8.42342	0.720095	0.435804	-0.28429
IDH3B	34.944	24.4764	25.125	-0.513654	-0.475921	0.0377331
IDH3G	37.2659	23.2963	22.5801	-0.677759	-0.722809	-0.0450497
IDI1	19.0001	20.2684	14.5603	0.0932226	-0.383965	-0.477188
IDI2	1.37712	1.02282	1.04714	-0.429106	-0.395205	0.0339006
IDO1	1.16706	0.765256	0.247021	-0.608863	-2.24017	-1.63131
IDO2	0.0736732	0.0391865	0.028594	-0.910784	-1.36543	-0.454643
IDS	45.6468	55.7691	46.6165	0.288952	0.0303253	-0.258627
IDUA	17.215	8.55746	6.43332	-1.00841	-1.42003	-0.411619
IER2	205.18	83.7965	90.5762	-1.29193	-1.17968	0.112243
IER3	28.861	18.2894	10.1909	-0.658112	-1.50183	-0.843721
IER3IP1	9.3216	13.0419	9.9623	0.484509	0.0959008	-0.388608
IER5	43.2567	29.2516	26.331	-0.564409	-0.716163	-0.151753
IER5L	9.04524	3.84091	2.01895	-1.23571	-2.16355	-0.927841
IFFO1	30.9085	20.9228	15.2611	-0.562924	-1.01814	-0.455219
IFFO2	5.7827	9.39378	6.83361	0.699962	0.240904	-0.459058
IFI16	53.4039	64.5972	46.9065	0.274527	-0.187157	-0.461683
IFI27	4.21681	5.91013	4839.51	0.487036	10.1645	9.67746
IFI27L1	1.49368	2.2736	5.19599	0.606109	1.79853	1.19242
IFI27L2	60.5508	27.6294	42.5147	-1.13194	-0.510184	0.621757
IFI30	549.743	45.3565	249.945	-3.59938	-1.13714	2.46223
IFI35	30.2042	24.6017	31.2163	-0.29599	0.0475525	0.343543
IFI44	12.9362	30.9654	35.57	1.25925	1.45925	0.200004
IFI44L	4.014	13.7649	27.1957	1.77788	2.76026	0.982385
IFI6	144.676	126.787	191.07	-0.190419	0.40127	0.591689
IFIH1	6.60383	11.2354	9.2556	0.766683	0.487024	-0.279659
IFIT1	28.5146	38.736	42.685	0.441973	0.582028	0.140055
IFIT1B	4.6529	7.37342	132.359	0.664202	4.83018	4.16597
IFIT2	33.4107	43.7412	28.8728	0.38868	-0.210599	-0.599279
IFIT3	50.5058	50.8158	62.9269	0.00882849	0.317227	0.308398
IFIT5	5.3294	10.5005	9.85654	0.978409	0.887109	-0.0913009
IFITM1	645.591	468.243	533.122	-0.463363	-0.276154	0.187209
IFITM10	0.630694	0.206425	0.16699	-1.61132	-1.91718	-0.305855
IFITM2	2943.3	1335.21	516.063	-1.14037	-2.51181	-1.37144
IFITM3	533.079	345.299	266.639	-0.626503	-0.99946	-0.372957
IFITM5	0.655001	0.107928	0	-2.60143	#NAME?	#NAME?
IFLTD1	0	0	0	0	0	0
IFNA1	0	0	0	0	0	0
IFNA10	0	0	0	0	0	0
IFNA13	0	0	0	0	0	0
IFNA14	0	0	0	0	0	0
IFNA16	0	0	0	0	0	0
IFNA17	0	0	0	0	0	0
IFNA2	0	0	0	0	0	0
IFNA21	0.0595603	0	0	#NAME?	#NAME?	0
IFNA4	0	0	0	0	0	0
IFNA5	0	0	0	0	0	0
IFNA6	0	0	0	0	0	0
IFNA7	0	0	0	0	0	0
IFNA8	0	0	0	0	0	0
IFNAR1	14.8885	19.5598	10.3063	0.393695	-0.530665	-0.924359
IFNAR2	22.5135	33.7546	19.338	0.584297	-0.21935	-0.803647
IFNB1	0	0	0.0864834	0	inf	inf
IFNE	0.0553503	0.204806	0.0339001	1.8876	-0.7073	-2.5949
IFNG	0.795866	1.89028	0.842768	1.248	0.0826112	-1.16539
IFNGR1	78.681	65.6331	28.3504	-0.26159	-1.47264	-1.21105
IFNGR2	116.249	67.6471	28.9782	-0.781123	-2.00418	-1.22306
IFNK	0	0.0974305	0	inf	0	#NAME?
IFNW1	0	0.0263674	0.0341662	inf	inf	0.373815
IFRD1	22.0141	17.3731	8.22643	-0.341576	-1.42009	-1.07851
IFRD2	8.35858	6.25231	12.1005	-0.418868	0.533734	0.952603
IFT122	1.66257	1.92233	2.43459	0.209445	0.550262	0.340816
IFT140	1.37653	0.895448	1.02901	-0.620357	-0.419783	0.200575
IFT172	1.18312	1.5927	1.67981	0.428872	0.505697	0.0768256
IFT20	11.3376	7.71976	23.1257	-0.554484	1.02839	1.58287
IFT27	6.7519	5.36365	5.53563	-0.332077	-0.286545	0.0455319
IFT43	5.85034	4.14841	6.19049	-0.495962	0.0815337	0.577496
IFT46	1.76264	2.01389	2.44258	0.192241	0.470665	0.278424
IFT52	5.05742	4.85828	6.03379	-0.0579543	0.254664	0.312618
IFT57	3.03135	3.97144	4.31261	0.389702	0.508602	0.118899
IFT74	1.30389	1.77987	3.44499	0.44895	1.40168	0.952728
IFT80	1.9249	3.77796	2.83394	0.972828	0.558031	-0.414797
IFT81	0.217574	0.341856	0.455397	0.651882	1.06562	0.413736
IFT88	1.37615	2.05017	1.34163	0.575104	-0.0366558	-0.61176
IGBP1	40.4211	31.6523	30.2694	-0.352796	-0.41725	-0.0644544
IGDCC3	0	0	0.155998	0	inf	inf
IGDCC4	0.0213207	0.0325785	0.155915	0.611664	2.87043	2.25877
IGF1	0.0134963	0.0142913	0.0239726	0.0825745	0.828817	0.746242
IGF1R	6.73106	6.41307	3.77842	-0.0698186	-0.83305	-0.763232
IGF2	0.135871	0.0463227	0.684327	-1.55245	2.33245	3.8849
IGF2BP1	0	0	0.00720229	0	inf	inf
IGF2BP2	9.63171	12.3184	49.8643	0.354951	2.37215	2.01719
IGF2BP3	0.639928	1.08658	0.993453	0.763811	0.634541	-0.12927
IGF2R	63.9373	60.8082	18.9112	-0.0723909	-1.75741	-1.68502
IGFALS	0.063725	0.0392583	0.123003	-0.698861	0.948763	1.64762
IGFBP1	0	0	0	0	0	0
IGFBP2	1.31229	3.65564	8.06332	1.47804	2.61929	1.14125
IGFBP3	0.624425	2.43144	2.50801	1.96121	2.00594	0.04473
IGFBP4	1.46935	2.553	3.54406	0.797018	1.27023	0.473211
IGFBP5	0.0461881	0.0145415	3.78672	-1.66734	6.35728	8.02462
IGFBP6	0.460802	0.585703	0.238453	0.346025	-0.950439	-1.29646
IGFBP7	9.47337	11.1981	7.59429	0.241299	-0.318963	-0.560262
IGFBPL1	0	0	0.547576	0	inf	inf
IGFL1	0	0	0	0	0	0
IGFL2	0	0	0.344885	0	inf	inf
IGFL3	0	0	0	0	0	0
IGFL4	0	0	0	0	0	0
IGFLR1	39.306	24.3075	22.838	-0.693351	-0.783317	-0.0899654
IGFN1	0	0	0.0123229	0	inf	inf
IGHMBP2	8.07738	3.97838	4.42373	-1.02171	-0.868624	0.153082
IGIP	2.14408	5.6092	3.79108	1.38744	0.822249	-0.565188
IGJ	15.9962	34.5574	77.4285	1.11126	2.27513	1.16387
IGLL1	0.713316	0.18397	1.74252	-1.95507	1.28856	3.24363
IGLL5	18.6895	22.6422	67.2483	0.276788	1.84727	1.57048
IGLON5	0	0.0161699	0.0753878	inf	inf	2.22102
IGSF1	0	0	0.0418977	0	inf	inf
IGSF10	0.0706824	0.101112	0.0172972	0.516532	-2.03081	-2.54735
IGSF11	0.0544673	0.0736055	0.234852	0.434424	2.10829	1.67387
IGSF21	0	0	0.382747	0	inf	inf
IGSF22	0.0788253	0.021183	0.0164852	-1.89575	-2.25749	-0.361741
IGSF23	0.144595	0	0.0806134	#NAME?	-0.842926	inf
IGSF3	0	0.0516482	0.0665267	inf	inf	0.365215
IGSF5	0	0	0	0	0	0
IGSF6	100.571	70.6126	22.4335	-0.510214	-2.16449	-1.65427
IGSF8	19.0904	14.4813	19.05	-0.398653	-0.00305089	0.395602
IGSF9	0.047352	0.015374	0	-1.62293	#NAME?	#NAME?
IGSF9B	0.256002	1.24197	0.537736	2.2784	1.07074	-1.20766
[truncated: 570,595 more chars]
